# Supplementary material for: Analysis of Niobium and Stainless Steel Electropolishing Solutions by Laser-Induced Breakdown Spectroscopy Using a Porous Silicon Substrate and a Non-Contact Pretreatment
Source: Materials (Basel). 2026 Feb 6;19(3):637. doi: 10.3390/ma19030637 (PMC12899781; doi:10.3390/ma19030637)
Supplement: Supplementary file 1 [file materials-19-00637-s001.zip]

Archive with 1 entries (1 files):
- materials-4094142-supplementary.xlsx
