# Supplementary material for: Analysis of Niobium and Stainless Steel Electropolishing Solutions by Laser-Induced Breakdown Spectroscopy Using a Porous Silicon Substrate and a Non-Contact Pretreatment
Source: Materials (Basel). 2026 Feb 6;19(3):637. doi: 10.3390/ma19030637 (PMC12899781; doi:10.3390/ma19030637)
Supplement: Supplementary file 1 [file materials-19-00637-s001.zip › materials-4094142-supplementary.xlsx]

## Sheet: cover
Supplementary Material
Analysis of Niobium and Stainless Steel Electropolishing Solutions by Laser-Induced Breakdown Spectroscopy Using a Porous Silicon Substrate and a Non-Contact Pretreatment
Ayumu Matsumoto 1,*, Yuki Takeda 1, Kiichi Kuroda 1, Hiroto Torigoe 1, Yui Sugita 1, Yusuke Shimazu 1, Keisuke Nii 2, Yoshiaki Ida 2 and Shinji Yae 1
1 Department of Chemical Engineering and Materials Science, Graduate School of Engineering, University of Hyogo, 2167 Shosha, Himeji 671-2280, Japan
2 Marui Galvanizing Co., Ltd., 402 Kou, Shirahama-cho, Himeji 672-8023, Japan
* Correspondence: matsumoto.ayumu@eng.u-hyogo.ac.jp
The spectral data used to generate the figures in the present study are provided in individual sheets.

## Sheet: Figure 4
	intensity / 104 counts
wavelength / nm	a	b
391.427	0.682	0.520186
391.463	0.684215	0.495186
391.5	0.660885	0.482796
391.536	0.629558	0.457957
391.573	0.585023	0.439479
391.609	0.536465	0.42095
391.646	0.505608	0.405907
391.682	0.495027	0.394079
391.719	0.483281	0.378475
391.755	0.475335	0.371864
391.792	0.472435	0.366425
391.828	0.469446	0.360382
391.865	0.479208	0.355025
391.901	0.486269	0.346886
391.938	0.501642	0.34575
391.974	0.515285	0.340414
392.011	0.521958	0.326979
392.047	0.511796	0.323939
392.084	0.491758	0.322239
392.121	0.471119	0.321568
392.157	0.459346	0.325104
392.194	0.446146	0.322936
392.23	0.439708	0.315571
392.267	0.430181	0.322761
392.303	0.421	0.312982
392.34	0.410423	0.309982
392.376	0.372196	0.264796
392.413	0.412935	0.292771
392.449	0.416523	0.285864
392.486	0.419035	0.286111
392.522	0.412865	0.278275
392.559	0.407446	0.274764
392.595	0.395331	0.274154
392.632	0.378727	0.280643
392.668	0.376712	0.276311
392.705	0.373969	0.281307
392.741	0.373562	0.285454
392.778	0.374854	0.288111
392.814	0.382296	0.292025
392.851	0.389012	0.302368
392.888	0.393469	0.30325
392.924	0.402765	0.320954
392.961	0.415085	0.330907
392.997	0.414542	0.344629
393.034	0.423862	0.364582
393.07	0.437462	0.389814
393.107	0.447285	0.418007
393.143	0.462381	0.441525
393.18	0.495177	0.486693
393.216	0.526081	0.583418
393.253	0.598081	0.742361
393.289	0.725612	0.934829
393.326	0.86695	1.05645
393.362	0.940485	1.03939
393.399	0.933842	0.916882
393.435	0.821096	0.726307
393.472	0.686773	0.545321
393.508	0.582573	0.441879
393.545	0.529435	0.38355
393.581	0.501423	0.347407
393.618	0.502573	0.328407
393.655	0.523765	0.308661
393.691	0.546465	0.283696
393.728	0.5653	0.269807
393.764	0.553915	0.254768
393.801	0.511373	0.244729
393.837	0.470438	0.241379
393.874	0.427127	0.234339
393.91	0.392592	0.235504
393.947	0.380946	0.231743
393.983	0.372842	0.223679
394.02	0.376123	0.229411
394.056	0.382035	0.226118
394.093	0.388677	0.219554
394.129	0.391338	0.216132
394.166	0.380277	0.217918
394.202	0.379731	0.213457
394.239	0.379862	0.209154
394.275	0.391665	0.209771
394.312	0.420819	0.210714
394.348	0.424377	0.204829
394.385	0.437554	0.208079
394.422	0.410192	0.210189
394.458	0.382669	0.202521
394.495	0.351565	0.204371
394.531	0.334196	0.198529
394.568	0.322042	0.19255
394.604	0.315727	0.198321
394.641	0.315769	0.195339
394.677	0.319315	0.195996
394.714	0.324542	0.190764
394.75	0.327892	0.185796
394.787	0.319715	0.18515
394.823	0.319392	0.186718
394.86	0.313712	0.189718
394.896	0.309573	0.189689
394.933	0.30625	0.190018
394.969	0.312977	0.182954
395.006	0.313708	0.181654
395.042	0.309242	0.188468
395.079	0.303896	0.188654
395.115	0.295396	0.183071
395.152	0.292481	0.182332
395.189	0.293838	0.181536
395.225	0.305331	0.18335
395.262	0.304219	0.182475
395.298	0.305988	0.178246
395.335	0.303019	0.179993
395.371	0.299104	0.180171
395.408	0.297338	0.181082
395.444	0.293846	0.179229
395.481	0.297819	0.175393
395.517	0.304169	0.173425
395.554	0.307496	0.178107
395.59	0.308981	0.175286
395.627	0.304215	0.173496
395.663	0.302404	0.177911
395.7	0.3012	0.184479
395.736	0.30295	0.185354
395.773	0.302362	0.187811
395.809	0.301235	0.187618
395.846	0.319442	0.185754
395.882	0.309292	0.182589
395.919	0.310927	0.188175
395.956	0.312685	0.190204
395.992	0.310138	0.187068
396.029	0.314277	0.193271
396.065	0.316392	0.194482
396.102	0.325927	0.1953
396.138	0.330142	0.197511
396.175	0.329488	0.197754
396.211	0.32685	0.197832
396.248	0.3354	0.1968
396.284	0.345335	0.204836
396.321	0.354631	0.204496
396.357	0.364215	0.208268
396.394	0.381685	0.220682
396.43	0.405638	0.229321
396.467	0.445919	0.239014
396.503	0.493388	0.246004
396.54	0.563362	0.261364
396.576	0.642338	0.279989
396.613	0.671792	0.30445
396.649	0.653508	0.335014
396.686	0.619412	0.392364
396.723	0.595027	0.485071
396.759	0.612646	0.591504
396.796	0.675962	0.666918
396.832	0.720204	0.678664
396.869	0.689315	0.591907
396.905	0.609104	0.459086
396.942	0.514938	0.360989
396.978	0.450546	0.302479
397.015	0.415427	0.269371
397.051	0.391819	0.250675
397.088	0.388908	0.238464
397.124	0.383038	0.2297
397.161	0.382938	0.218243
397.197	0.3727	0.207746
397.234	0.377642	0.198239
397.27	0.362869	0.191686
397.307	0.347112	0.192271
397.343	0.340169	0.1861
397.38	0.331212	0.188796
397.416	0.323088	0.180561
397.453	0.311942	0.179736
397.49	0.304765	0.179914
397.526	0.303919	0.174271
397.563	0.304142	0.176743
397.599	0.305638	0.171825
397.636	0.307412	0.171575
397.672	0.310546	0.172582
397.709	0.311873	0.173307
397.745	0.309508	0.169218
397.782	0.309369	0.173039
397.818	0.316773	0.169525
397.855	0.314727	0.17235
397.891	0.316915	0.1705
397.928	0.316123	0.164786
397.964	0.318846	0.166007
398.001	0.320542	0.163004
398.037	0.322323	0.165589
398.074	0.315946	0.164518
398.11	0.310558	0.170525
398.147	0.303112	0.167186
398.183	0.291835	0.166371
398.22	0.2892	0.168675
398.257	0.280762	0.165296
398.293	0.280704	0.169786
398.33	0.273712	0.167075
398.366	0.2786	0.167468
398.403	0.270762	0.169861
398.439	0.279881	0.168968
398.476	0.283946	0.170554
398.512	0.280315	0.173629
398.549	0.285646	0.179893
398.585	0.2841	0.174604
398.622	0.291765	0.179536
398.658	0.288008	0.176175
398.695	0.287904	0.175439
398.731	0.291069	0.171364
398.768	0.285865	0.174814
398.804	0.291823	0.176739
398.841	0.290662	0.176375
398.877	0.285754	0.172804
398.914	0.285204	0.171011
398.95	0.289746	0.175754
398.987	0.289904	0.178504
399.024	0.28365	0.16985
399.06	0.286462	0.1701
399.097	0.291581	0.168639
399.133	0.29	0.170093
399.17	0.287258	0.171896
399.206	0.284462	0.169386
399.243	0.277073	0.165471
399.279	0.276204	0.170914
399.316	0.27845	0.172661
399.352	0.274846	0.171921
399.389	0.279781	0.168414
399.425	0.282688	0.170675
399.462	0.280412	0.171457
399.498	0.278596	0.166946
399.535	0.281258	0.166754
399.571	0.276235	0.163454
399.608	0.275331	0.167557
399.644	0.283531	0.166996
399.681	0.290504	0.166739
399.717	0.294777	0.170207
399.754	0.297723	0.167454
399.791	0.301558	0.1622
399.827	0.301177	0.165654
399.864	0.306854	0.162411
399.9	0.311212	0.158064
399.937	0.313062	0.164793
399.973	0.313015	0.168425
400.01	0.297846	0.16455
400.046	0.289058	0.164889
400.083	0.286088	0.166164
400.119	0.288435	0.166586
400.156	0.282038	0.166679
400.192	0.28405	0.165543
400.229	0.287012	0.165086
400.265	0.27535	0.166686
400.302	0.278869	0.166729
400.338	0.268338	0.166811
400.375	0.266004	0.170079
400.411	0.274362	0.166946
400.448	0.2717	0.172932
400.484	0.273023	0.1655
400.521	0.281065	0.165379
400.558	0.277738	0.167364
400.594	0.276985	0.163296
400.631	0.279231	0.164282
400.667	0.280738	0.168339
400.704	0.274631	0.17045
400.74	0.288427	0.167243
400.777	0.288115	0.163189
400.813	0.288	0.164546
400.85	0.290823	0.163732
400.886	0.299027	0.164218
400.923	0.291431	0.163825
400.959	0.297769	0.164704
400.996	0.293746	0.164061
401.032	0.290242	0.163532
401.069	0.284635	0.162771
401.105	0.284665	0.156943
401.142	0.291088	0.1628
401.178	0.294431	0.162514
401.215	0.300919	0.161364
401.251	0.302138	0.164246
401.288	0.302212	0.163564
401.325	0.3011	0.162932
401.361	0.304169	0.166018
401.398	0.308108	0.16835
401.434	0.303504	0.165343
401.471	0.299088	0.171296
401.507	0.30115	0.166604
401.544	0.298454	0.16955
401.58	0.304415	0.172118
401.617	0.299277	0.171089
401.653	0.304446	0.175261
401.69	0.309269	0.177311
401.726	0.314392	0.17885
401.763	0.316415	0.176636
401.799	0.309269	0.177932
401.836	0.296319	0.178764
401.872	0.301896	0.175171
401.909	0.300408	0.170768
401.945	0.298988	0.1749
401.982	0.304854	0.1773
402.018	0.307804	0.175064
402.055	0.304669	0.175779
402.092	0.2992	0.173132
402.128	0.305858	0.172189
402.165	0.306058	0.17435
402.201	0.306138	0.170257
402.238	0.316408	0.172546
402.274	0.318435	0.177825
402.311	0.321304	0.175629
402.347	0.320265	0.176768
402.384	0.31485	0.168525
402.42	0.312823	0.170054
402.457	0.314115	0.174193
402.493	0.303323	0.167111
402.53	0.306354	0.169839
402.566	0.30895	0.16915
402.603	0.304231	0.173218
402.639	0.314269	0.166543
402.676	0.319331	0.166229
402.712	0.326538	0.168636
402.749	0.329938	0.171018
402.785	0.332304	0.170189
402.822	0.338592	0.174611
402.859	0.3377	0.174793
402.895	0.346862	0.173861
402.932	0.347681	0.172996
402.968	0.361969	0.174336
403.005	0.370542	0.180193
403.041	0.385369	0.185811
403.078	0.399835	0.180032
403.114	0.424592	0.1844
403.151	0.467623	0.188261
403.187	0.532438	0.198243
403.224	0.610069	0.2069
403.26	0.642362	0.212761
403.297	0.621754	0.211218
403.333	0.564442	0.206454
403.37	0.493219	0.195618
403.406	0.441119	0.189029
403.443	0.405896	0.182196
403.479	0.385888	0.177529
403.516	0.372077	0.175532
403.552	0.356827	0.175982
403.589	0.350538	0.177111
403.626	0.349504	0.172075
403.662	0.350712	0.173886
403.699	0.344258	0.17625
403.735	0.341565	0.171789
403.772	0.349392	0.172914
403.808	0.347658	0.171754
403.845	0.366769	0.174407
403.881	0.377158	0.169154
403.918	0.387885	0.168614
403.954	0.390262	0.16965
403.991	0.386854	0.173311
404.027	0.377596	0.163014
404.064	0.360946	0.169493
404.1	0.347642	0.167082
404.137	0.341315	0.168543
404.173	0.336773	0.168132
404.21	0.338596	0.167957
404.246	0.340073	0.170439
404.283	0.348323	0.172257
404.319	0.352519	0.169925
404.356	0.347762	0.173382
404.393	0.363031	0.173618
404.429	0.363138	0.174168
404.466	0.362896	0.172186
404.502	0.354804	0.179364
404.539	0.350546	0.178379
404.575	0.348096	0.181393
404.612	0.339173	0.181221
404.648	0.335231	0.177711
404.685	0.334169	0.172121
404.721	0.337873	0.171143
404.758	0.339542	0.170632
404.794	0.337715	0.172743
404.831	0.342681	0.172336
404.867	0.348119	0.171332
404.904	0.358885	0.172075
404.94	0.364219	0.172471
404.977	0.378177	0.176575
405.013	0.385319	0.176086
405.05	0.386881	0.175254
405.086	0.400769	0.177354
405.123	0.408919	0.178046
405.16	0.419115	0.175689
405.196	0.427704	0.177961
405.233	0.428242	0.177586
405.269	0.43	0.169857
405.306	0.433562	0.172589
405.342	0.440704	0.175807
405.379	0.466896	0.171896
405.415	0.497188	0.17295
405.452	0.529969	0.171932
405.488	0.583888	0.174057
405.525	0.657038	0.178464
405.561	0.712142	0.171968
405.598	0.789746	0.174454
405.634	0.891873	0.178496
405.671	1.03841	0.171739
405.707	1.23778	0.170593
405.744	1.52574	0.173004
405.78	1.97948	0.170479
405.817	2.76519	0.171546
405.853	3.7695	0.173118
405.89	4.45538	0.170182
405.927	4.48041	0.175239
405.963	3.87	0.172511
406	2.90685	0.175307
406.036	2.08332	0.180132
406.073	1.60071	0.180221
406.109	1.31085	0.177979
406.146	1.11718	0.17535
406.182	0.983046	0.177589
406.219	0.860242	0.175207
406.255	0.778888	0.176818
406.292	0.695115	0.178961
406.328	0.624277	0.184261
406.365	0.564473	0.178179
406.401	0.509792	0.180561
406.438	0.478827	0.178175
406.474	0.467962	0.178371
406.511	0.44395	0.174689
406.547	0.4379	0.176568
406.584	0.431227	0.179393
406.62	0.422627	0.179621
406.657	0.413023	0.177146
406.694	0.416315	0.176479
406.73	0.422454	0.176814
406.767	0.420138	0.171189
406.803	0.416892	0.174368
406.84	0.414658	0.183304
406.876	0.426958	0.191811
406.913	0.400754	0.177807
406.949	0.400185	0.178711
406.986	0.395358	0.178825
407.022	0.398242	0.17505
407.059	0.397388	0.173004
407.095	0.406958	0.179721
407.132	0.398969	0.181168
407.168	0.4029	0.179089
407.205	0.404196	0.181275
407.241	0.398323	0.178229
407.278	0.39635	0.174929
407.314	0.40635	0.177907
407.351	0.413869	0.179871
407.387	0.416669	0.174621
407.424	0.425392	0.176968
407.461	0.440846	0.177446
407.497	0.458254	0.179093
407.534	0.474219	0.174846
407.57	0.510846	0.174268
407.607	0.557873	0.176189
407.643	0.596842	0.177382
407.68	0.651338	0.1784
407.716	0.722277	0.179754
407.753	0.816996	0.179393
407.789	0.952677	0.180643
407.826	1.14115	0.177296
407.862	1.42664	0.182675
407.899	1.91752	0.178789
407.935	2.63073	0.178914
407.972	3.20819	0.174768
408.008	3.37338	0.172361
408.045	3.03093	0.174921
408.081	2.36205	0.178229
408.118	1.6956	0.175671
408.154	1.26493	0.171621
408.191	1.02308	0.173457
408.228	0.883115	0.174821
408.264	0.787996	0.171925
408.301	0.712096	0.173518
408.337	0.665942	0.172357
408.374	0.627804	0.171789
408.41	0.594512	0.173664
408.447	0.569058	0.175393
408.483	0.545712	0.172779
408.52	0.528965	0.177993
408.556	0.492735	0.177311
408.593	0.467704	0.174421
408.629	0.445165	0.180943
408.666	0.43705	0.177539
408.702	0.417146	0.178318
408.739	0.412896	0.188393
408.775	0.403915	0.188196
408.812	0.400177	0.177186
408.848	0.396069	0.18165
408.885	0.384654	0.183511
408.921	0.387177	0.185721
408.958	0.383615	0.187618
408.995	0.386123	0.184986
409.031	0.394181	0.188021
409.068	0.385165	0.184668
409.104	0.381727	0.182432
409.141	0.37615	0.184536
409.177	0.374604	0.185379
409.214	0.373888	0.184914
409.25	0.374096	0.181975
409.287	0.380765	0.182561
409.323	0.384404	0.183214
409.36	0.389269	0.182546
409.396	0.382631	0.186746
409.433	0.390885	0.182446
409.469	0.395562	0.189975
409.506	0.402158	0.188729
409.542	0.411965	0.193093
409.579	0.424619	0.190943
409.615	0.4399	0.187286
409.652	0.449935	0.187089
409.688	0.474192	0.196532
409.725	0.500623	0.198121
409.762	0.532412	0.194539
409.798	0.578588	0.193132
409.835	0.634531	0.195861
409.871	0.7069	0.200289
409.908	0.79715	0.211311
409.944	0.924158	0.216064
409.981	1.10914	0.223089
410.017	1.40072	0.229696
410.054	1.85938	0.242207
410.09	2.36917	0.251689

## Sheet: Figure 5
wavelength / nm	intensity / 104 counts
391.427	0.516907
391.463	0.494844
391.5	0.479863
391.536	0.463159
391.573	0.445326
391.609	0.423896
391.646	0.414759
391.682	0.404389
391.719	0.389759
391.755	0.383293
391.792	0.368178
391.828	0.365344
391.865	0.369041
391.901	0.359756
391.938	0.353444
391.974	0.352126
392.011	0.344504
392.047	0.337193
392.084	0.331107
392.121	0.323637
392.157	0.323885
392.194	0.324504
392.23	0.317315
392.267	0.31933
392.303	0.313296
392.34	0.306181
392.376	0.268822
392.413	0.294248
392.449	0.287222
392.486	0.290441
392.522	0.287707
392.559	0.281826
392.595	0.279448
392.632	0.276304
392.668	0.268807
392.705	0.268404
392.741	0.261778
392.778	0.260541
392.814	0.264937
392.851	0.265326
392.888	0.260581
392.924	0.258485
392.961	0.262489
392.997	0.260552
393.034	0.256707
393.07	0.260293
393.107	0.260733
393.143	0.256648
393.18	0.255437
393.216	0.251111
393.253	0.251956
393.289	0.250152
393.326	0.260374
393.362	0.255033
393.399	0.25403
393.435	0.249589
393.472	0.244567
393.508	0.242841
393.545	0.239952
393.581	0.241933
393.618	0.240185
393.655	0.237826
393.691	0.238715
393.728	0.237656
393.764	0.234522
393.801	0.231204
393.837	0.233181
393.874	0.232452
393.91	0.229689
393.947	0.225485
393.983	0.222252
394.02	0.222467
394.056	0.223567
394.093	0.22153
394.129	0.221337
394.166	0.219648
394.202	0.218263
394.239	0.209863
394.275	0.213989
394.312	0.216281
394.348	0.211311
394.385	0.208207
394.422	0.20483
394.458	0.2083
394.495	0.21047
394.531	0.213211
394.568	0.206867
394.604	0.208937
394.641	0.205211
394.677	0.205819
394.714	0.206456
394.75	0.204419
394.787	0.202411
394.823	0.198985
394.86	0.201848
394.896	0.203793
394.933	0.201722
394.969	0.19867
395.006	0.198252
395.042	0.196456
395.079	0.196896
395.115	0.196522
395.152	0.19213
395.189	0.191993
395.225	0.192789
395.262	0.192959
395.298	0.191274
395.335	0.192211
395.371	0.192056
395.408	0.193707
395.444	0.189485
395.481	0.184119
395.517	0.181885
395.554	0.189337
395.59	0.191337
395.627	0.188344
395.663	0.188567
395.7	0.192681
395.736	0.19653
395.773	0.191278
395.809	0.1934
395.846	0.195256
395.882	0.193911
395.919	0.193237
395.956	0.193441
395.992	0.193085
396.029	0.191907
396.065	0.191937
396.102	0.192604
396.138	0.190689
396.175	0.188593
396.211	0.191178
396.248	0.190619
396.284	0.192581
396.321	0.194444
396.357	0.191667
396.394	0.193922
396.43	0.189626
396.467	0.186478
396.503	0.187896
396.54	0.188407
396.576	0.189504
396.613	0.1904
396.649	0.187274
396.686	0.190056
396.723	0.189763
396.759	0.192941
396.796	0.195696
396.832	0.195707
396.869	0.195896
396.905	0.1923
396.942	0.192911
396.978	0.191056
397.015	0.191756
397.051	0.19103
397.088	0.18937
397.124	0.188367
397.161	0.186326
397.197	0.187667
397.234	0.189596
397.27	0.190307
397.307	0.191415
397.343	0.189063
397.38	0.19033
397.416	0.187437
397.453	0.188544
397.49	0.189663
397.526	0.186811
397.563	0.188489
397.599	0.182967
397.636	0.17977
397.672	0.182826
397.709	0.185256
397.745	0.181093
397.782	0.190085
397.818	0.185048
397.855	0.182156
397.891	0.1847
397.928	0.186781
397.964	0.182881
398.001	0.182085
398.037	0.185363
398.074	0.183733
398.11	0.184293
398.147	0.183267
398.183	0.185285
398.22	0.185622
398.257	0.184215
398.293	0.185326
398.33	0.183
398.366	0.188344
398.403	0.18887
398.439	0.188726
398.476	0.188748
398.512	0.187559
398.549	0.193781
398.585	0.194774
398.622	0.192985
398.658	0.190326
398.695	0.191181
398.731	0.191789
398.768	0.192374
398.804	0.193415
398.841	0.191474
398.877	0.187819
398.914	0.189926
398.95	0.192326
398.987	0.195737
399.024	0.191141
399.06	0.1902
399.097	0.184874
399.133	0.186444
399.17	0.188244
399.206	0.184467
399.243	0.186422
399.279	0.18627
399.316	0.188996
399.352	0.189722
399.389	0.187067
399.425	0.185089
399.462	0.185437
399.498	0.186222
399.535	0.188533
399.571	0.190167
399.608	0.189044
399.644	0.182626
399.681	0.186367
399.717	0.184581
399.754	0.191478
399.791	0.183581
399.827	0.188348
399.864	0.187322
399.9	0.188752
399.937	0.186289
399.973	0.188659
400.01	0.190241
400.046	0.186078
400.083	0.185974
400.119	0.178515
400.156	0.184956
400.192	0.185244
400.229	0.183407
400.265	0.187267
400.302	0.190241
400.338	0.187841
400.375	0.18677
400.411	0.180252
400.448	0.185726
400.484	0.184307
400.521	0.18267
400.558	0.182944
400.594	0.18557
400.631	0.181033
400.667	0.182837
400.704	0.185107
400.74	0.182437
400.777	0.184737
400.813	0.186222
400.85	0.185763
400.886	0.179374
400.923	0.182411
400.959	0.189078
400.996	0.187537
401.032	0.185574
401.069	0.1846
401.105	0.183985
401.142	0.186593
401.178	0.187159
401.215	0.181341
401.251	0.183626
401.288	0.183926
401.325	0.183863
401.361	0.188552
401.398	0.193115
401.434	0.192707
401.471	0.189604
401.507	0.183685
401.544	0.191359
401.58	0.194759
401.617	0.194219
401.653	0.194811
401.69	0.194552
401.726	0.198756
401.763	0.19373
401.799	0.197644
401.836	0.194437
401.872	0.194056
401.909	0.196041
401.945	0.194626
401.982	0.196885
402.018	0.190633
402.055	0.191907
402.092	0.192256
402.128	0.191948
402.165	0.195478
402.201	0.190293
402.238	0.188081
402.274	0.19317
402.311	0.187533
402.347	0.193556
402.384	0.190881
402.42	0.19207
402.457	0.192667
402.493	0.194648
402.53	0.19157
402.566	0.190744
402.603	0.19043
402.639	0.191648
402.676	0.187256
402.712	0.190063
402.749	0.185096
402.785	0.189078
402.822	0.194096
402.859	0.190433
402.895	0.190778
402.932	0.184426
402.968	0.184933
403.005	0.184248
403.041	0.188767
403.078	0.183496
403.114	0.182378
403.151	0.186537
403.187	0.186356
403.224	0.190481
403.26	0.193237
403.297	0.190852
403.333	0.191359
403.37	0.188996
403.406	0.188141
403.443	0.188874
403.479	0.189822
403.516	0.192485
403.552	0.188781
403.589	0.189548
403.626	0.187811
403.662	0.192633
403.699	0.196152
403.735	0.195756
403.772	0.18883
403.808	0.186104
403.845	0.192707
403.881	0.188944
403.918	0.194274
403.954	0.188774
403.991	0.192133
404.027	0.187252
404.064	0.190593
404.1	0.182285
404.137	0.191526
404.173	0.18857
404.21	0.194374
404.246	0.184907
404.283	0.189678
404.319	0.186696
404.356	0.19173
404.393	0.193433
404.429	0.189296
404.466	0.187378
404.502	0.196219
404.539	0.187904
404.575	0.191659
404.612	0.189844
404.648	0.19007
404.685	0.189867
404.721	0.193426
404.758	0.192085
404.794	0.192211
404.831	0.192681
404.867	0.194141
404.904	0.19193
404.94	0.188148
404.977	0.196056
405.013	0.195256
405.05	0.197622
405.086	0.195237
405.123	0.195689
405.16	0.198193
405.196	0.202222
405.233	0.197659
405.269	0.193963
405.306	0.186604
405.342	0.192626
405.379	0.195948
405.415	0.195919
405.452	0.190478
405.488	0.193589
405.525	0.194452
405.561	0.189185
405.598	0.194863
405.634	0.194674
405.671	0.197985
405.707	0.194244
405.744	0.194115
405.78	0.190556
405.817	0.192274
405.853	0.191752
405.89	0.190926
405.927	0.194578
405.963	0.193056
406	0.189963
406.036	0.192389
406.073	0.193078
406.109	0.198356
406.146	0.195652
406.182	0.197341
406.219	0.199556
406.255	0.197156
406.292	0.195711
406.328	0.195089
406.365	0.197459
406.401	0.197733
406.438	0.190719
406.474	0.196996
406.511	0.19227
406.547	0.193815
406.584	0.194352
406.62	0.195622
406.657	0.19723
406.694	0.196067
406.73	0.1975
406.767	0.192322
406.803	0.193078
406.84	0.193774
406.876	0.197178
406.913	0.191881
406.949	0.190467
406.986	0.189589
407.022	0.187474
407.059	0.185389
407.095	0.192363
407.132	0.196819
407.168	0.196726
407.205	0.196093
407.241	0.193093
407.278	0.196237
407.314	0.196037
407.351	0.195344
407.387	0.19233
407.424	0.195411
407.461	0.194504
407.497	0.194581
407.534	0.198822
407.57	0.193507
407.607	0.193893
407.643	0.198093
407.68	0.197093
407.716	0.198233
407.753	0.187507
407.789	0.19477
407.826	0.196207
407.862	0.194652
407.899	0.188252
407.935	0.192315
407.972	0.193148
408.008	0.194104
408.045	0.196685
408.081	0.199544
408.118	0.197174
408.154	0.198004
408.191	0.197652
408.228	0.193259
408.264	0.18913
408.301	0.191619
408.337	0.190319
408.374	0.193859
408.41	0.191085
408.447	0.195259
408.483	0.193626
408.52	0.197181
408.556	0.195733
408.593	0.19607
408.629	0.196581
408.666	0.20057
408.702	0.193467
408.739	0.199893
408.775	0.204778
408.812	0.199933
408.848	0.201352
408.885	0.203011
408.921	0.204311
408.958	0.203252
408.995	0.201563
409.031	0.201137
409.068	0.202226
409.104	0.201844
409.141	0.20347
409.177	0.202007
409.214	0.203222
409.25	0.202481
409.287	0.201437
409.323	0.20407
409.36	0.202756
409.396	0.206622
409.433	0.202437
409.469	0.208574
409.506	0.204978
409.542	0.208319
409.579	0.2074
409.615	0.207522
409.652	0.205433
409.688	0.205433
409.725	0.207363
409.762	0.212133
409.798	0.211344
409.835	0.209759
409.871	0.214948
409.908	0.223126
409.944	0.2232
409.981	0.235107
410.017	0.242467
410.054	0.255859
410.09	0.27007

## Sheet: Figure 7
wavelength / nm	intensity / 104 counts
391.424	0.0677571
391.461	0.0670071
391.497	0.0695679
391.534	0.068825
391.57	0.0656214
391.607	0.0674036
391.643	0.0665464
391.68	0.0682321
391.716	0.0652643
391.752	0.0636071
391.789	0.0679179
391.825	0.0669679
391.862	0.0682179
391.898	0.0686036
391.935	0.072325
391.971	0.0682571
392.007	0.0727571
392.044	0.0703714
392.08	0.0699179
392.117	0.0694286
392.153	0.0683786
392.19	0.0708464
392.226	0.069975
392.263	0.0726643
392.299	0.068025
392.335	0.0684857
392.372	0.0673214
392.408	0.0751857
392.445	0.0579143
392.481	0.0666571
392.518	0.0695786
392.554	0.0657071
392.59	0.0704571
392.627	0.0625464
392.663	0.0675679
392.7	0.0739929
392.736	0.0722821
392.773	0.0704786
392.809	0.0714464
392.846	0.0713036
392.882	0.0741643
392.918	0.0698321
392.955	0.0703214
392.991	0.0764214
393.028	0.07735
393.064	0.0714643
393.101	0.0682036
393.137	0.0708679
393.173	0.069525
393.21	0.0698536
393.246	0.0766179
393.283	0.0796143
393.319	0.0814536
393.356	0.0859143
393.392	0.0846464
393.429	0.0765107
393.465	0.0790786
393.501	0.0698214
393.538	0.0710214
393.574	0.0665821
393.611	0.067775
393.647	0.0677036
393.684	0.0687857
393.72	0.0704857
393.756	0.0686464
393.793	0.0632
393.829	0.0663321
393.866	0.0646607
393.902	0.06135
393.939	0.06415
393.975	0.0632393
394.012	0.0646571
394.048	0.0616464
394.084	0.0623036
394.121	0.0665964
394.157	0.066525
394.194	0.06335
394.23	0.0625714
394.267	0.0634
394.303	0.0655393
394.339	0.06575
394.376	0.0647964
394.412	0.0607857
394.449	0.0595714
394.485	0.0597536
394.522	0.0614071
394.558	0.0640929
394.595	0.0616857
394.631	0.0611893
394.667	0.0628357
394.704	0.0632143
394.74	0.0629321
394.777	0.062825
394.813	0.0623964
394.85	0.0613321
394.886	0.0621357
394.922	0.0670893
394.959	0.0629821
394.995	0.058275
395.032	0.0634
395.068	0.0630214
395.105	0.062975
395.141	0.0618929
395.178	0.0597357
395.214	0.0591607
395.25	0.062325
395.287	0.0634607
395.323	0.0650536
395.36	0.0631607
395.396	0.0636679
395.433	0.0618786
395.469	0.0643679
395.505	0.0580643
395.542	0.0604393
395.578	0.0626286
395.615	0.0625143
395.651	0.0639214
395.688	0.0664214
395.724	0.0632607
395.76	0.0632571
395.797	0.06095
395.833	0.0609071
395.87	0.0623143
395.906	0.0644036
395.943	0.06485
395.979	0.0610393
396.016	0.0623464
396.052	0.0618321
396.088	0.065675
396.125	0.063125
396.161	0.0659643
396.198	0.0632286
396.234	0.066375
396.271	0.0632321
396.307	0.0653071
396.343	0.0692
396.38	0.0665821
396.416	0.0687036
396.453	0.0676857
396.489	0.0681321
396.526	0.0731964
396.562	0.0696536
396.599	0.0699857
396.635	0.0719571
396.671	0.0745071
396.708	0.0722393
396.744	0.0789679
396.781	0.0807429
396.817	0.0786714
396.854	0.0818964
396.89	0.0827
396.926	0.0746964
396.963	0.0745607
396.999	0.0682893
397.036	0.0690679
397.072	0.06305
397.109	0.0655393
397.145	0.0642857
397.182	0.0656857
397.218	0.0674929
397.254	0.0656
397.291	0.0635321
397.327	0.0643036
397.364	0.0641643
397.4	0.0664643
397.437	0.0634964
397.473	0.0651393
397.509	0.0629393
397.546	0.0631286
397.582	0.0655607
397.619	0.0597429
397.655	0.0602464
397.692	0.0603536
397.728	0.0627679
397.765	0.0611071
397.801	0.0604393
397.837	0.0608536
397.874	0.0616643
397.91	0.0583429
397.947	0.0597214
397.983	0.0596321
398.02	0.0676643
398.056	0.0610893
398.092	0.0602
398.129	0.0624821
398.165	0.0628214
398.202	0.0662857
398.238	0.0654
398.275	0.0673393
398.311	0.0637036
398.348	0.0643821
398.384	0.0621643
398.42	0.0624357
398.457	0.0644286
398.493	0.0633071
398.53	0.0608321
398.566	0.0610393
398.603	0.0628321
398.639	0.0648107
398.675	0.0625179
398.712	0.0608571
398.748	0.0594679
398.785	0.0632679
398.821	0.0604714
398.858	0.0623571
398.894	0.06135
398.931	0.0596786
398.967	0.0606214
399.003	0.0678964
399.04	0.0622964
399.076	0.0614929
399.113	0.0643143
399.149	0.0641643
399.186	0.0649107
399.222	0.0628
399.258	0.0618929
399.295	0.0666536
399.331	0.0597607
399.368	0.0627143
399.404	0.060375
399.441	0.0618893
399.477	0.065475
399.514	0.0640179
399.55	0.0653321
399.586	0.0656429
399.623	0.0633107
399.659	0.0632536
399.696	0.0583214
399.732	0.0620964
399.769	0.0627929
399.805	0.0593964
399.841	0.0633714
399.878	0.0670714
399.914	0.0627893
399.951	0.0610929
399.987	0.0643143
400.024	0.060025
400.06	0.06455
400.097	0.0615929
400.133	0.0598929
400.169	0.0621393
400.206	0.0649429
400.242	0.063875
400.279	0.0630036
400.315	0.063475
400.352	0.0631107
400.388	0.0643964
400.424	0.0665321
400.461	0.0631464
400.497	0.0645214
400.534	0.0648821
400.57	0.0620571
400.607	0.0639536
400.643	0.0639714
400.68	0.0617893
400.716	0.0644
400.752	0.0665893
400.789	0.0633179
400.825	0.0617036
400.862	0.0633571
400.898	0.0635786
400.935	0.0619571
400.971	0.0680214
401.007	0.0644679
401.044	0.0576464
401.08	0.05995
401.117	0.0601107
401.153	0.0619107
401.19	0.0625571
401.226	0.0656036
401.262	0.0645714
401.299	0.0653286
401.335	0.0622679
401.372	0.0625679
401.408	0.06475
401.445	0.0652214
401.481	0.0671357
401.518	0.0619536
401.554	0.0636893
401.59	0.0636286
401.627	0.0660964
401.663	0.0631929
401.7	0.0627
401.736	0.0640929
401.773	0.0646893
401.809	0.0668786
401.845	0.0668929
401.882	0.0680179
401.918	0.0649357
401.955	0.0611286
401.991	0.0676536
402.028	0.0627
402.064	0.0651929
402.101	0.0618393
402.137	0.0598857
402.173	0.0655107
402.21	0.0611929
402.246	0.0614179
402.283	0.0647964
402.319	0.0684214
402.356	0.06155
402.392	0.06165
402.428	0.0656321
402.465	0.0640929
402.501	0.0664821
402.538	0.0665464
402.574	0.0661071
402.611	0.0653571
402.647	0.0645464
402.684	0.0656357
402.72	0.0662429
402.756	0.0662679
402.793	0.0675286
402.829	0.068
402.866	0.0674
402.902	0.066225
402.939	0.0648107
402.975	0.0705036
403.011	0.0722857
403.048	0.0686321
403.084	0.0742321
403.121	0.0780607
403.157	0.0749893
403.194	0.0778714
403.23	0.0781643
403.267	0.0755286
403.303	0.0762821
403.339	0.0742607
403.376	0.0744107
403.412	0.0708143
403.449	0.0687786
403.485	0.0682857
403.522	0.0673464
403.558	0.0670571
403.594	0.0668536
403.631	0.0656
403.667	0.0669964
403.704	0.0658321
403.74	0.063825
403.777	0.0686857
403.813	0.0678786
403.85	0.0672107
403.886	0.064425
403.922	0.0652893
403.959	0.0645571
403.995	0.0650714
404.032	0.0656929
404.068	0.0642821
404.105	0.0650321
404.141	0.0654464
404.177	0.0650464
404.214	0.06555
404.25	0.0648679
404.287	0.0685679
404.323	0.0708786
404.36	0.0683607
404.396	0.0730679
404.433	0.0722964
404.469	0.0729036
404.505	0.0759179
404.542	0.0804143
404.578	0.0750893
404.615	0.075275
404.651	0.0731286
404.688	0.070225
404.724	0.06935
404.76	0.0694536
404.797	0.0684536
404.833	0.0691107
404.87	0.0685964
404.906	0.0639857
404.943	0.0650036
404.979	0.0682714
405.016	0.0695429
405.052	0.0686714
405.088	0.0681393
405.125	0.0677643
405.161	0.0685857
405.198	0.069725
405.234	0.0687857
405.271	0.0674393
405.307	0.0702
405.343	0.06565
405.38	0.0693393
405.416	0.0741357
405.453	0.0752857
405.489	0.0765536
405.526	0.0758679
405.562	0.0846643
405.599	0.0818643
405.635	0.088125
405.671	0.0903214
405.708	0.100696
405.744	0.115086
405.781	0.137682
405.817	0.160729
405.854	0.172982
405.89	0.176368
405.926	0.154236
405.963	0.126586
405.999	0.106211
406.036	0.0977464
406.072	0.0911179
406.109	0.0844464
406.145	0.0812071
406.181	0.0802429
406.218	0.0820679
406.254	0.0806214
406.291	0.0814964
406.327	0.0772821
406.364	0.0788643
406.4	0.0772714
406.437	0.07555
406.473	0.0699607
406.509	0.0727286
406.546	0.070625
406.582	0.0656571
406.619	0.0612893
406.655	0.0722714
406.692	0.0737143
406.728	0.0729786
406.764	0.0715679
406.801	0.0658179
406.837	0.0689643
406.874	0.0707464
406.91	0.0658786
406.947	0.0669679
406.983	0.0691179
407.02	0.0664643
407.056	0.0741464
407.092	0.0723929
407.129	0.0748179
407.165	0.0755464
407.202	0.0725464
407.238	0.0668679
407.275	0.0711786
407.311	0.0731
407.347	0.0761429
407.384	0.0721821
407.42	0.0747179
407.457	0.0737071
407.493	0.0732429
407.53	0.0769536
407.566	0.0734357
407.603	0.0777321
407.639	0.0809893
407.675	0.0776321
407.712	0.0882429
407.748	0.0838429
407.785	0.089575
407.821	0.0996393
407.858	0.115436
407.894	0.133857
407.93	0.147707
407.967	0.145918
408.003	0.132525
408.04	0.110211
408.076	0.0964964
408.113	0.0896821
408.149	0.0882464
408.186	0.0830179
408.222	0.0787357
408.258	0.0759143
408.295	0.07665
408.331	0.0756714
408.368	0.076525
408.404	0.0755429
408.441	0.0770214
408.477	0.0735571
408.513	0.0763929
408.55	0.0728071
408.586	0.0703679
408.623	0.0739393
408.659	0.07305
408.696	0.0709607
408.732	0.0703179
408.769	0.0717679
408.805	0.0716214
408.841	0.0738607
408.878	0.06925
408.914	0.06825
408.951	0.0696286
408.987	0.071775
409.024	0.07215
409.06	0.069825
409.096	0.068
409.133	0.0704893
409.169	0.0716357
409.206	0.0683143
409.242	0.0711714
409.279	0.0741357
409.315	0.0712179
409.352	0.0671393
409.388	0.0688464
409.424	0.0718536
409.461	0.0746179
409.497	0.0722036
409.534	0.0740143
409.57	0.0736143
409.607	0.0737821
409.643	0.0746393
409.679	0.0720071
409.716	0.0731393
409.752	0.0750786
409.789	0.0741107
409.825	0.0787464
409.862	0.0815071
409.898	0.08225
409.935	0.0878714
409.971	0.0970929
410.007	0.106675
410.044	0.120046

## Sheet: Figure 9
	intensity / 104 counts
wavelength / nm	1	2	3	4	5	6	7	8	9	10	11	12	13	14	15	16	17	18	19	20	21	22	23	24	25	26	27	28	29	30	31	32	33	34	35	36
391.427	0.1188	0.1149	0.1143	0.094	0.3143	0.5274	0.6945	0.6503	0.7692	0.6757	0.6612	0.678	0.6633	0.6606	0.6224	0.7668	0.7199	0.6635	0.6649	0.731	0.7265	0.6024	0.6527	0.6722	0.6356	0.5655	0.6657	0.7269	0.6571	0.6819	0.7454	0.7788	0.4818	0.203	0.1006	0.103
391.463	0.1244	0.1115	0.1072	0.1107	0.2792	0.4694	0.6721	0.6439	0.8018	0.6401	0.7037	0.6814	0.6587	0.6595	0.6442	0.7685	0.7109	0.676	0.6902	0.7039	0.6718	0.5594	0.6702	0.6531	0.6379	0.6083	0.6742	0.7361	0.6847	0.696	0.7172	0.8258	0.4566	0.179	0.1182	0.1017
391.5	0.1155	0.0976	0.1033	0.1122	0.2903	0.4601	0.6119	0.6187	0.7858	0.6339	0.6722	0.6695	0.6561	0.6541	0.6207	0.737	0.6794	0.6117	0.644	0.6901	0.6686	0.568	0.6671	0.6195	0.6049	0.5681	0.6554	0.7003	0.6491	0.7055	0.7127	0.7787	0.4569	0.174	0.1151	0.0953
391.536	0.1272	0.0966	0.1022	0.1032	0.2886	0.4494	0.5557	0.5759	0.7458	0.6411	0.5959	0.6158	0.6537	0.6169	0.5648	0.6936	0.6492	0.6073	0.6194	0.6248	0.6632	0.5549	0.6309	0.5603	0.5812	0.5779	0.6027	0.6903	0.614	0.6873	0.7101	0.7358	0.458	0.1742	0.1202	0.1241
391.573	0.1009	0.1063	0.0972	0.117	0.2907	0.4339	0.5752	0.5594	0.6374	0.6028	0.5555	0.5762	0.5621	0.608	0.5555	0.5916	0.5765	0.5608	0.5481	0.5762	0.6242	0.4911	0.5921	0.5473	0.5403	0.532	0.58	0.6462	0.604	0.6114	0.668	0.6887	0.4239	0.1898	0.1087	0.1211
391.609	0.1241	0.1051	0.0955	0.1204	0.2852	0.4289	0.5303	0.506	0.5987	0.5086	0.5017	0.5276	0.5391	0.5497	0.5135	0.5701	0.5648	0.536	0.5632	0.5199	0.5563	0.4691	0.5132	0.4933	0.4901	0.4728	0.5228	0.5734	0.5771	0.5782	0.5647	0.6079	0.3928	0.1646	0.1118	0.1081
391.646	0.1007	0.106	0.1127	0.1036	0.2483	0.3893	0.4944	0.4755	0.5544	0.4737	0.4948	0.5272	0.5177	0.485	0.4674	0.5595	0.5558	0.5081	0.5236	0.4995	0.5189	0.4491	0.5028	0.4587	0.4539	0.4372	0.5046	0.5051	0.5317	0.4967	0.5655	0.585	0.3996	0.1422	0.1036	0.1047
391.682	0.1195	0.1196	0.1061	0.113	0.2423	0.3987	0.4984	0.5028	0.5232	0.4665	0.4752	0.4905	0.4808	0.4579	0.4522	0.5362	0.5111	0.5079	0.4883	0.4884	0.5083	0.4575	0.4998	0.4885	0.4633	0.4227	0.5056	0.5194	0.512	0.5234	0.536	0.5548	0.3823	0.1395	0.1018	0.1082
391.719	0.109	0.0971	0.1081	0.1072	0.2515	0.4072	0.4963	0.4943	0.5317	0.4661	0.4569	0.4637	0.4735	0.4847	0.4437	0.4924	0.4711	0.5064	0.4225	0.5048	0.4847	0.4246	0.5086	0.4955	0.4358	0.4042	0.4857	0.5411	0.4893	0.5324	0.5029	0.5524	0.3673	0.1654	0.1081	0.0978
391.755	0.1214	0.1102	0.1006	0.1137	0.2523	0.4077	0.4626	0.4555	0.5215	0.4545	0.4481	0.4676	0.4668	0.4737	0.4617	0.4826	0.479	0.4899	0.4409	0.4847	0.5122	0.4004	0.4951	0.4614	0.4232	0.4192	0.4758	0.5064	0.471	0.5295	0.5452	0.5302	0.3585	0.1353	0.0934	0.117
391.792	0.116	0.0933	0.107	0.1105	0.2405	0.389	0.463	0.4362	0.5111	0.4707	0.4377	0.4543	0.477	0.4606	0.4468	0.5078	0.477	0.4758	0.4464	0.4972	0.4696	0.399	0.4871	0.4591	0.422	0.4208	0.4849	0.4863	0.5029	0.5146	0.5105	0.5649	0.3632	0.1501	0.0958	0.1035
391.828	0.1089	0.0988	0.1166	0.1097	0.2436	0.396	0.4472	0.4264	0.4944	0.4781	0.4304	0.4659	0.4956	0.4455	0.4374	0.5343	0.4765	0.4693	0.4606	0.5125	0.4427	0.404	0.5104	0.4344	0.4108	0.4118	0.4762	0.5151	0.4647	0.5251	0.5096	0.5267	0.3312	0.1428	0.1076	0.091
391.865	0.0978	0.1151	0.0978	0.1067	0.2353	0.3739	0.4368	0.4771	0.5385	0.48	0.4366	0.4736	0.4958	0.4602	0.4581	0.5357	0.4925	0.4803	0.4707	0.5182	0.4785	0.4247	0.4658	0.4383	0.4156	0.4217	0.4476	0.5076	0.488	0.5217	0.5114	0.5844	0.3599	0.15	0.0943	0.1053
391.901	0.1285	0.0923	0.1018	0.1143	0.2293	0.3855	0.4575	0.4933	0.5454	0.4939	0.4573	0.4659	0.4575	0.4578	0.4769	0.5567	0.4998	0.4857	0.4598	0.5191	0.4797	0.4061	0.4816	0.464	0.4211	0.4502	0.4885	0.4737	0.4965	0.5141	0.5374	0.6035	0.37	0.1471	0.1057	0.1079
391.938	0.1085	0.1094	0.1148	0.1219	0.2508	0.3946	0.484	0.5209	0.5781	0.5159	0.4738	0.4559	0.5161	0.4635	0.4504	0.5677	0.5243	0.4926	0.4812	0.5369	0.533	0.3836	0.5008	0.5033	0.4326	0.4252	0.491	0.5217	0.498	0.551	0.5457	0.5955	0.3559	0.1516	0.1028	0.097
391.974	0.0933	0.1044	0.1269	0.1009	0.2592	0.3739	0.4823	0.5154	0.5956	0.5085	0.5184	0.5062	0.4932	0.5007	0.4667	0.583	0.5158	0.4951	0.5005	0.535	0.5596	0.4186	0.5135	0.4969	0.4477	0.4383	0.5198	0.5442	0.5034	0.5554	0.5747	0.6089	0.353	0.1436	0.0936	0.0966
392.011	0.1155	0.1166	0.1125	0.1122	0.2424	0.3646	0.4804	0.4658	0.5757	0.5024	0.5003	0.5329	0.527	0.5283	0.4675	0.5969	0.579	0.5122	0.5264	0.5261	0.5245	0.4293	0.555	0.5098	0.4428	0.4552	0.4863	0.5218	0.5026	0.5455	0.6256	0.6516	0.3559	0.1538	0.1157	0.086
392.047	0.1138	0.1046	0.1158	0.0832	0.243	0.3515	0.463	0.4571	0.5543	0.4899	0.5159	0.5411	0.4932	0.4921	0.4769	0.5553	0.5536	0.53	0.5378	0.5356	0.5337	0.4166	0.5248	0.4698	0.4452	0.4388	0.5179	0.5133	0.5176	0.5111	0.5758	0.6463	0.3503	0.1419	0.1087	0.0997
392.084	0.1297	0.0959	0.1098	0.1067	0.2053	0.3597	0.4685	0.4644	0.5128	0.4934	0.4671	0.4986	0.5122	0.482	0.4635	0.5652	0.4943	0.4889	0.4781	0.5205	0.509	0.4181	0.4889	0.4897	0.4191	0.4249	0.4567	0.5685	0.4778	0.4949	0.5353	0.5933	0.3334	0.1499	0.0858	0.1003
392.121	0.105	0.1019	0.1043	0.1034	0.2226	0.3637	0.4518	0.4203	0.4936	0.4707	0.4391	0.4702	0.4806	0.4911	0.4721	0.557	0.4953	0.4649	0.4495	0.5072	0.4876	0.3798	0.4651	0.459	0.3901	0.39	0.4577	0.5142	0.485	0.483	0.5182	0.556	0.3165	0.139	0.0951	0.0905
392.157	0.0979	0.1063	0.0941	0.1016	0.2074	0.3413	0.421	0.405	0.4807	0.4933	0.4154	0.4706	0.4536	0.4962	0.43	0.5095	0.4959	0.4765	0.4656	0.4983	0.5167	0.3772	0.4443	0.4602	0.3794	0.4053	0.4506	0.4891	0.4413	0.4785	0.4691	0.5197	0.3086	0.1273	0.1074	0.0885
392.194	0.1009	0.1083	0.0952	0.1093	0.2283	0.3383	0.4144	0.3972	0.4651	0.4632	0.4076	0.4545	0.4314	0.4775	0.412	0.4873	0.4655	0.4578	0.46	0.4895	0.4928	0.3469	0.4836	0.472	0.3782	0.4004	0.4178	0.4831	0.4213	0.4415	0.4574	0.5218	0.2984	0.1386	0.1135	0.1046
392.23	0.1064	0.1027	0.1035	0.1039	0.2419	0.3546	0.4114	0.3984	0.4891	0.4264	0.4392	0.4136	0.4385	0.434	0.3949	0.5029	0.4549	0.4395	0.4067	0.469	0.4532	0.3382	0.4997	0.4306	0.4112	0.3881	0.4408	0.4892	0.4252	0.4375	0.4883	0.5119	0.3007	0.1456	0.1085	0.0957
392.267	0.1181	0.1122	0.0956	0.0953	0.2066	0.3294	0.382	0.4289	0.4675	0.3759	0.4392	0.3917	0.4201	0.4398	0.4269	0.4891	0.482	0.4193	0.4026	0.4763	0.444	0.3419	0.446	0.3909	0.3797	0.3998	0.432	0.4449	0.4206	0.4583	0.4933	0.492	0.3019	0.1432	0.1001	0.0772
392.303	0.1083	0.1176	0.1121	0.0908	0.2392	0.3262	0.3833	0.3997	0.4422	0.4181	0.4091	0.4034	0.4165	0.4041	0.4055	0.4906	0.4483	0.4341	0.4143	0.4376	0.425	0.3477	0.4231	0.3738	0.3778	0.3869	0.3975	0.4453	0.4374	0.4762	0.4714	0.4771	0.2951	0.1307	0.1	0.0975
392.34	0.1413	0.1343	0.108	0.1012	0.2191	0.3426	0.4049	0.4011	0.4102	0.4071	0.4232	0.3768	0.4315	0.388	0.4013	0.4681	0.3964	0.4059	0.4054	0.4061	0.4191	0.3539	0.4285	0.3946	0.4129	0.3616	0.4028	0.4556	0.3879	0.4281	0.4305	0.4695	0.2959	0.1057	0.1163	0.1044
392.376	0.1029	0.106	0.0963	0.108	0.2054	0.2979	0.32	0.3661	0.3708	0.3519	0.3644	0.3592	0.3879	0.364	0.371	0.4466	0.3978	0.3663	0.4048	0.3814	0.4207	0.2898	0.4017	0.3569	0.3272	0.3176	0.364	0.3997	0.3368	0.3989	0.3922	0.4194	0.2867	0.1284	0.0913	0.1047
392.413	0.1119	0.1068	0.1196	0.1061	0.1968	0.3329	0.3819	0.3646	0.4276	0.4224	0.4106	0.3936	0.4169	0.3801	0.4087	0.4768	0.4517	0.4401	0.419	0.4575	0.4477	0.3264	0.4444	0.3765	0.3408	0.3482	0.4147	0.4358	0.3718	0.4042	0.4641	0.5102	0.2892	0.1229	0.0911	0.1055
392.449	0.1128	0.1056	0.0897	0.1017	0.2053	0.3304	0.3925	0.3935	0.4543	0.4169	0.4122	0.3806	0.4556	0.3988	0.4105	0.4808	0.4065	0.4482	0.4309	0.4388	0.4514	0.3251	0.4373	0.387	0.3425	0.3475	0.4175	0.4532	0.3816	0.4257	0.4294	0.5113	0.287	0.1355	0.0928	0.0856
392.486	0.1174	0.0985	0.1064	0.0983	0.2203	0.3025	0.3669	0.3675	0.4518	0.4287	0.4002	0.3766	0.4388	0.4162	0.3934	0.5007	0.4254	0.459	0.4509	0.4405	0.441	0.3154	0.4487	0.3952	0.373	0.3311	0.3847	0.4651	0.3927	0.479	0.4249	0.5275	0.2869	0.1342	0.1166	0.1087
392.522	0.1081	0.1184	0.1146	0.102	0.2273	0.3021	0.379	0.3469	0.4779	0.4513	0.3658	0.3712	0.4095	0.4043	0.3923	0.482	0.4383	0.4174	0.3979	0.4287	0.4348	0.3473	0.4322	0.3719	0.3201	0.339	0.3948	0.4372	0.4383	0.4739	0.4686	0.5139	0.2806	0.1412	0.1086	0.0834
392.559	0.1053	0.1153	0.1159	0.1006	0.236	0.3106	0.3633	0.332	0.4446	0.4018	0.3957	0.3499	0.4201	0.4152	0.4173	0.4847	0.4461	0.4123	0.388	0.4376	0.4306	0.3133	0.3919	0.3665	0.3275	0.3162	0.3985	0.4644	0.4334	0.452	0.4651	0.5256	0.2646	0.1303	0.1074	0.0918
392.595	0.1058	0.0905	0.1206	0.1142	0.2044	0.2953	0.3648	0.3502	0.4372	0.4001	0.4044	0.3842	0.412	0.3947	0.3614	0.4406	0.3677	0.3965	0.3915	0.4277	0.4073	0.3293	0.4102	0.3788	0.3372	0.3396	0.3891	0.3985	0.4074	0.4326	0.4142	0.5014	0.2797	0.1216	0.0811	0.0951
392.632	0.1031	0.1225	0.0985	0.1107	0.2022	0.3135	0.3231	0.3437	0.4006	0.4019	0.3687	0.3939	0.3589	0.3761	0.3938	0.4211	0.3395	0.3793	0.3367	0.385	0.3982	0.3036	0.3887	0.3567	0.3355	0.3095	0.3735	0.4156	0.4078	0.41	0.4379	0.4876	0.2934	0.1167	0.0977	0.096
392.668	0.1025	0.112	0.1029	0.09	0.2256	0.2908	0.335	0.3225	0.3856	0.3914	0.3857	0.3973	0.3733	0.3936	0.3597	0.4479	0.3681	0.3969	0.3487	0.3987	0.3618	0.2923	0.4011	0.3656	0.3318	0.3093	0.3539	0.3921	0.3906	0.3817	0.4166	0.4933	0.2884	0.1263	0.1146	0.0973
392.705	0.102	0.1066	0.0989	0.1079	0.1994	0.2822	0.3381	0.3183	0.3924	0.3691	0.4091	0.3705	0.37	0.3871	0.3355	0.4323	0.4025	0.3636	0.3326	0.4168	0.358	0.2828	0.385	0.3598	0.334	0.3192	0.371	0.3985	0.3991	0.393	0.3779	0.507	0.2793	0.1345	0.1112	0.1006
392.741	0.1274	0.0962	0.0983	0.0926	0.1915	0.2895	0.3286	0.3018	0.3913	0.3652	0.3766	0.3612	0.3577	0.3856	0.3575	0.4542	0.404	0.3405	0.3717	0.43	0.3726	0.283	0.3787	0.3659	0.3242	0.3174	0.3856	0.3922	0.3528	0.3973	0.3875	0.5295	0.2581	0.144	0.0882	0.1014
392.778	0.1038	0.1101	0.0941	0.0876	0.1751	0.2999	0.3481	0.2972	0.424	0.3798	0.3814	0.3417	0.3997	0.3557	0.3548	0.479	0.3767	0.3653	0.3606	0.3859	0.3574	0.3056	0.3707	0.3672	0.3113	0.3074	0.3589	0.4087	0.356	0.4194	0.3814	0.5523	0.2777	0.1298	0.0942	0.0858
392.814	0.1111	0.1056	0.1038	0.0981	0.1992	0.2848	0.3266	0.3071	0.4384	0.4075	0.3893	0.3503	0.3849	0.3778	0.3691	0.5046	0.3678	0.3987	0.3673	0.4014	0.3774	0.287	0.3757	0.3794	0.3194	0.3208	0.3531	0.4085	0.3873	0.4004	0.3664	0.5735	0.2592	0.1185	0.099	0.0946
392.851	0.1139	0.0956	0.1037	0.1036	0.1833	0.3329	0.2927	0.3231	0.4262	0.4227	0.3972	0.3881	0.389	0.3558	0.3591	0.5011	0.3673	0.3956	0.3843	0.412	0.3807	0.3152	0.3657	0.3413	0.2958	0.3346	0.3554	0.4372	0.3617	0.4258	0.3956	0.6911	0.2548	0.1253	0.1044	0.0907
392.888	0.1158	0.1056	0.0952	0.1137	0.1921	0.3105	0.349	0.325	0.4365	0.4043	0.3831	0.3746	0.3842	0.3467	0.3869	0.5178	0.3951	0.4044	0.3652	0.4635	0.4001	0.3085	0.3808	0.3228	0.2808	0.3274	0.3597	0.4263	0.3635	0.3991	0.3973	0.7276	0.2555	0.1212	0.1111	0.1068
392.924	0.1031	0.1233	0.1041	0.1052	0.2001	0.3014	0.3275	0.3245	0.4298	0.4284	0.4479	0.3709	0.3905	0.3667	0.4019	0.5449	0.4213	0.383	0.3552	0.4522	0.4104	0.2999	0.3777	0.3411	0.3074	0.3377	0.3629	0.4382	0.3827	0.4215	0.3712	0.7765	0.2424	0.1143	0.104	0.0937
392.961	0.1013	0.104	0.1002	0.1121	0.2013	0.2897	0.3515	0.3159	0.4622	0.4092	0.5084	0.3938	0.3919	0.3843	0.3934	0.5589	0.431	0.38	0.337	0.4375	0.3918	0.3051	0.394	0.3682	0.3061	0.3172	0.3675	0.4709	0.3794	0.4405	0.4402	0.8563	0.2563	0.1268	0.099	0.1024
392.997	0.1145	0.1168	0.1057	0.1105	0.1925	0.2973	0.3282	0.3175	0.4691	0.3996	0.4983	0.3854	0.3968	0.4088	0.4105	0.6086	0.3963	0.377	0.3719	0.4345	0.394	0.2848	0.389	0.3482	0.3085	0.3019	0.389	0.4618	0.3405	0.403	0.4144	0.9405	0.2534	0.1293	0.0854	0.0933
393.034	0.1111	0.1067	0.1115	0.1061	0.1915	0.2928	0.34	0.2966	0.5279	0.4182	0.4745	0.3853	0.3535	0.4042	0.4103	0.6536	0.4101	0.3532	0.3602	0.4294	0.4	0.2949	0.4107	0.3783	0.3202	0.2779	0.3761	0.4984	0.374	0.4149	0.4276	1.0304	0.2395	0.1233	0.1083	0.1043
393.07	0.1281	0.1149	0.1018	0.0874	0.1896	0.28	0.3473	0.3299	0.5278	0.4491	0.5347	0.3638	0.3671	0.3926	0.387	0.6889	0.4007	0.3533	0.379	0.4689	0.4283	0.2804	0.4133	0.4032	0.3113	0.2858	0.3738	0.4719	0.385	0.4178	0.4353	1.1778	0.2426	0.1285	0.1122	0.0969
393.107	0.1022	0.0904	0.1001	0.1047	0.1934	0.2697	0.3533	0.3367	0.5625	0.4575	0.5805	0.3379	0.3945	0.4048	0.4041	0.716	0.379	0.3677	0.3785	0.4652	0.4157	0.3015	0.4117	0.4225	0.3228	0.2741	0.3724	0.4737	0.3726	0.4071	0.395	1.3221	0.2219	0.152	0.0764	0.0936
393.143	0.1253	0.1179	0.0977	0.1033	0.2019	0.288	0.352	0.3409	0.6172	0.4878	0.6056	0.3467	0.3858	0.4168	0.4023	0.788	0.3961	0.3684	0.3665	0.4861	0.4575	0.2975	0.4049	0.4344	0.3146	0.3121	0.3891	0.4801	0.3709	0.4015	0.4001	1.399	0.2535	0.1214	0.114	0.0939
393.18	0.1046	0.1201	0.1018	0.1155	0.2297	0.3034	0.3526	0.3241	0.6752	0.516	0.6662	0.348	0.4139	0.4179	0.4363	0.8968	0.4125	0.4117	0.3852	0.5474	0.4651	0.3198	0.4062	0.4321	0.3344	0.3385	0.3822	0.542	0.394	0.4061	0.4605	1.5899	0.2753	0.1035	0.1162	0.0912
393.216	0.1088	0.1053	0.1132	0.1049	0.1974	0.3274	0.3621	0.3443	0.7539	0.4838	0.7223	0.3628	0.4343	0.4049	0.4291	0.9775	0.4146	0.4478	0.385	0.5666	0.4541	0.345	0.4249	0.4848	0.3163	0.3621	0.3993	0.5583	0.3931	0.4452	0.4623	1.9437	0.2844	0.1446	0.0964	0.1044
393.253	0.1137	0.1181	0.1071	0.1049	0.2098	0.3009	0.3735	0.3461	0.838	0.5719	0.8789	0.3533	0.4396	0.4619	0.4784	1.2345	0.4236	0.4949	0.4005	0.6533	0.5167	0.404	0.4423	0.5825	0.3487	0.3565	0.437	0.6632	0.3926	0.4713	0.4209	2.566	0.3175	0.137	0.1014	0.1035
393.289	0.1029	0.1128	0.1131	0.1077	0.2192	0.3393	0.3735	0.379	1.0007	0.7179	1.1641	0.4451	0.495	0.4794	0.5244	1.6777	0.4795	0.5169	0.4386	0.7441	0.6276	0.4395	0.471	0.7203	0.3616	0.4058	0.4647	0.8175	0.4688	0.5193	0.4544	3.6795	0.3051	0.1223	0.0944	0.1022
393.326	0.1068	0.1106	0.1177	0.1011	0.2359	0.3525	0.3928	0.4218	1.2947	0.885	1.4439	0.488	0.5585	0.5709	0.5826	2.2161	0.5269	0.529	0.4934	0.9209	0.7259	0.4882	0.5041	0.8442	0.4129	0.421	0.4909	0.9849	0.5001	0.582	0.5225	4.7395	0.3503	0.1027	0.1144	0.1036
393.362	0.1112	0.1119	0.1173	0.1035	0.2385	0.3289	0.4321	0.4363	1.4244	0.9551	1.6244	0.5252	0.519	0.6656	0.5948	2.4589	0.554	0.6273	0.5265	0.9878	0.817	0.5032	0.5404	0.8235	0.4282	0.4323	0.5013	1.0703	0.5459	0.6207	0.5101	5.3283	0.3204	0.1278	0.1021	0.107
393.399	0.1148	0.109	0.1098	0.1189	0.2506	0.3269	0.4527	0.4643	1.4648	0.947	1.6095	0.562	0.5516	0.6585	0.5745	2.3523	0.5514	0.6218	0.5261	0.9719	0.7963	0.4652	0.5334	0.782	0.4248	0.4359	0.5236	1.0672	0.5476	0.6154	0.5511	5.229	0.349	0.1257	0.11	0.1118
393.435	0.1183	0.1101	0.1023	0.1073	0.219	0.3197	0.4311	0.4454	1.2141	0.8645	1.3703	0.5197	0.5455	0.5983	0.5516	1.8903	0.4865	0.5665	0.4884	0.8409	0.7299	0.4542	0.5066	0.6961	0.4326	0.4177	0.4698	0.9552	0.4812	0.6222	0.546	4.2239	0.3438	0.1207	0.1101	0.1003
393.472	0.1118	0.127	0.099	0.0858	0.2039	0.2906	0.4212	0.4299	0.9982	0.6934	0.9888	0.4481	0.4778	0.5265	0.5172	1.4387	0.4372	0.5181	0.4626	0.7367	0.6595	0.3989	0.4735	0.6436	0.3685	0.398	0.4334	0.8332	0.4706	0.5318	0.5177	3.033	0.3425	0.126	0.0836	0.1056
393.508	0.1009	0.1286	0.1004	0.1173	0.2133	0.2979	0.3839	0.3896	0.8137	0.57	0.7846	0.4064	0.4542	0.4741	0.4252	1.1219	0.4425	0.465	0.4602	0.6358	0.5537	0.365	0.5034	0.5357	0.3612	0.3792	0.4121	0.6908	0.4421	0.4916	0.4678	2.1172	0.2781	0.1166	0.12	0.0912
393.545	0.1136	0.1081	0.1019	0.1058	0.2014	0.2931	0.3629	0.392	0.6816	0.541	0.6543	0.3861	0.4389	0.4662	0.4352	0.9777	0.4303	0.4381	0.452	0.5439	0.5323	0.3563	0.4781	0.4778	0.368	0.3634	0.3991	0.5978	0.4219	0.4913	0.5054	1.5737	0.2544	0.1174	0.1133	0.0858
393.581	0.1041	0.1254	0.1098	0.1211	0.1975	0.2965	0.386	0.3972	0.6434	0.5548	0.5666	0.3945	0.4257	0.4529	0.4023	0.813	0.4421	0.4165	0.4274	0.5369	0.5129	0.3393	0.4843	0.4406	0.3189	0.3661	0.393	0.5423	0.4464	0.5024	0.4729	1.3586	0.2582	0.1327	0.1054	0.0868
393.618	0.1067	0.133	0.1083	0.107	0.1839	0.2812	0.4547	0.4006	0.6159	0.4949	0.5793	0.4186	0.4785	0.4616	0.4645	0.7578	0.4745	0.4399	0.4526	0.5433	0.4764	0.3315	0.4972	0.463	0.3404	0.3234	0.4256	0.5402	0.412	0.5009	0.5	1.2196	0.2676	0.1252	0.0936	0.1141
393.655	0.1129	0.1027	0.0993	0.093	0.2047	0.2924	0.4404	0.4231	0.6578	0.4655	0.5337	0.4712	0.5142	0.5008	0.4956	0.7954	0.4926	0.4761	0.4787	0.5711	0.5509	0.348	0.4934	0.4917	0.3967	0.3719	0.4471	0.5531	0.4701	0.5308	0.5375	1.1105	0.2758	0.1347	0.1088	0.0983
393.691	0.0967	0.1076	0.0941	0.1157	0.1796	0.283	0.4601	0.431	0.702	0.4945	0.5659	0.5179	0.5152	0.5435	0.4832	0.8397	0.5258	0.5348	0.5126	0.6079	0.5852	0.37	0.533	0.5	0.4113	0.4003	0.4635	0.5808	0.4787	0.583	0.5394	1.0288	0.3011	0.13	0.1178	0.0939
393.728	0.1109	0.103	0.1187	0.1015	0.1824	0.2903	0.502	0.4618	0.6989	0.4997	0.59	0.5236	0.5313	0.5367	0.5135	0.7921	0.5531	0.5577	0.5072	0.6693	0.6129	0.4317	0.5796	0.5215	0.4311	0.3937	0.5225	0.5916	0.5293	0.5893	0.589	0.9687	0.3187	0.1254	0.1058	0.0818
393.764	0.102	0.1056	0.1129	0.0995	0.1598	0.3156	0.5654	0.464	0.7097	0.5033	0.5587	0.5349	0.5023	0.5119	0.5276	0.7456	0.5379	0.555	0.5238	0.6759	0.5734	0.4252	0.5629	0.5299	0.3842	0.3896	0.4805	0.5526	0.4992	0.5758	0.6064	0.9061	0.3185	0.1469	0.095	0.0995
393.801	0.0978	0.1234	0.1062	0.1115	0.172	0.2827	0.4912	0.4806	0.6407	0.4856	0.5006	0.4412	0.4515	0.4722	0.5136	0.6835	0.5063	0.5037	0.4908	0.6124	0.5241	0.4059	0.5575	0.4873	0.3737	0.3548	0.4455	0.5476	0.4179	0.5777	0.5391	0.7907	0.2934	0.1211	0.0974	0.0896
393.837	0.1128	0.0985	0.0939	0.1069	0.2054	0.2905	0.4181	0.4455	0.5732	0.4344	0.4442	0.4117	0.4308	0.4912	0.4485	0.5805	0.4667	0.4918	0.4839	0.5222	0.4962	0.4183	0.4961	0.3989	0.3589	0.364	0.395	0.5084	0.3857	0.5395	0.5068	0.7209	0.2545	0.1253	0.1046	0.0997
393.874	0.113	0.1044	0.0965	0.1031	0.1702	0.276	0.3855	0.3649	0.5245	0.4088	0.4404	0.3745	0.4109	0.4214	0.3817	0.5122	0.4492	0.4021	0.4028	0.4691	0.4718	0.38	0.4599	0.3925	0.3264	0.3378	0.3712	0.4525	0.3563	0.4687	0.5014	0.6388	0.2235	0.1165	0.1113	0.1081
393.91	0.1151	0.0968	0.0921	0.1103	0.1789	0.2551	0.37	0.3345	0.47	0.3725	0.3873	0.3538	0.3614	0.4075	0.3521	0.4442	0.3926	0.3788	0.3544	0.4546	0.4316	0.316	0.4157	0.3626	0.3164	0.3391	0.3438	0.454	0.3476	0.4167	0.4456	0.5846	0.226	0.1182	0.1103	0.0907
393.947	0.1079	0.1044	0.1058	0.106	0.1577	0.2719	0.3276	0.3292	0.4567	0.3515	0.3799	0.3547	0.3709	0.402	0.3537	0.4566	0.3831	0.3601	0.3868	0.3949	0.4351	0.3188	0.3813	0.3742	0.2878	0.3134	0.3427	0.4085	0.3299	0.4028	0.4438	0.5586	0.2064	0.0987	0.0953	0.112
393.983	0.1127	0.1076	0.111	0.0971	0.1598	0.2608	0.3033	0.3206	0.4269	0.3621	0.3706	0.3672	0.3858	0.3774	0.35	0.4624	0.4017	0.3801	0.3709	0.3848	0.3795	0.2923	0.3698	0.3657	0.2866	0.3148	0.3766	0.4341	0.357	0.3533	0.4179	0.4825	0.2291	0.1218	0.1089	0.0829
394.02	0.106	0.1104	0.104	0.0982	0.1673	0.2737	0.3127	0.3376	0.4291	0.3405	0.3979	0.3533	0.3928	0.3755	0.3774	0.4762	0.3837	0.3643	0.3786	0.4056	0.3764	0.2903	0.3719	0.3705	0.2893	0.3002	0.3411	0.4126	0.3629	0.4199	0.3996	0.5193	0.2311	0.115	0.0884	0.0857
394.056	0.1034	0.0976	0.108	0.1082	0.1766	0.2711	0.3199	0.3338	0.4497	0.3865	0.3625	0.3769	0.3659	0.4001	0.3778	0.4878	0.3974	0.3823	0.3658	0.4377	0.3705	0.2932	0.3988	0.3483	0.2823	0.318	0.3544	0.4157	0.3394	0.4386	0.4087	0.5209	0.2474	0.1343	0.1021	0.1053
394.093	0.1017	0.1073	0.1023	0.1049	0.1686	0.2878	0.3393	0.3103	0.4658	0.4044	0.3701	0.405	0.3578	0.3941	0.3867	0.4981	0.3915	0.3775	0.3698	0.4237	0.4249	0.2976	0.4083	0.3643	0.2825	0.3041	0.3518	0.4099	0.3504	0.4659	0.4384	0.5134	0.2529	0.133	0.11	0.0925
394.129	0.1042	0.1206	0.1149	0.1053	0.1832	0.2682	0.3353	0.3538	0.4632	0.3696	0.3787	0.375	0.3823	0.3936	0.4247	0.5003	0.3912	0.3654	0.3879	0.4328	0.4077	0.2833	0.4104	0.3467	0.3054	0.3077	0.3421	0.4262	0.3489	0.4748	0.4506	0.5172	0.252	0.1278	0.0918	0.0993
394.166	0.1059	0.1196	0.1108	0.1023	0.1767	0.2613	0.3454	0.3664	0.4352	0.3479	0.3555	0.3639	0.3446	0.366	0.3792	0.4895	0.362	0.3829	0.3726	0.4344	0.407	0.293	0.3968	0.3854	0.303	0.2863	0.3279	0.4048	0.3479	0.4657	0.4283	0.4956	0.2132	0.1069	0.1085	0.092
394.202	0.1123	0.0965	0.1014	0.1157	0.1663	0.269	0.3495	0.3347	0.441	0.3326	0.3622	0.345	0.3565	0.3509	0.4113	0.4883	0.3857	0.3628	0.3394	0.4179	0.4102	0.3072	0.399	0.3771	0.3159	0.307	0.3424	0.4142	0.3422	0.4513	0.4436	0.4851	0.2158	0.122	0.1203	0.0947
394.239	0.1064	0.1053	0.1097	0.1051	0.1699	0.2649	0.3435	0.3134	0.4346	0.3553	0.3487	0.3601	0.3531	0.3709	0.3801	0.4834	0.3807	0.3944	0.3716	0.4238	0.3727	0.3102	0.3923	0.3716	0.3227	0.2979	0.3378	0.4497	0.3741	0.4425	0.4027	0.4886	0.2245	0.1162	0.0852	0.1069
394.275	0.1047	0.1155	0.1011	0.0924	0.1758	0.2611	0.3603	0.3316	0.4712	0.3907	0.3598	0.3748	0.3936	0.3794	0.3639	0.4725	0.3559	0.396	0.3972	0.4656	0.3879	0.3245	0.3737	0.3722	0.3404	0.3103	0.3528	0.4263	0.3785	0.4417	0.4413	0.5212	0.2619	0.1207	0.092	0.1031
394.312	0.1079	0.0974	0.1231	0.0943	0.1818	0.292	0.3629	0.3787	0.491	0.4535	0.4063	0.398	0.4243	0.3968	0.404	0.5107	0.3862	0.3945	0.4339	0.4893	0.4545	0.3358	0.4602	0.4407	0.3503	0.3078	0.4068	0.4296	0.3832	0.4341	0.4935	0.5147	0.2538	0.1031	0.1049	0.0924
394.348	0.1192	0.0884	0.1048	0.1255	0.1812	0.2764	0.36	0.3589	0.4875	0.4274	0.4379	0.3864	0.4224	0.423	0.4153	0.4834	0.4285	0.4083	0.388	0.49	0.4842	0.3243	0.4579	0.403	0.3808	0.3445	0.4107	0.4595	0.3834	0.4543	0.4724	0.5418	0.2368	0.1277	0.1005	0.1083
394.385	0.1317	0.1141	0.1077	0.1051	0.1864	0.2787	0.3536	0.3744	0.503	0.455	0.4153	0.3739	0.4508	0.4411	0.438	0.509	0.4475	0.449	0.454	0.5041	0.472	0.3321	0.4571	0.4021	0.3745	0.3567	0.4074	0.4761	0.3942	0.4826	0.4774	0.5755	0.2368	0.1199	0.0889	0.1102
394.422	0.1072	0.1013	0.1134	0.1086	0.1763	0.2848	0.3933	0.3805	0.5135	0.4026	0.3574	0.3811	0.3872	0.4104	0.396	0.4907	0.4152	0.4425	0.3912	0.4848	0.4408	0.3056	0.4119	0.3728	0.3067	0.321	0.3667	0.4277	0.3762	0.4536	0.5001	0.5355	0.2309	0.1491	0.0824	0.0899
394.458	0.1086	0.1023	0.1165	0.1148	0.169	0.2555	0.3271	0.3486	0.4433	0.358	0.3495	0.3817	0.3975	0.3997	0.3587	0.4729	0.379	0.4151	0.3693	0.4461	0.4411	0.3117	0.4003	0.3592	0.2986	0.299	0.3251	0.3934	0.3755	0.4348	0.3923	0.4719	0.2289	0.1309	0.1165	0.1088
394.495	0.1179	0.1113	0.1074	0.1266	0.1883	0.2588	0.3155	0.3285	0.3765	0.3452	0.3475	0.36	0.3834	0.3624	0.3151	0.4328	0.3832	0.3756	0.3428	0.3987	0.3564	0.2824	0.3531	0.3374	0.2628	0.2667	0.3217	0.3959	0.3231	0.3711	0.3619	0.441	0.2377	0.1297	0.0914	0.0992
394.531	0.1109	0.1029	0.0992	0.1005	0.1596	0.2448	0.2789	0.2941	0.3666	0.3441	0.2976	0.3537	0.3225	0.3272	0.3271	0.4019	0.3471	0.3412	0.3509	0.3279	0.3474	0.2717	0.3458	0.3266	0.2685	0.272	0.3017	0.3909	0.3207	0.3924	0.3682	0.4024	0.2052	0.1271	0.0865	0.0876
394.568	0.1169	0.1192	0.0956	0.0952	0.1634	0.2565	0.2846	0.2648	0.3511	0.2982	0.2905	0.3335	0.324	0.3267	0.3084	0.3522	0.3535	0.338	0.3616	0.325	0.3504	0.2719	0.3634	0.3038	0.267	0.2734	0.2956	0.3697	0.3007	0.3742	0.3272	0.3637	0.1989	0.1286	0.1064	0.1026
394.604	0.0983	0.1082	0.1055	0.1137	0.1709	0.2548	0.317	0.2656	0.3072	0.3136	0.2985	0.3247	0.3043	0.2966	0.2958	0.3305	0.3237	0.3432	0.3172	0.3414	0.3499	0.2421	0.3325	0.3171	0.2656	0.2797	0.3122	0.359	0.3019	0.3281	0.3484	0.3931	0.1887	0.1284	0.0985	0.095
394.641	0.1224	0.1154	0.0954	0.1118	0.1533	0.2578	0.2675	0.2759	0.317	0.3076	0.292	0.3271	0.3418	0.3242	0.3203	0.347	0.3342	0.3399	0.3039	0.3199	0.3393	0.2406	0.3403	0.3199	0.2713	0.2717	0.3069	0.3656	0.3008	0.303	0.3613	0.371	0.1886	0.102	0.0977	0.0903
394.677	0.0947	0.1137	0.1065	0.0954	0.1653	0.2406	0.2779	0.2944	0.3082	0.3279	0.2862	0.3202	0.3416	0.3306	0.3101	0.382	0.3354	0.3454	0.3006	0.3346	0.3386	0.2514	0.3105	0.2977	0.2872	0.2514	0.289	0.3769	0.3055	0.3476	0.3633	0.388	0.2188	0.114	0.0993	0.0899
394.714	0.0979	0.1059	0.1044	0.0934	0.1632	0.2335	0.2645	0.287	0.3396	0.3291	0.3061	0.3347	0.3495	0.3361	0.2963	0.3688	0.3271	0.3459	0.3107	0.336	0.3291	0.252	0.3157	0.312	0.2948	0.2753	0.2843	0.3902	0.3082	0.3825	0.3872	0.3754	0.2289	0.1248	0.1125	0.1086
394.75	0.1113	0.1088	0.0877	0.0967	0.1742	0.2476	0.2696	0.2778	0.3342	0.3185	0.3107	0.3008	0.3375	0.3299	0.3387	0.4084	0.3561	0.3661	0.3016	0.3513	0.3237	0.2459	0.3661	0.3175	0.292	0.2771	0.3008	0.3604	0.3342	0.3713	0.3589	0.3761	0.2108	0.136	0.094	0.1216
394.787	0.1017	0.1193	0.1033	0.0893	0.1731	0.2634	0.287	0.2766	0.3214	0.312	0.324	0.3223	0.3221	0.2985	0.3418	0.4127	0.3675	0.3385	0.2941	0.3507	0.3319	0.253	0.3331	0.3032	0.2624	0.2572	0.293	0.3392	0.3054	0.3483	0.3164	0.4003	0.2078	0.1247	0.0698	0.1052
394.823	0.1163	0.0855	0.1128	0.0981	0.1641	0.2403	0.2797	0.2738	0.3322	0.3314	0.2962	0.2974	0.3195	0.3312	0.3182	0.3866	0.3048	0.3407	0.3218	0.3166	0.3586	0.2558	0.3494	0.3396	0.2538	0.2857	0.2781	0.352	0.2918	0.3257	0.3383	0.4253	0.2093	0.1213	0.1036	0.1006
394.86	0.099	0.1214	0.1019	0.0852	0.185	0.2473	0.2913	0.2405	0.3098	0.3	0.3253	0.3128	0.3291	0.3005	0.3112	0.364	0.339	0.3698	0.3053	0.3079	0.3451	0.2382	0.3129	0.2967	0.2498	0.2599	0.3009	0.3519	0.2933	0.3498	0.3296	0.4219	0.1825	0.131	0.1081	0.0946
394.896	0.1226	0.1101	0.0988	0.0968	0.1874	0.2545	0.2896	0.2534	0.3258	0.3021	0.3237	0.323	0.3377	0.3021	0.3236	0.362	0.3349	0.3126	0.2961	0.3039	0.3202	0.2519	0.3297	0.2917	0.2688	0.2562	0.2767	0.3487	0.2867	0.3294	0.2993	0.3991	0.1973	0.1065	0.1112	0.0911
394.933	0.112	0.1033	0.1078	0.1124	0.1816	0.2556	0.2753	0.2641	0.3127	0.2947	0.3035	0.3306	0.2975	0.2772	0.3051	0.3388	0.3255	0.322	0.3183	0.3169	0.3224	0.2425	0.3254	0.2938	0.2571	0.2596	0.2856	0.344	0.2943	0.3627	0.3216	0.3713	0.1876	0.1218	0.0999	0.0985
394.969	0.112	0.112	0.1109	0.1048	0.1949	0.2685	0.2669	0.2573	0.3336	0.3244	0.3101	0.2989	0.3164	0.2728	0.3048	0.3777	0.3264	0.3502	0.292	0.3519	0.3432	0.2576	0.339	0.3049	0.2831	0.2604	0.2974	0.3395	0.2889	0.3419	0.3481	0.35	0.172	0.1029	0.0854	0.0854
395.006	0.1128	0.0995	0.1038	0.1082	0.2051	0.2334	0.2771	0.2486	0.3259	0.3042	0.3091	0.3342	0.3451	0.2931	0.3406	0.3354	0.3026	0.3571	0.2998	0.3498	0.348	0.2765	0.3096	0.29	0.2456	0.2594	0.2883	0.3319	0.3138	0.3635	0.3366	0.3706	0.1969	0.111	0.0997	0.096
395.042	0.1129	0.1144	0.1215	0.1034	0.1844	0.2407	0.2575	0.24	0.2951	0.3239	0.2846	0.3072	0.3336	0.2999	0.3441	0.3488	0.3411	0.3212	0.2946	0.3552	0.3344	0.2532	0.3349	0.2898	0.2304	0.2344	0.2982	0.325	0.2867	0.3569	0.3708	0.3788	0.1774	0.1218	0.1076	0.1094
395.079	0.1401	0.1162	0.1032	0.1007	0.1701	0.2141	0.2593	0.2477	0.3161	0.2996	0.2949	0.3065	0.3113	0.324	0.3133	0.325	0.33	0.3411	0.269	0.3126	0.3211	0.2036	0.3235	0.275	0.2618	0.2511	0.3034	0.317	0.2869	0.3657	0.3724	0.3694	0.1812	0.1072	0.1159	0.1009
395.115	0.0841	0.0937	0.0921	0.1058	0.1634	0.2017	0.2673	0.2701	0.2871	0.3017	0.2849	0.298	0.3406	0.2986	0.3231	0.307	0.2935	0.2911	0.2873	0.3065	0.3049	0.1953	0.3171	0.2812	0.2719	0.2318	0.2829	0.3256	0.283	0.3378	0.3297	0.3623	0.1789	0.1	0.093	0.1053
395.152	0.1079	0.1187	0.1099	0.102	0.1558	0.2141	0.2601	0.2797	0.3019	0.3141	0.2529	0.2833	0.3215	0.3146	0.3346	0.3264	0.3208	0.2978	0.2448	0.3179	0.304	0.2054	0.3058	0.2685	0.2517	0.2583	0.2977	0.2794	0.2475	0.3212	0.3439	0.3507	0.1784	0.1196	0.077	0.0939
395.189	0.0919	0.0859	0.099	0.0941	0.1637	0.2285	0.2532	0.2654	0.2974	0.316	0.2968	0.278	0.29	0.2977	0.3252	0.3353	0.341	0.2711	0.2529	0.3089	0.3001	0.2089	0.3077	0.2745	0.2732	0.2675	0.2937	0.2856	0.2779	0.3168	0.3437	0.3613	0.1792	0.0934	0.0876	0.0947
395.225	0.1027	0.0952	0.0964	0.098	0.176	0.2275	0.2563	0.2515	0.3254	0.3156	0.3167	0.3015	0.316	0.312	0.3132	0.3411	0.3124	0.3173	0.2746	0.3067	0.31	0.2244	0.326	0.2804	0.2647	0.2557	0.3032	0.3275	0.2823	0.3915	0.3399	0.3727	0.2021	0.11	0.1101	0.1138
395.262	0.1123	0.0978	0.0949	0.099	0.1825	0.204	0.2436	0.2348	0.3253	0.322	0.319	0.2903	0.3182	0.3104	0.3255	0.3296	0.3113	0.291	0.2965	0.3349	0.3305	0.244	0.3326	0.3101	0.2554	0.2436	0.3022	0.3014	0.2762	0.3758	0.332	0.3535	0.2126	0.1115	0.0969	0.0966
395.298	0.1133	0.111	0.1003	0.1002	0.1806	0.2348	0.2653	0.2456	0.3342	0.301	0.3361	0.32	0.3045	0.2918	0.3326	0.3309	0.3199	0.2861	0.2753	0.3504	0.3455	0.2278	0.3388	0.2791	0.2376	0.2663	0.3028	0.3309	0.2726	0.3639	0.3266	0.3701	0.1958	0.1252	0.0797	0.1053
395.335	0.1125	0.1074	0.0933	0.1141	0.1568	0.2312	0.2831	0.2499	0.3127	0.3102	0.3086	0.3324	0.308	0.2902	0.3229	0.3341	0.319	0.3029	0.3173	0.3333	0.2902	0.2514	0.3238	0.2844	0.2519	0.2587	0.2842	0.3337	0.2753	0.3667	0.2834	0.3502	0.2016	0.1048	0.1035	0.0931
395.371	0.1088	0.1123	0.1056	0.1046	0.1599	0.1971	0.2848	0.2428	0.2977	0.3344	0.274	0.314	0.2799	0.2822	0.2899	0.3343	0.3049	0.3064	0.2993	0.339	0.3031	0.2292	0.3192	0.2666	0.2457	0.2507	0.3033	0.3402	0.2727	0.3781	0.3079	0.3764	0.1931	0.1098	0.1099	0.0768
395.408	0.1064	0.1077	0.1007	0.0841	0.1685	0.2099	0.2412	0.2621	0.3006	0.3026	0.274	0.299	0.3108	0.2985	0.3151	0.3566	0.325	0.3215	0.2802	0.284	0.2916	0.2429	0.3404	0.2745	0.2703	0.2332	0.2954	0.329	0.2755	0.3416	0.3093	0.3559	0.1926	0.103	0.108	0.0944
395.444	0.0999	0.1009	0.1108	0.1024	0.1665	0.2125	0.2461	0.2537	0.2825	0.2834	0.2911	0.2808	0.3309	0.2931	0.3059	0.3495	0.2865	0.3165	0.2851	0.311	0.3191	0.2389	0.3375	0.2966	0.2574	0.2414	0.2842	0.2988	0.269	0.346	0.3081	0.3269	0.1851	0.1185	0.0956	0.1101
395.481	0.1149	0.0975	0.1066	0.1058	0.1537	0.214	0.2585	0.2253	0.2962	0.3118	0.2472	0.3218	0.3219	0.2934	0.2989	0.3573	0.3004	0.3335	0.3025	0.3439	0.3317	0.2275	0.3152	0.2881	0.2269	0.2395	0.2747	0.3098	0.2831	0.3477	0.3466	0.3399	0.1674	0.1168	0.083	0.1028
395.517	0.1056	0.0969	0.0943	0.0889	0.1678	0.2114	0.2607	0.2437	0.2927	0.2956	0.2784	0.298	0.3176	0.2953	0.3017	0.3596	0.3397	0.3203	0.3137	0.3493	0.3207	0.2197	0.3317	0.2775	0.2487	0.2591	0.2844	0.311	0.307	0.3217	0.3616	0.399	0.1808	0.1022	0.103	0.1026
395.554	0.1114	0.114	0.102	0.1072	0.1642	0.2407	0.2883	0.2715	0.3214	0.2991	0.2977	0.3128	0.317	0.2987	0.2824	0.3623	0.3372	0.3141	0.2849	0.3726	0.3044	0.2384	0.3481	0.2731	0.2617	0.2581	0.2844	0.3054	0.3029	0.3674	0.3109	0.3801	0.1786	0.1106	0.1029	0.1132
395.59	0.0902	0.1215	0.107	0.1128	0.1628	0.2461	0.2973	0.2535	0.3275	0.3518	0.3134	0.3195	0.29	0.2873	0.282	0.3521	0.314	0.3264	0.2915	0.3324	0.3269	0.2492	0.3513	0.2891	0.2518	0.2314	0.3036	0.3264	0.3143	0.3216	0.3274	0.4018	0.178	0.1249	0.1009	0.0985
395.627	0.1021	0.1028	0.1126	0.1092	0.1637	0.2281	0.2841	0.2388	0.3265	0.3238	0.2846	0.2942	0.31	0.308	0.3024	0.357	0.3043	0.3247	0.2711	0.3589	0.3296	0.2308	0.3305	0.2879	0.2397	0.2344	0.3005	0.3224	0.3259	0.3107	0.3349	0.3739	0.1963	0.1078	0.0823	0.1033
395.663	0.0939	0.1188	0.1011	0.1104	0.1632	0.2635	0.2457	0.227	0.3162	0.3293	0.2639	0.2915	0.3133	0.3223	0.3033	0.3534	0.3132	0.3266	0.2892	0.3708	0.3372	0.2288	0.3087	0.2942	0.2538	0.2339	0.2719	0.3117	0.292	0.3501	0.3137	0.4008	0.1783	0.1287	0.0938	0.0853
395.7	0.1131	0.1025	0.1049	0.1225	0.1616	0.2743	0.2627	0.2256	0.3217	0.3099	0.2911	0.3157	0.3013	0.3168	0.2946	0.3743	0.3198	0.3534	0.2913	0.3407	0.3308	0.2021	0.2864	0.2934	0.2525	0.2306	0.2717	0.3345	0.2731	0.336	0.2938	0.4074	0.1919	0.0937	0.0985	0.1106
395.736	0.1013	0.1051	0.0998	0.0926	0.1636	0.2706	0.2367	0.2217	0.3183	0.3279	0.2907	0.2988	0.3045	0.3243	0.3057	0.3624	0.3052	0.3275	0.3022	0.3551	0.3516	0.2171	0.3057	0.308	0.221	0.2244	0.2963	0.3283	0.2904	0.3152	0.3346	0.4031	0.1757	0.1186	0.1086	0.1034
395.773	0.0984	0.1026	0.0869	0.0882	0.18	0.2787	0.271	0.2205	0.3146	0.3392	0.2448	0.3205	0.2958	0.329	0.3101	0.364	0.3091	0.3297	0.2998	0.3606	0.3439	0.2166	0.3158	0.292	0.2404	0.2327	0.2484	0.3354	0.3178	0.3069	0.3339	0.3689	0.2072	0.1097	0.0971	0.0982
395.809	0.1121	0.1054	0.106	0.1115	0.1504	0.266	0.2715	0.268	0.3328	0.2946	0.2672	0.3094	0.2913	0.2914	0.3258	0.3327	0.3263	0.3241	0.2985	0.3349	0.3057	0.2363	0.3045	0.2943	0.2279	0.2413	0.2622	0.3273	0.3064	0.3288	0.3583	0.3706	0.1848	0.1247	0.0804	0.0921
395.846	0.1295	0.1164	0.1126	0.1133	0.1643	0.2945	0.2784	0.2457	0.3644	0.3263	0.3072	0.3208	0.3224	0.3031	0.3155	0.3575	0.349	0.3133	0.2941	0.3559	0.3406	0.2794	0.3225	0.3034	0.2459	0.2696	0.2816	0.3622	0.3506	0.3422	0.3721	0.3818	0.1995	0.1201	0.1209	0.1068
395.882	0.104	0.1099	0.1018	0.0961	0.1799	0.29	0.2816	0.2455	0.3346	0.3109	0.3119	0.294	0.308	0.2725	0.3221	0.3475	0.3375	0.3261	0.3055	0.3239	0.3457	0.2723	0.3099	0.2931	0.2312	0.26	0.2791	0.3343	0.3271	0.3447	0.3499	0.3727	0.2109	0.1089	0.1106	0.0941
395.919	0.0988	0.112	0.1034	0.1051	0.171	0.2645	0.2681	0.2422	0.3227	0.3011	0.3703	0.3011	0.3158	0.3071	0.312	0.3678	0.313	0.3187	0.3008	0.3128	0.3321	0.2515	0.3277	0.2747	0.2513	0.271	0.2901	0.3241	0.3278	0.3676	0.333	0.3797	0.2055	0.1197	0.0978	0.0976
395.956	0.1361	0.1073	0.1049	0.1078	0.1598	0.2663	0.281	0.2485	0.3324	0.2878	0.3388	0.3149	0.3507	0.314	0.3251	0.3879	0.3379	0.319	0.3089	0.3107	0.3351	0.2347	0.3118	0.283	0.2505	0.2419	0.2821	0.3377	0.2986	0.3511	0.3443	0.4014	0.1976	0.1152	0.0959	0.0942
395.992	0.1033	0.1016	0.112	0.1066	0.1545	0.24	0.2946	0.2676	0.3286	0.3059	0.3313	0.287	0.2999	0.3442	0.3468	0.373	0.3341	0.311	0.315	0.3173	0.337	0.217	0.2821	0.2937	0.2344	0.2439	0.2877	0.3125	0.2779	0.3652	0.3427	0.4132	0.2048	0.1199	0.0894	0.0924
396.029	0.1118	0.1089	0.0931	0.1104	0.1734	0.2638	0.2675	0.2532	0.3473	0.3168	0.3525	0.2917	0.2929	0.3472	0.324	0.3792	0.3542	0.3278	0.3153	0.3391	0.3298	0.2546	0.2951	0.2891	0.2305	0.252	0.2872	0.3287	0.2843	0.3576	0.3573	0.3963	0.1914	0.1156	0.0949	0.0849
396.065	0.1094	0.1105	0.1088	0.0954	0.1547	0.2497	0.2465	0.2761	0.3305	0.3347	0.3354	0.2754	0.3065	0.3501	0.309	0.4049	0.34	0.3204	0.3179	0.3497	0.3408	0.2219	0.312	0.2911	0.2625	0.265	0.2782	0.3147	0.2947	0.3568	0.3658	0.4256	0.1903	0.1092	0.1164	0.0975
396.102	0.0948	0.1053	0.0913	0.1083	0.1708	0.2885	0.2808	0.2759	0.336	0.3209	0.3343	0.3108	0.3368	0.3246	0.3451	0.4425	0.3134	0.3362	0.3318	0.3581	0.3338	0.2324	0.3361	0.3069	0.2571	0.281	0.2836	0.3506	0.2966	0.3569	0.3396	0.4523	0.2057	0.1109	0.1098	0.0954
396.138	0.1209	0.1027	0.111	0.109	0.1882	0.2786	0.2777	0.2682	0.3397	0.3332	0.3317	0.2975	0.3429	0.3415	0.3019	0.45	0.3504	0.3662	0.3274	0.3845	0.3638	0.2626	0.3409	0.3076	0.2475	0.2742	0.2832	0.324	0.3425	0.3547	0.3195	0.4504	0.1902	0.1142	0.0925	0.0967
396.175	0.1091	0.116	0.1021	0.0987	0.1807	0.2653	0.2744	0.2825	0.344	0.329	0.3232	0.296	0.3314	0.3312	0.3043	0.4535	0.3533	0.3485	0.3245	0.3815	0.3579	0.237	0.3734	0.2917	0.2323	0.2573	0.3021	0.3232	0.3272	0.3598	0.354	0.4735	0.1895	0.1067	0.0936	0.093
396.211	0.113	0.0859	0.1005	0.0922	0.1571	0.2603	0.2625	0.2567	0.3482	0.336	0.3159	0.3195	0.3213	0.2965	0.3246	0.4264	0.3488	0.327	0.3089	0.393	0.3367	0.259	0.3603	0.3026	0.2456	0.2707	0.3034	0.3637	0.3314	0.3572	0.3207	0.4615	0.2085	0.1141	0.1013	0.0957
396.248	0.1182	0.1001	0.0924	0.1052	0.1355	0.2874	0.2718	0.3029	0.3613	0.3726	0.3143	0.2971	0.3446	0.3229	0.2994	0.4633	0.3736	0.3225	0.3071	0.3864	0.3329	0.2693	0.3556	0.3408	0.2541	0.2751	0.2873	0.3558	0.3451	0.344	0.3621	0.4585	0.1994	0.1128	0.098	0.087
396.284	0.1089	0.094	0.1117	0.0966	0.1368	0.2327	0.2882	0.2805	0.3733	0.3811	0.3306	0.3195	0.3415	0.3183	0.3138	0.4315	0.362	0.3352	0.3364	0.4018	0.374	0.2783	0.3698	0.3335	0.2399	0.2745	0.3225	0.3751	0.3087	0.379	0.3811	0.5286	0.2035	0.1208	0.11	0.0858
396.321	0.1128	0.1199	0.1237	0.11	0.1556	0.2188	0.2733	0.3144	0.389	0.3857	0.3317	0.3117	0.3672	0.3367	0.3186	0.4476	0.3838	0.3424	0.3425	0.3932	0.4052	0.2477	0.3526	0.305	0.2644	0.2888	0.3559	0.3684	0.3461	0.403	0.4033	0.5422	0.2242	0.1234	0.0939	0.1094
396.357	0.1085	0.1007	0.0974	0.1063	0.1464	0.1988	0.2888	0.3135	0.3945	0.402	0.3573	0.3145	0.3761	0.3445	0.3428	0.4889	0.414	0.3605	0.3677	0.4008	0.3998	0.2426	0.3736	0.3133	0.2976	0.2889	0.3353	0.382	0.3305	0.3816	0.3897	0.5688	0.2389	0.1374	0.0857	0.1112
396.394	0.1094	0.1038	0.0936	0.1015	0.1552	0.2116	0.3118	0.3111	0.4404	0.4057	0.3798	0.3492	0.3761	0.3569	0.3649	0.4764	0.4054	0.3599	0.3784	0.4175	0.4171	0.2678	0.354	0.3268	0.2877	0.3179	0.364	0.4088	0.3588	0.4017	0.4409	0.6448	0.2298	0.106	0.1069	0.088
396.43	0.1023	0.1065	0.1077	0.1155	0.1491	0.2292	0.3336	0.3305	0.4679	0.3921	0.4016	0.3934	0.377	0.3709	0.3965	0.5313	0.3875	0.4103	0.4132	0.4684	0.4245	0.2599	0.4323	0.3656	0.3172	0.3131	0.3769	0.4564	0.3344	0.4469	0.4198	0.7254	0.2214	0.1124	0.1127	0.1025
396.467	0.1155	0.096	0.0991	0.0885	0.1682	0.236	0.3613	0.3846	0.5435	0.4039	0.4199	0.4469	0.4466	0.4206	0.4487	0.5691	0.4252	0.437	0.4453	0.502	0.4528	0.3089	0.438	0.4079	0.3456	0.335	0.4222	0.4666	0.3956	0.4935	0.466	0.8072	0.2377	0.1144	0.0905	0.0933
396.503	0.1139	0.1009	0.1041	0.1051	0.1823	0.2372	0.4112	0.4389	0.6216	0.4441	0.4966	0.4677	0.458	0.4333	0.4745	0.7252	0.4568	0.5004	0.4546	0.6035	0.5094	0.3649	0.4513	0.4377	0.3443	0.3573	0.431	0.5192	0.4277	0.5477	0.5282	0.923	0.2372	0.1161	0.0804	0.1073
396.54	0.1092	0.1178	0.106	0.1128	0.1874	0.2666	0.4965	0.4934	0.7479	0.494	0.5856	0.5235	0.5011	0.5105	0.5011	0.9193	0.5507	0.5456	0.5428	0.6716	0.6067	0.4026	0.5361	0.5061	0.3606	0.3711	0.4772	0.5819	0.4831	0.6443	0.5654	1.0287	0.2672	0.1165	0.1159	0.0875
396.576	0.1175	0.1117	0.0921	0.1193	0.1863	0.2836	0.5588	0.5649	0.8417	0.5601	0.6851	0.5493	0.6059	0.5967	0.5606	1.0492	0.5875	0.5952	0.5669	0.7702	0.6989	0.4335	0.6539	0.5613	0.4192	0.4333	0.5802	0.6658	0.5243	0.7357	0.6683	1.2343	0.2737	0.1347	0.1099	0.1104
396.613	0.1141	0.1087	0.107	0.1002	0.1932	0.2721	0.5879	0.6158	0.8661	0.6181	0.6593	0.5606	0.6422	0.6405	0.6095	1.013	0.6277	0.6606	0.5746	0.7352	0.7509	0.4801	0.6641	0.5724	0.4519	0.4961	0.5933	0.6765	0.5489	0.7057	0.7343	1.3813	0.2909	0.1278	0.101	0.0993
396.649	0.116	0.1052	0.1027	0.1002	0.1756	0.2637	0.5729	0.5602	0.8558	0.6262	0.7015	0.5563	0.609	0.5867	0.575	1.0239	0.6191	0.6346	0.5838	0.7321	0.7043	0.4442	0.6048	0.5632	0.3982	0.4344	0.5745	0.6628	0.529	0.6248	0.7002	1.5137	0.2792	0.1045	0.1145	0.0996
396.686	0.1086	0.107	0.1038	0.0993	0.1695	0.2303	0.512	0.5002	0.8324	0.6083	0.6837	0.5255	0.5268	0.5173	0.5322	1.0241	0.5503	0.6024	0.4951	0.7205	0.6166	0.4144	0.5505	0.5448	0.3859	0.4178	0.4616	0.6248	0.5335	0.5979	0.6383	1.6878	0.2373	0.1119	0.0887	0.1067
396.723	0.1227	0.1124	0.1137	0.0946	0.172	0.2536	0.4095	0.4285	0.8012	0.6531	0.7062	0.4768	0.4846	0.4289	0.5023	1.0333	0.4814	0.5382	0.4865	0.6629	0.5705	0.3654	0.5051	0.5217	0.3155	0.3747	0.4237	0.6368	0.4805	0.5525	0.575	2.0559	0.2383	0.1183	0.1068	0.1
396.759	0.1206	0.1088	0.0936	0.1212	0.1827	0.2571	0.3565	0.3954	0.8676	0.6201	0.7963	0.4321	0.4603	0.4114	0.5012	1.2255	0.4778	0.4895	0.4473	0.6834	0.5624	0.3555	0.4573	0.5545	0.3198	0.3929	0.421	0.6407	0.4557	0.5022	0.4868	2.6156	0.2715	0.1148	0.1012	0.0966
396.796	0.1058	0.1156	0.1025	0.0987	0.1936	0.2689	0.359	0.3798	0.9227	0.6288	0.9775	0.4393	0.4531	0.4806	0.4624	1.526	0.4514	0.5196	0.4416	0.7304	0.6083	0.3955	0.4943	0.5801	0.3348	0.3923	0.4542	0.7515	0.448	0.5047	0.501	3.3381	0.2519	0.1136	0.0975	0.0913
396.832	0.1145	0.1147	0.1056	0.1124	0.1702	0.2561	0.381	0.3698	0.9557	0.6871	1.1089	0.4334	0.4534	0.5058	0.4723	1.6999	0.4663	0.5225	0.4497	0.7584	0.5944	0.3793	0.5314	0.617	0.3605	0.3396	0.4592	0.8199	0.476	0.4988	0.5294	3.8556	0.2477	0.1217	0.0914	0.0873
396.869	0.0886	0.1317	0.1107	0.1016	0.2004	0.2661	0.3851	0.3466	0.9633	0.6564	1.0246	0.4176	0.4905	0.49	0.4591	1.6206	0.4534	0.5342	0.4176	0.7401	0.5623	0.36	0.5088	0.5921	0.3322	0.3254	0.3953	0.7681	0.4457	0.4907	0.4532	3.6893	0.2348	0.1109	0.0973	0.0844
396.905	0.1111	0.1049	0.0991	0.0922	0.192	0.2404	0.3572	0.3193	0.8275	0.583	0.8691	0.3988	0.4676	0.4617	0.4319	1.3601	0.4467	0.4733	0.4115	0.6561	0.4989	0.306	0.4043	0.5174	0.3169	0.304	0.3843	0.6609	0.3695	0.4809	0.4756	3.0542	0.2492	0.1226	0.1007	0.0982
396.942	0.1146	0.1108	0.1014	0.1154	0.183	0.2647	0.3426	0.3034	0.6785	0.4878	0.7362	0.36	0.3985	0.4034	0.4025	1.0267	0.4295	0.4019	0.3623	0.5495	0.4396	0.3073	0.3947	0.4439	0.2747	0.309	0.3595	0.5731	0.3578	0.4373	0.4397	2.169	0.2157	0.0958	0.0969	0.1015
396.978	0.1064	0.0999	0.1002	0.1159	0.1692	0.2681	0.3275	0.3069	0.5419	0.4696	0.594	0.3494	0.3853	0.3841	0.3844	0.8209	0.4125	0.3974	0.3387	0.503	0.4025	0.2675	0.3794	0.388	0.2543	0.2794	0.309	0.5184	0.3616	0.4055	0.3827	1.5503	0.2071	0.1194	0.0922	0.098
397.015	0.1058	0.1097	0.1021	0.1072	0.1584	0.2626	0.3047	0.2872	0.467	0.4505	0.4935	0.3437	0.3513	0.3635	0.3642	0.6873	0.3987	0.3683	0.3964	0.4606	0.3972	0.2972	0.3902	0.3394	0.2717	0.2811	0.2873	0.5129	0.3334	0.3561	0.3839	1.2138	0.2092	0.1288	0.0924	0.0996
397.051	0.1101	0.1253	0.11	0.1036	0.1654	0.2513	0.287	0.3153	0.4509	0.4332	0.443	0.3515	0.3337	0.361	0.3436	0.5947	0.3867	0.4049	0.3169	0.4262	0.4004	0.2472	0.3702	0.3464	0.2855	0.2878	0.2696	0.4154	0.3552	0.3553	0.3875	1.0182	0.2131	0.1121	0.1208	0.1098
397.088	0.108	0.1007	0.1083	0.1063	0.1448	0.2476	0.328	0.294	0.4337	0.3984	0.4331	0.3615	0.3512	0.3581	0.3975	0.5759	0.4017	0.3737	0.3408	0.4133	0.4129	0.2815	0.3553	0.3071	0.3022	0.2876	0.314	0.3917	0.3776	0.3715	0.3829	0.8664	0.2007	0.1118	0.1032	0.0986
397.124	0.1039	0.1199	0.1004	0.0915	0.1538	0.2422	0.3223	0.2956	0.4238	0.385	0.4092	0.3583	0.3503	0.3255	0.3815	0.5364	0.3693	0.3773	0.3283	0.4344	0.4201	0.2746	0.3651	0.3429	0.2723	0.3038	0.3324	0.4098	0.3619	0.3727	0.4187	0.7875	0.1862	0.1046	0.087	0.0882
397.161	0.1104	0.1137	0.1002	0.118	0.1703	0.2264	0.3437	0.3143	0.4568	0.3544	0.4047	0.3533	0.3735	0.3694	0.3844	0.523	0.3836	0.3443	0.3228	0.4534	0.4062	0.3065	0.3703	0.308	0.2739	0.2908	0.3393	0.4233	0.3686	0.3746	0.3992	0.7141	0.2002	0.0979	0.0861	0.0938
397.197	0.1096	0.1031	0.1108	0.0992	0.1778	0.2284	0.3038	0.3195	0.4599	0.3249	0.3888	0.3514	0.3542	0.3689	0.3561	0.5052	0.3743	0.3856	0.319	0.4214	0.3787	0.2713	0.3629	0.3086	0.2774	0.2663	0.3284	0.3898	0.3825	0.4075	0.3963	0.6875	0.2066	0.0937	0.09	0.0875
397.234	0.0913	0.1041	0.1094	0.1001	0.1732	0.2664	0.3195	0.3164	0.4497	0.3404	0.3568	0.3542	0.3648	0.3699	0.3611	0.4815	0.4137	0.4086	0.3474	0.4084	0.3898	0.2914	0.3539	0.3357	0.2706	0.2791	0.3336	0.3904	0.3933	0.403	0.4357	0.6498	0.1948	0.1278	0.0845	0.1063
397.27	0.1154	0.1064	0.1083	0.0948	0.1634	0.2376	0.3302	0.2929	0.4268	0.3288	0.3483	0.367	0.3485	0.3639	0.3469	0.4348	0.3814	0.3857	0.3467	0.3855	0.3647	0.2708	0.3686	0.336	0.2679	0.266	0.3495	0.3946	0.3746	0.3782	0.4261	0.5502	0.2008	0.125	0.1081	0.1016
397.307	0.1109	0.0908	0.0911	0.1111	0.1636	0.2498	0.2883	0.2872	0.3868	0.3579	0.3144	0.356	0.3453	0.369	0.3475	0.4178	0.3638	0.3766	0.3538	0.3672	0.3541	0.2741	0.371	0.3062	0.2556	0.2751	0.3297	0.3656	0.3578	0.371	0.3636	0.4695	0.2264	0.117	0.1049	0.1026
397.343	0.1035	0.1158	0.0905	0.1124	0.1466	0.2339	0.3065	0.2963	0.3922	0.3293	0.2983	0.3265	0.339	0.3642	0.3449	0.4141	0.3533	0.3553	0.3649	0.345	0.3525	0.2562	0.3294	0.3227	0.2437	0.2644	0.3135	0.3542	0.3125	0.378	0.3879	0.4996	0.1986	0.0976	0.0945	0.102
397.38	0.1084	0.1028	0.0956	0.1087	0.166	0.2048	0.2972	0.293	0.3643	0.2986	0.3126	0.3103	0.313	0.361	0.3331	0.4248	0.3457	0.3726	0.3278	0.3279	0.3357	0.2748	0.3198	0.3026	0.2651	0.2661	0.3111	0.3548	0.3021	0.3397	0.3984	0.4594	0.1981	0.096	0.1147	0.1042
397.416	0.1049	0.1118	0.0982	0.0863	0.162	0.2303	0.2816	0.2651	0.3383	0.3056	0.3181	0.3038	0.307	0.3537	0.3138	0.391	0.3816	0.345	0.3258	0.3504	0.3285	0.2438	0.3469	0.2744	0.2714	0.2366	0.2958	0.3395	0.333	0.3583	0.3564	0.4349	0.1995	0.1371	0.096	0.0981
397.453	0.1184	0.1024	0.0896	0.1119	0.1634	0.2167	0.2822	0.2658	0.3385	0.2973	0.2834	0.3015	0.3022	0.3465	0.3201	0.3692	0.3134	0.3206	0.2809	0.3287	0.3128	0.251	0.3673	0.2823	0.2604	0.2557	0.2857	0.3062	0.3007	0.3799	0.3673	0.3909	0.203	0.1127	0.0945	0.0918
397.49	0.1074	0.1106	0.11	0.1048	0.1708	0.1958	0.2813	0.2515	0.35	0.2984	0.3145	0.2971	0.3001	0.3075	0.3108	0.3466	0.3169	0.3315	0.2794	0.3364	0.3192	0.2318	0.3224	0.275	0.2512	0.2351	0.258	0.3475	0.2738	0.3835	0.3397	0.3647	0.1981	0.0984	0.1043	0.0923
397.526	0.0926	0.1113	0.1022	0.1138	0.1543	0.2172	0.2852	0.2521	0.3197	0.2967	0.319	0.2997	0.3102	0.3127	0.2916	0.3412	0.3154	0.3187	0.2854	0.3343	0.3145	0.2539	0.3133	0.269	0.2396	0.2318	0.294	0.34	0.2832	0.3612	0.3256	0.3939	0.2177	0.1255	0.1053	0.0999
397.563	0.1164	0.1167	0.1155	0.095	0.1653	0.225	0.2723	0.2454	0.3242	0.305	0.3195	0.2838	0.3511	0.2887	0.2635	0.3611	0.3293	0.3209	0.3064	0.3402	0.3115	0.2387	0.3197	0.2621	0.2152	0.228	0.2778	0.3485	0.3053	0.3607	0.3427	0.3861	0.1851	0.1038	0.1252	0.1087
397.599	0.0877	0.1106	0.0922	0.1135	0.1763	0.2272	0.261	0.2311	0.3255	0.3072	0.2954	0.3104	0.3033	0.3093	0.2785	0.3477	0.3417	0.3097	0.3374	0.3348	0.3121	0.2348	0.3145	0.2804	0.2248	0.2357	0.2757	0.3393	0.3383	0.3627	0.3448	0.3905	0.1918	0.1109	0.0762	0.1037
397.636	0.122	0.1193	0.1091	0.0997	0.1578	0.2033	0.2749	0.2375	0.3398	0.2947	0.2892	0.3107	0.3232	0.3166	0.2737	0.3614	0.3098	0.3183	0.3092	0.3354	0.3545	0.2283	0.3248	0.2872	0.2374	0.2499	0.297	0.3484	0.297	0.3425	0.3481	0.3832	0.2237	0.1075	0.0985	0.101
397.672	0.0885	0.1008	0.1155	0.1098	0.1489	0.1981	0.282	0.2622	0.3625	0.2797	0.2822	0.2998	0.2987	0.3249	0.2967	0.3754	0.3261	0.307	0.3316	0.3345	0.334	0.2401	0.3127	0.2986	0.2364	0.2644	0.2978	0.3388	0.304	0.3455	0.3483	0.3903	0.1972	0.1043	0.1056	0.1087
397.709	0.1223	0.1024	0.113	0.0836	0.157	0.2219	0.2594	0.2655	0.3636	0.3008	0.2842	0.3003	0.3121	0.2805	0.2975	0.3786	0.3432	0.3579	0.3067	0.343	0.317	0.2411	0.3352	0.2877	0.2566	0.2499	0.2634	0.3577	0.292	0.3737	0.3485	0.3926	0.2008	0.109	0.1159	0.0953
397.745	0.0966	0.1171	0.1137	0.1008	0.1726	0.2157	0.2483	0.2424	0.3565	0.307	0.2788	0.2723	0.3244	0.2992	0.2965	0.3616	0.3421	0.3264	0.2937	0.3328	0.3345	0.2847	0.3488	0.2823	0.2663	0.2641	0.2692	0.3241	0.3083	0.3659	0.3236	0.3934	0.1857	0.1084	0.1098	0.094
397.782	0.1011	0.1166	0.1164	0.1001	0.1618	0.2152	0.2543	0.2497	0.3511	0.2876	0.2907	0.3012	0.2909	0.3291	0.3051	0.3512	0.3363	0.3282	0.3165	0.3203	0.3275	0.2468	0.3503	0.2726	0.2806	0.2543	0.2802	0.3347	0.3276	0.3309	0.3719	0.354	0.1982	0.1363	0.1132	0.0937
397.818	0.1089	0.1143	0.1132	0.107	0.1622	0.2456	0.2683	0.2557	0.341	0.2961	0.3329	0.3028	0.2957	0.3312	0.3403	0.3835	0.344	0.3426	0.3147	0.3396	0.3433	0.2502	0.3429	0.2946	0.2755	0.2568	0.2852	0.3267	0.3218	0.3445	0.3698	0.3364	0.1859	0.0956	0.0941	0.0999
397.855	0.0931	0.0975	0.0888	0.094	0.1496	0.2596	0.2784	0.2882	0.3319	0.3385	0.3313	0.2886	0.3039	0.3146	0.2831	0.3975	0.3295	0.319	0.3199	0.3876	0.3033	0.243	0.3341	0.2681	0.2628	0.2475	0.2884	0.321	0.3027	0.3786	0.3556	0.3658	0.2052	0.0945	0.1029	0.1031
397.891	0.1114	0.1033	0.1155	0.1059	0.1491	0.2396	0.2727	0.2863	0.3462	0.313	0.2865	0.3054	0.3089	0.3211	0.32	0.384	0.3285	0.3424	0.3217	0.3711	0.3583	0.2362	0.3305	0.2697	0.2694	0.2428	0.316	0.342	0.3076	0.3429	0.3548	0.3618	0.1943	0.1202	0.0908	0.0985
397.928	0.1138	0.1002	0.1049	0.1039	0.1578	0.2047	0.2665	0.2638	0.3639	0.3099	0.2953	0.2895	0.2863	0.3123	0.3413	0.3714	0.3356	0.3137	0.3088	0.3653	0.3674	0.2543	0.317	0.3059	0.2485	0.248	0.3127	0.3713	0.2947	0.3393	0.3637	0.3728	0.1854	0.1178	0.0813	0.0939
397.964	0.1316	0.1148	0.0994	0.1056	0.1671	0.2114	0.2622	0.296	0.3442	0.3409	0.3142	0.3081	0.2926	0.3345	0.3127	0.3933	0.3559	0.3457	0.3038	0.3555	0.3369	0.2453	0.3513	0.2897	0.2562	0.2531	0.2851	0.3255	0.2949	0.3412	0.3898	0.3614	0.1894	0.1131	0.1014	0.0922
398.001	0.103	0.1021	0.0977	0.0864	0.1503	0.2154	0.2942	0.2922	0.3837	0.2921	0.2929	0.3182	0.2999	0.3414	0.3127	0.3744	0.3381	0.3375	0.3236	0.336	0.3574	0.2228	0.3628	0.3167	0.2759	0.2592	0.2857	0.3339	0.3249	0.3574	0.3638	0.3367	0.1812	0.1045	0.0989	0.0988
398.037	0.1223	0.1155	0.0991	0.0868	0.1586	0.2059	0.2899	0.2854	0.3324	0.306	0.3185	0.3039	0.3077	0.3129	0.3266	0.4051	0.3292	0.2873	0.3247	0.3695	0.3457	0.2316	0.3475	0.3251	0.2811	0.2755	0.2843	0.3155	0.337	0.3701	0.4037	0.3642	0.2056	0.0991	0.1027	0.0872
398.074	0.0964	0.1057	0.1196	0.1018	0.1608	0.2297	0.2757	0.2578	0.3183	0.312	0.3151	0.3105	0.3133	0.3017	0.3195	0.3806	0.3267	0.3288	0.3311	0.2977	0.361	0.2378	0.3519	0.3176	0.2712	0.2532	0.2919	0.3274	0.3091	0.3727	0.3856	0.3464	0.2137	0.1015	0.0929	0.1059
398.11	0.1086	0.096	0.1063	0.1125	0.1508	0.2283	0.2867	0.2534	0.3134	0.3053	0.3307	0.3147	0.3241	0.3204	0.2881	0.3576	0.32	0.3614	0.321	0.2994	0.3385	0.2408	0.3194	0.3206	0.2499	0.246	0.263	0.3066	0.3176	0.3635	0.3699	0.3425	0.1923	0.1258	0.0867	0.1025
398.147	0.0963	0.0959	0.1113	0.0864	0.1584	0.2398	0.279	0.2499	0.3159	0.2891	0.3232	0.3115	0.3006	0.3148	0.2683	0.3394	0.3512	0.3351	0.2981	0.3067	0.3176	0.2216	0.3196	0.2846	0.2473	0.2286	0.2997	0.2984	0.2949	0.3664	0.3556	0.3638	0.1708	0.0994	0.1008	0.0958
398.183	0.0958	0.1062	0.1154	0.0983	0.1819	0.2336	0.2458	0.2379	0.2901	0.265	0.2806	0.2733	0.2963	0.3038	0.2906	0.3141	0.3776	0.2956	0.2866	0.3312	0.3132	0.2298	0.3175	0.2813	0.2334	0.2171	0.3022	0.3158	0.2934	0.3282	0.3304	0.3369	0.1875	0.102	0.0899	0.0888
398.22	0.1068	0.0989	0.095	0.0972	0.1665	0.2183	0.2523	0.2523	0.296	0.2601	0.278	0.2926	0.2815	0.2881	0.2988	0.3103	0.3401	0.3017	0.3008	0.3338	0.3015	0.2307	0.3211	0.2656	0.2397	0.2083	0.2627	0.3212	0.2793	0.3568	0.3161	0.3298	0.167	0.107	0.1074	0.0992
398.257	0.1091	0.1047	0.0918	0.0958	0.1573	0.2068	0.2284	0.2699	0.2733	0.2779	0.2859	0.2739	0.291	0.2853	0.2961	0.327	0.2987	0.2812	0.273	0.2983	0.2737	0.2009	0.2933	0.2389	0.2256	0.2068	0.2478	0.3627	0.3059	0.3333	0.3297	0.3213	0.1715	0.0989	0.1115	0.0894
398.293	0.1141	0.112	0.0942	0.1128	0.1646	0.2317	0.243	0.246	0.2781	0.2933	0.2424	0.2769	0.3227	0.2727	0.283	0.3054	0.2837	0.2963	0.275	0.3028	0.3079	0.2217	0.2643	0.2609	0.2514	0.2334	0.2661	0.3423	0.2835	0.3292	0.2981	0.3182	0.1549	0.1258	0.1027	0.1036
398.33	0.0962	0.1118	0.0961	0.1093	0.1838	0.2323	0.2327	0.2391	0.2702	0.2542	0.2603	0.2756	0.2597	0.2801	0.2865	0.3042	0.2716	0.3036	0.2672	0.3112	0.3099	0.1907	0.2774	0.262	0.222	0.2371	0.2324	0.3187	0.3091	0.3225	0.2935	0.325	0.1802	0.0984	0.1002	0.1008
398.366	0.1233	0.0927	0.0888	0.1063	0.1554	0.2182	0.2487	0.2234	0.2851	0.2768	0.2877	0.2773	0.2544	0.2795	0.2631	0.3123	0.2891	0.297	0.2933	0.326	0.2983	0.2051	0.2883	0.2418	0.2056	0.2354	0.2476	0.3345	0.288	0.3201	0.3306	0.3346	0.1734	0.1013	0.0823	0.0917
398.403	0.1154	0.1094	0.1054	0.1005	0.1815	0.2084	0.2597	0.2057	0.2645	0.2437	0.2739	0.2736	0.2602	0.2654	0.2672	0.2672	0.2703	0.2896	0.2875	0.305	0.3086	0.2133	0.302	0.2327	0.2196	0.2321	0.2487	0.3061	0.2853	0.3192	0.3254	0.3133	0.1808	0.1195	0.0943	0.0988
398.439	0.1175	0.1189	0.0871	0.1115	0.1688	0.2442	0.2515	0.2114	0.2893	0.282	0.2507	0.2749	0.2607	0.2692	0.2637	0.3011	0.2973	0.3306	0.3121	0.32	0.3233	0.2147	0.3044	0.2713	0.2183	0.1951	0.2477	0.3293	0.2899	0.306	0.3418	0.3206	0.1882	0.1298	0.0902	0.088
398.476	0.105	0.0895	0.1047	0.1128	0.1569	0.2177	0.2533	0.2168	0.3313	0.2926	0.2529	0.2921	0.2863	0.3046	0.2993	0.3111	0.3143	0.2937	0.3088	0.3222	0.2822	0.216	0.2944	0.2669	0.2351	0.2024	0.2448	0.3382	0.3004	0.3011	0.3274	0.2944	0.1721	0.1095	0.1062	0.1228
398.512	0.0986	0.1056	0.1135	0.0995	0.1602	0.2182	0.2499	0.2243	0.3192	0.2647	0.2336	0.2725	0.3017	0.2909	0.2792	0.32	0.3104	0.3018	0.3094	0.3209	0.262	0.2245	0.3099	0.2525	0.2406	0.2219	0.2605	0.3373	0.2943	0.3002	0.3064	0.2796	0.1913	0.0961	0.0907	0.0946
398.549	0.0972	0.1096	0.1173	0.0926	0.1871	0.2081	0.2258	0.2275	0.3032	0.2893	0.24	0.2766	0.2965	0.2958	0.2863	0.3558	0.3096	0.3132	0.3011	0.327	0.2726	0.249	0.3127	0.2636	0.2304	0.2204	0.2639	0.2993	0.3141	0.314	0.3224	0.3167	0.1944	0.1047	0.1052	0.0999
398.585	0.1167	0.1038	0.1064	0.0895	0.1785	0.2366	0.2453	0.2245	0.3075	0.2603	0.2765	0.2714	0.3111	0.2713	0.284	0.3361	0.3062	0.3177	0.2672	0.3023	0.3117	0.2439	0.3013	0.2643	0.2223	0.211	0.2667	0.2939	0.292	0.3154	0.3512	0.3315	0.1831	0.1133	0.0965	0.0826
398.622	0.1135	0.11	0.1026	0.1017	0.1883	0.2263	0.2411	0.2729	0.3187	0.2655	0.2647	0.2916	0.314	0.2966	0.2982	0.3253	0.3316	0.312	0.2876	0.3195	0.3368	0.2328	0.2999	0.2499	0.2206	0.2346	0.2868	0.3099	0.2923	0.3124	0.3437	0.3269	0.1919	0.1062	0.1028	0.1032
398.658	0.0928	0.105	0.1046	0.1143	0.1677	0.2383	0.2704	0.2428	0.289	0.2864	0.2637	0.2815	0.2856	0.28	0.3175	0.3176	0.3341	0.2963	0.3107	0.3119	0.3465	0.2249	0.2677	0.2833	0.2013	0.2524	0.2714	0.2917	0.2882	0.3413	0.3256	0.3064	0.1833	0.0932	0.0884	0.0962
398.695	0.1116	0.0982	0.1011	0.1087	0.1607	0.2473	0.2618	0.2368	0.3262	0.2873	0.2748	0.2951	0.3219	0.2767	0.3132	0.3196	0.3197	0.2891	0.2989	0.2987	0.3242	0.2122	0.2778	0.2849	0.2366	0.2173	0.2576	0.2895	0.2615	0.3366	0.3504	0.3171	0.1945	0.1127	0.1212	0.0951
398.731	0.0986	0.0983	0.107	0.1179	0.1676	0.2044	0.2242	0.2788	0.2811	0.2907	0.2863	0.2606	0.3107	0.2845	0.3101	0.312	0.3221	0.3059	0.3002	0.3418	0.3346	0.221	0.2992	0.2567	0.2464	0.233	0.2468	0.324	0.3023	0.346	0.3384	0.3104	0.1755	0.1113	0.12	0.1005
398.768	0.1209	0.1014	0.0921	0.0963	0.172	0.1945	0.2349	0.2718	0.2754	0.2665	0.2665	0.2444	0.2911	0.3152	0.3315	0.3323	0.2969	0.3079	0.3065	0.3095	0.3135	0.2156	0.2997	0.2511	0.2227	0.216	0.2804	0.3095	0.3007	0.3182	0.3365	0.3182	0.1903	0.1067	0.0953	0.0854
398.804	0.1033	0.1067	0.1062	0.107	0.17	0.2073	0.2374	0.2838	0.2696	0.3026	0.2808	0.2642	0.2939	0.302	0.3063	0.3255	0.3209	0.3003	0.3226	0.3365	0.2979	0.2142	0.3088	0.2962	0.2151	0.2507	0.2922	0.2921	0.284	0.3267	0.3656	0.2975	0.2064	0.1082	0.0883	0.0928
398.841	0.1133	0.1135	0.1034	0.0961	0.1834	0.2181	0.2286	0.2628	0.2828	0.2889	0.3232	0.2783	0.3046	0.3115	0.2901	0.3192	0.306	0.2871	0.312	0.3211	0.3078	0.2197	0.3225	0.2655	0.2152	0.2515	0.2831	0.3038	0.3008	0.3354	0.3203	0.3154	0.2067	0.0946	0.091	0.0789
398.877	0.1133	0.1068	0.1175	0.0876	0.1738	0.2555	0.2482	0.253	0.2726	0.2639	0.3183	0.2739	0.2964	0.298	0.2891	0.3037	0.3135	0.2922	0.2963	0.2974	0.3185	0.2277	0.2993	0.2659	0.217	0.2324	0.272	0.2873	0.2939	0.3377	0.3174	0.344	0.1815	0.1021	0.1103	0.1016
398.914	0.1081	0.1014	0.1112	0.0898	0.1597	0.2561	0.2335	0.2144	0.2994	0.273	0.2727	0.2689	0.2952	0.2975	0.2961	0.2955	0.342	0.2994	0.2974	0.2966	0.2984	0.218	0.3099	0.2544	0.2514	0.2264	0.28	0.2927	0.2874	0.3116	0.3489	0.3546	0.2	0.1269	0.1104	0.0864
398.95	0.1249	0.0918	0.1199	0.0958	0.1546	0.2662	0.2376	0.2512	0.2933	0.2885	0.281	0.2585	0.2934	0.2882	0.3136	0.308	0.3361	0.3095	0.3031	0.2858	0.3099	0.2079	0.3145	0.2599	0.2407	0.2326	0.2942	0.3163	0.2967	0.3399	0.3322	0.3408	0.204	0.1224	0.108	0.1041
398.987	0.0935	0.1097	0.0897	0.0845	0.1517	0.2679	0.2566	0.256	0.294	0.3081	0.268	0.2799	0.3014	0.2821	0.2961	0.3024	0.3043	0.3215	0.3123	0.313	0.3286	0.2398	0.3162	0.2734	0.2215	0.2377	0.2939	0.2952	0.2861	0.3107	0.3349	0.3038	0.2093	0.1187	0.0943	0.0884
399.024	0.1037	0.096	0.1123	0.1056	0.166	0.289	0.2333	0.259	0.2942	0.2924	0.2524	0.2788	0.2934	0.2658	0.2975	0.308	0.3014	0.2975	0.3092	0.3014	0.3098	0.2233	0.3133	0.257	0.22	0.228	0.2817	0.3178	0.2687	0.3455	0.3126	0.3129	0.2151	0.1195	0.1048	0.0992
399.06	0.0988	0.0976	0.1081	0.0976	0.1512	0.2487	0.2684	0.2187	0.3158	0.278	0.2583	0.2855	0.2738	0.2828	0.2669	0.3506	0.309	0.2983	0.3183	0.3297	0.299	0.218	0.3138	0.248	0.2122	0.2403	0.2866	0.3325	0.2796	0.3428	0.2897	0.3314	0.1979	0.1138	0.1059	0.0959
399.097	0.101	0.1037	0.1073	0.1026	0.1541	0.2292	0.2623	0.2314	0.2738	0.2834	0.2552	0.2995	0.306	0.2806	0.2973	0.3262	0.3259	0.2969	0.3122	0.358	0.3282	0.2086	0.3238	0.2804	0.2121	0.2248	0.2957	0.311	0.2819	0.3271	0.3664	0.3124	0.173	0.1208	0.1098	0.0749
399.133	0.1191	0.1024	0.1054	0.1116	0.1811	0.2481	0.2808	0.2377	0.2854	0.2863	0.271	0.2681	0.3145	0.268	0.2869	0.3328	0.3394	0.3056	0.3086	0.3176	0.3061	0.2065	0.3089	0.258	0.2371	0.2414	0.2976	0.2912	0.2868	0.3233	0.3749	0.3055	0.1841	0.1069	0.1053	0.1109
399.17	0.1062	0.1116	0.0886	0.0895	0.1402	0.2464	0.2702	0.24	0.2656	0.3125	0.2661	0.2709	0.2776	0.2768	0.3272	0.3298	0.3052	0.3065	0.2951	0.3088	0.2973	0.2181	0.2964	0.2875	0.2142	0.228	0.2766	0.2796	0.3077	0.3317	0.3464	0.3329	0.2132	0.1078	0.0933	0.1028
399.206	0.1078	0.1081	0.0995	0.0978	0.1654	0.2291	0.2752	0.2467	0.2688	0.2978	0.3001	0.2627	0.2788	0.2852	0.2624	0.3192	0.306	0.301	0.2944	0.3036	0.2996	0.2196	0.3314	0.2734	0.2313	0.2394	0.3028	0.2782	0.265	0.3221	0.3062	0.3251	0.1761	0.1106	0.0874	0.0967
399.243	0.1174	0.0898	0.1066	0.101	0.1531	0.2289	0.2778	0.2448	0.2492	0.2652	0.2627	0.2717	0.2882	0.2867	0.2722	0.3347	0.3063	0.2653	0.2692	0.2994	0.2731	0.1952	0.3048	0.2731	0.2328	0.22	0.2953	0.2849	0.3079	0.3153	0.293	0.3151	0.1793	0.1151	0.1129	0.1072
399.279	0.1107	0.1095	0.0989	0.0958	0.1488	0.2201	0.2567	0.2514	0.2576	0.2539	0.2833	0.2515	0.2719	0.3116	0.2526	0.3051	0.3219	0.2874	0.2711	0.2819	0.2931	0.214	0.3088	0.2593	0.2039	0.2328	0.3011	0.2899	0.2951	0.3401	0.2958	0.2895	0.1965	0.1065	0.0944	0.0928
399.316	0.1168	0.1074	0.1033	0.1047	0.1663	0.2233	0.2563	0.2386	0.2795	0.2523	0.2584	0.2691	0.3153	0.2814	0.2882	0.3032	0.2983	0.2835	0.27	0.2824	0.2979	0.2307	0.3265	0.2598	0.2018	0.2265	0.2803	0.2803	0.298	0.3169	0.3358	0.3087	0.1876	0.1144	0.0727	0.1086
399.352	0.1027	0.0965	0.0994	0.0996	0.1782	0.2265	0.2585	0.2387	0.27	0.2761	0.2278	0.2754	0.3063	0.2791	0.2734	0.2765	0.2911	0.2893	0.2793	0.2965	0.3031	0.1998	0.3232	0.2615	0.2079	0.246	0.2588	0.2778	0.2623	0.3152	0.3232	0.3292	0.1731	0.1205	0.0995	0.0934
399.389	0.1229	0.1031	0.1016	0.1096	0.1516	0.2395	0.2827	0.2355	0.2635	0.2793	0.2447	0.277	0.2911	0.3196	0.2779	0.3138	0.3182	0.3071	0.2826	0.2812	0.3249	0.2029	0.2987	0.2531	0.1873	0.2482	0.2691	0.3054	0.2811	0.3282	0.3016	0.2996	0.1825	0.1263	0.0945	0.1023
399.425	0.0961	0.0863	0.0994	0.1023	0.1768	0.2474	0.2516	0.2448	0.2842	0.2682	0.2428	0.2954	0.3034	0.2981	0.3014	0.3005	0.324	0.2981	0.2883	0.268	0.3063	0.2323	0.3038	0.2548	0.2064	0.2307	0.2995	0.2859	0.2836	0.336	0.3359	0.3059	0.1978	0.1319	0.0949	0.1025
399.462	0.1105	0.1032	0.1164	0.0954	0.154	0.2461	0.2418	0.2445	0.2791	0.2604	0.2702	0.277	0.3046	0.2709	0.294	0.3031	0.2853	0.3153	0.2911	0.2783	0.2939	0.237	0.2993	0.2487	0.2098	0.2293	0.2966	0.3172	0.2767	0.3338	0.3353	0.2975	0.1983	0.1232	0.1081	0.0864
399.498	0.1062	0.11	0.0898	0.1007	0.1693	0.2141	0.2204	0.2445	0.2946	0.2763	0.2651	0.2757	0.3005	0.2653	0.2888	0.328	0.285	0.3188	0.2948	0.3062	0.3066	0.2401	0.2887	0.2442	0.204	0.1927	0.2821	0.2979	0.2638	0.3254	0.3316	0.3024	0.208	0.103	0.0995	0.0838
399.535	0.1144	0.1183	0.0995	0.1073	0.1659	0.2219	0.2582	0.2611	0.2868	0.2526	0.2463	0.2632	0.2974	0.2785	0.3073	0.3105	0.303	0.3186	0.3009	0.2829	0.3	0.2079	0.306	0.2683	0.229	0.2197	0.2625	0.3246	0.2693	0.3322	0.3219	0.304	0.2064	0.1133	0.1022	0.0987
399.571	0.1008	0.0966	0.1135	0.0956	0.1626	0.2107	0.2435	0.2356	0.2784	0.2833	0.2559	0.2768	0.286	0.274	0.3139	0.289	0.3093	0.3003	0.2886	0.2687	0.2975	0.1989	0.2805	0.2455	0.23	0.2077	0.2672	0.3061	0.27	0.3341	0.3336	0.3077	0.1841	0.1097	0.1195	0.0865
399.608	0.107	0.0976	0.1225	0.1124	0.1633	0.2257	0.2628	0.2425	0.2667	0.2624	0.2689	0.2647	0.2691	0.2741	0.3174	0.2933	0.3174	0.2879	0.2709	0.2633	0.2824	0.2251	0.2965	0.2417	0.2286	0.2225	0.2954	0.2895	0.3008	0.3314	0.2994	0.2839	0.2241	0.1233	0.1131	0.0921
399.644	0.1203	0.1094	0.0996	0.1054	0.1735	0.2413	0.2578	0.2421	0.2641	0.2868	0.2752	0.2838	0.3184	0.3099	0.2777	0.2751	0.326	0.2869	0.3141	0.3127	0.2896	0.207	0.2938	0.2455	0.2206	0.2306	0.3188	0.2808	0.2957	0.3338	0.3406	0.2844	0.1978	0.1163	0.1067	0.1048
399.681	0.0989	0.1044	0.118	0.1001	0.1648	0.2419	0.2614	0.2382	0.305	0.2808	0.2539	0.2701	0.3143	0.2851	0.2883	0.298	0.2953	0.3065	0.324	0.337	0.3053	0.2163	0.3429	0.2638	0.2232	0.2546	0.2845	0.3054	0.2901	0.3369	0.3702	0.302	0.1801	0.1266	0.0819	0.0816
399.717	0.1155	0.0996	0.0993	0.1143	0.1639	0.2564	0.2591	0.2615	0.2842	0.2912	0.2724	0.274	0.2809	0.3011	0.2772	0.3243	0.3079	0.32	0.3199	0.3227	0.2902	0.2194	0.3278	0.2755	0.2109	0.2717	0.2857	0.3249	0.3137	0.3891	0.3411	0.3178	0.2059	0.1205	0.0958	0.101
399.754	0.1103	0.1006	0.11	0.1096	0.1733	0.242	0.2472	0.2635	0.2927	0.3026	0.279	0.276	0.3263	0.3144	0.2803	0.3121	0.3176	0.3206	0.2984	0.3423	0.308	0.2472	0.3274	0.2923	0.216	0.2203	0.2933	0.3112	0.2979	0.3603	0.3609	0.333	0.1932	0.1054	0.1091	0.0965
399.791	0.1028	0.1057	0.1143	0.1085	0.1789	0.2428	0.2882	0.2568	0.3277	0.2949	0.2653	0.321	0.3368	0.3355	0.2779	0.3522	0.3107	0.2803	0.3014	0.3352	0.3045	0.2199	0.3164	0.2628	0.2404	0.2262	0.2884	0.3352	0.3087	0.3267	0.3808	0.3466	0.1962	0.1286	0.0894	0.1035
399.827	0.0919	0.1079	0.0974	0.1051	0.1685	0.2763	0.2704	0.2814	0.3156	0.3063	0.2655	0.3037	0.3175	0.3246	0.307	0.3397	0.3007	0.3045	0.3086	0.3098	0.31	0.2432	0.3333	0.2814	0.2323	0.2604	0.2979	0.342	0.2731	0.3357	0.3416	0.3244	0.1734	0.1243	0.0817	0.109
399.864	0.1187	0.0989	0.0908	0.1034	0.1858	0.2572	0.3023	0.267	0.3112	0.3004	0.2807	0.3176	0.3357	0.3278	0.3247	0.3452	0.3082	0.3049	0.3102	0.2915	0.31	0.2553	0.3428	0.3218	0.2348	0.2422	0.3062	0.3385	0.2991	0.3165	0.3185	0.3651	0.1867	0.092	0.1017	0.1112
399.9	0.1005	0.1107	0.1045	0.1022	0.1953	0.2515	0.2731	0.2582	0.3221	0.3233	0.3111	0.3061	0.2933	0.3149	0.3466	0.3748	0.3161	0.3206	0.3493	0.3154	0.3287	0.2607	0.3205	0.2826	0.2296	0.2333	0.3108	0.3361	0.2977	0.3228	0.3642	0.3796	0.1975	0.1146	0.1192	0.0757
399.937	0.1117	0.1267	0.1182	0.1024	0.16	0.2618	0.2878	0.2678	0.3309	0.3205	0.3068	0.2811	0.3011	0.347	0.3715	0.3373	0.3567	0.3668	0.3183	0.2937	0.3186	0.2612	0.3177	0.2658	0.2423	0.2292	0.3128	0.3395	0.3032	0.3572	0.3606	0.3442	0.2038	0.1054	0.1279	0.0912
399.973	0.1116	0.0999	0.1088	0.1068	0.1642	0.2377	0.3031	0.2753	0.3015	0.2992	0.2964	0.2995	0.3428	0.3127	0.3427	0.3481	0.3514	0.3525	0.3085	0.3117	0.3264	0.2847	0.3236	0.2869	0.2223	0.229	0.3248	0.3386	0.3048	0.3627	0.3717	0.3175	0.212	0.1209	0.1021	0.0952
400.01	0.0948	0.1014	0.0884	0.105	0.1743	0.2252	0.2931	0.2556	0.2729	0.2929	0.3087	0.2942	0.326	0.3165	0.3004	0.3566	0.3321	0.3146	0.2767	0.3094	0.307	0.2457	0.3266	0.268	0.2327	0.2283	0.2958	0.3125	0.2893	0.3363	0.3531	0.299	0.1777	0.1084	0.1151	0.091
400.046	0.118	0.1155	0.0975	0.098	0.1813	0.2307	0.2522	0.2652	0.3048	0.2779	0.2665	0.3034	0.3231	0.2956	0.2988	0.3464	0.3088	0.3144	0.3207	0.3298	0.2866	0.2164	0.3187	0.2632	0.2181	0.1966	0.3143	0.2967	0.2957	0.3224	0.2944	0.2848	0.1777	0.0992	0.107	0.1135
400.083	0.0901	0.0973	0.1124	0.1104	0.1719	0.2175	0.2797	0.2457	0.2827	0.2931	0.282	0.2866	0.3046	0.2588	0.3146	0.3272	0.3328	0.2897	0.2871	0.3168	0.2896	0.2019	0.3042	0.2434	0.2142	0.2213	0.3028	0.2991	0.3079	0.3371	0.2977	0.3177	0.1763	0.1173	0.1277	0.0953
400.119	0.133	0.1028	0.0977	0.1208	0.183	0.2099	0.2798	0.2548	0.294	0.2835	0.271	0.3078	0.2767	0.3002	0.29	0.3206	0.35	0.2931	0.2882	0.3162	0.3014	0.2192	0.3104	0.2613	0.2051	0.1859	0.2789	0.3189	0.301	0.3161	0.3365	0.3387	0.1844	0.1244	0.0988	0.0886
400.156	0.106	0.1265	0.0873	0.0981	0.1564	0.217	0.2353	0.2584	0.2959	0.2798	0.2477	0.2983	0.2963	0.2734	0.276	0.3417	0.2994	0.3027	0.2794	0.3151	0.3271	0.2295	0.311	0.2594	0.2069	0.2219	0.2667	0.3116	0.2738	0.3132	0.3239	0.2886	0.1756	0.1148	0.0977	0.0993
400.192	0.1079	0.1018	0.1004	0.0958	0.1616	0.1996	0.2421	0.2641	0.2838	0.2853	0.2544	0.2831	0.3008	0.3023	0.2974	0.3426	0.2893	0.3387	0.2837	0.3174	0.2826	0.2304	0.2986	0.2657	0.2406	0.2186	0.2709	0.3043	0.2938	0.3074	0.3045	0.2829	0.1773	0.1048	0.1182	0.1004
400.229	0.1216	0.0981	0.1107	0.1084	0.1665	0.1979	0.2535	0.2759	0.271	0.2981	0.2722	0.3127	0.2961	0.3241	0.3098	0.3167	0.3035	0.3278	0.2754	0.3126	0.2842	0.2293	0.2761	0.263	0.221	0.2239	0.2813	0.3043	0.2819	0.3035	0.3319	0.3125	0.1728	0.0848	0.1199	0.105
400.265	0.1189	0.1109	0.0872	0.1033	0.1654	0.2186	0.2292	0.2313	0.2728	0.2608	0.2659	0.3005	0.2768	0.2989	0.2768	0.3071	0.3266	0.3146	0.2679	0.3014	0.2739	0.2138	0.2675	0.2779	0.1928	0.2335	0.2601	0.2985	0.273	0.3101	0.3042	0.3232	0.1745	0.1004	0.0911	0.0993
400.302	0.1215	0.0966	0.0893	0.1103	0.1543	0.2237	0.2383	0.2215	0.3028	0.2673	0.2669	0.2801	0.28	0.3085	0.2861	0.3018	0.2996	0.3141	0.2969	0.3177	0.2772	0.2169	0.2942	0.2599	0.218	0.2357	0.2726	0.2832	0.2721	0.3189	0.3259	0.2944	0.1763	0.1205	0.0895	0.11
400.338	0.0949	0.1011	0.1063	0.107	0.1561	0.2415	0.2467	0.2092	0.2586	0.2607	0.2405	0.2457	0.268	0.276	0.2829	0.2725	0.2979	0.2932	0.3243	0.2958	0.2888	0.1898	0.2884	0.2489	0.2206	0.2255	0.2671	0.2979	0.2401	0.3184	0.3192	0.3001	0.1679	0.1171	0.085	0.1006
400.375	0.13	0.0885	0.0964	0.1017	0.1691	0.24	0.2142	0.2451	0.253	0.265	0.224	0.2306	0.2697	0.27	0.3008	0.2893	0.2769	0.2902	0.3127	0.2811	0.2751	0.1933	0.2927	0.2574	0.2244	0.2413	0.2502	0.2909	0.2784	0.3012	0.3031	0.2855	0.1794	0.0925	0.1179	0.0826
400.411	0.0918	0.1069	0.0975	0.1075	0.172	0.2256	0.2443	0.2574	0.2419	0.2747	0.2403	0.2684	0.2745	0.2775	0.3171	0.3283	0.2903	0.2743	0.2771	0.2797	0.2617	0.2045	0.2865	0.2615	0.2281	0.2441	0.2571	0.3142	0.2752	0.3262	0.2847	0.3438	0.1759	0.1167	0.0962	0.0947
400.448	0.1207	0.0964	0.1161	0.1093	0.172	0.2446	0.2502	0.2566	0.2815	0.2814	0.2539	0.2755	0.2767	0.2623	0.2783	0.3048	0.3159	0.2756	0.265	0.2619	0.2742	0.2162	0.3084	0.2262	0.2138	0.2123	0.2618	0.3373	0.2319	0.3041	0.3096	0.3288	0.1733	0.1289	0.1069	0.1135
400.484	0.1115	0.112	0.1202	0.0829	0.1505	0.2399	0.2589	0.2441	0.2777	0.2585	0.2325	0.263	0.2936	0.2718	0.2848	0.2976	0.2955	0.2907	0.2962	0.2872	0.2864	0.2254	0.3013	0.2366	0.2094	0.1969	0.2713	0.305	0.277	0.3179	0.3116	0.3077	0.1786	0.1233	0.0997	0.0862
400.521	0.1182	0.099	0.1029	0.1105	0.1758	0.2326	0.2453	0.2592	0.2976	0.2594	0.2901	0.271	0.2935	0.2746	0.2872	0.3115	0.2801	0.314	0.3224	0.3217	0.2889	0.2267	0.3108	0.2721	0.2014	0.2041	0.2998	0.3098	0.2835	0.2992	0.3076	0.2762	0.1748	0.0975	0.0975	0.1018
400.558	0.1033	0.1125	0.1139	0.0915	0.1667	0.2171	0.2345	0.2595	0.2925	0.2669	0.2636	0.3001	0.2919	0.2871	0.2775	0.3283	0.2881	0.3282	0.2833	0.2735	0.298	0.211	0.2956	0.2561	0.2198	0.2184	0.2497	0.307	0.286	0.3007	0.3074	0.2965	0.1678	0.1038	0.1018	0.1003
400.594	0.094	0.1121	0.1145	0.1022	0.1865	0.2209	0.1981	0.2295	0.2823	0.2712	0.2595	0.3023	0.3131	0.2691	0.2715	0.3088	0.2821	0.324	0.2853	0.2859	0.3195	0.2195	0.3039	0.2294	0.2337	0.2024	0.2504	0.3461	0.2768	0.3008	0.3166	0.3198	0.2119	0.1108	0.1111	0.0851
400.631	0.0947	0.0892	0.1057	0.1122	0.1493	0.2315	0.2375	0.2352	0.2721	0.2529	0.2415	0.3003	0.2881	0.2997	0.2756	0.3214	0.298	0.3319	0.2928	0.2723	0.3276	0.2118	0.2871	0.2222	0.2165	0.2017	0.26	0.3435	0.2535	0.363	0.3313	0.3225	0.1943	0.1184	0.1019	0.1044
400.667	0.112	0.1185	0.1117	0.0957	0.1559	0.2229	0.26	0.2241	0.2618	0.2661	0.2477	0.2575	0.2874	0.304	0.2899	0.2807	0.2828	0.3154	0.3179	0.304	0.3268	0.221	0.3008	0.2748	0.2398	0.2131	0.2692	0.3346	0.2683	0.3146	0.3244	0.3125	0.1949	0.1047	0.1044	0.084
400.704	0.1214	0.1018	0.1126	0.0916	0.1577	0.208	0.2452	0.2234	0.2579	0.2694	0.2474	0.2488	0.2966	0.3132	0.2679	0.3129	0.2995	0.301	0.2932	0.3366	0.2516	0.2151	0.2831	0.249	0.2231	0.2076	0.2698	0.3341	0.2953	0.2995	0.3083	0.2909	0.2081	0.1317	0.1039	0.0945
400.74	0.0823	0.1242	0.1122	0.1036	0.1552	0.2278	0.2594	0.2509	0.3038	0.2991	0.2437	0.2462	0.3044	0.3326	0.2942	0.314	0.3101	0.321	0.3126	0.3235	0.2773	0.249	0.2992	0.2779	0.2354	0.2459	0.2408	0.3144	0.2738	0.3418	0.3145	0.3136	0.1672	0.1079	0.0976	0.1063
400.777	0.1192	0.1099	0.1136	0.1029	0.1648	0.2359	0.2512	0.2409	0.2692	0.283	0.2725	0.2449	0.2774	0.3513	0.313	0.3095	0.3433	0.3395	0.3373	0.2836	0.2858	0.2186	0.3229	0.2459	0.2292	0.2459	0.2486	0.3319	0.2843	0.3149	0.3315	0.3149	0.1731	0.1116	0.11	0.0963
400.813	0.0907	0.1038	0.0985	0.091	0.1644	0.2408	0.2638	0.2616	0.2831	0.2723	0.2795	0.2743	0.2788	0.3216	0.3087	0.3124	0.3391	0.298	0.3198	0.2986	0.327	0.2024	0.3142	0.2722	0.2273	0.2094	0.2713	0.3171	0.2791	0.3282	0.3406	0.2876	0.1937	0.1116	0.0957	0.1028
400.85	0.1238	0.1061	0.0985	0.1064	0.1631	0.2163	0.2549	0.2917	0.2926	0.2524	0.2616	0.277	0.2934	0.3068	0.3104	0.3348	0.3224	0.2968	0.2947	0.3216	0.3359	0.2268	0.3117	0.2597	0.2202	0.2288	0.2742	0.2899	0.3155	0.3655	0.3329	0.2892	0.1663	0.1111	0.0888	0.1028
400.886	0.1044	0.1172	0.0808	0.1065	0.1527	0.2333	0.2749	0.2738	0.3085	0.296	0.2681	0.3046	0.2896	0.3483	0.2925	0.3619	0.3297	0.311	0.293	0.3502	0.3094	0.2197	0.3179	0.288	0.2311	0.2228	0.2781	0.3071	0.309	0.3451	0.3533	0.2911	0.1741	0.0879	0.1114	0.0792
400.923	0.1015	0.1045	0.1075	0.0963	0.1598	0.2394	0.2553	0.2566	0.2895	0.2906	0.2625	0.2644	0.3086	0.324	0.3007	0.3643	0.3234	0.29	0.3073	0.3022	0.284	0.2437	0.3076	0.2653	0.2235	0.2297	0.2988	0.3068	0.3057	0.3278	0.3366	0.3083	0.2079	0.1001	0.1118	0.0907
400.959	0.1103	0.1188	0.0891	0.1012	0.1478	0.2179	0.2895	0.264	0.2989	0.313	0.2871	0.2651	0.2944	0.314	0.2942	0.3309	0.346	0.3365	0.3195	0.2893	0.3379	0.2138	0.315	0.296	0.2481	0.2348	0.3036	0.3256	0.2824	0.3224	0.3208	0.2992	0.1958	0.1077	0.093	0.1091
400.996	0.1019	0.1199	0.1027	0.0928	0.1599	0.2112	0.2856	0.2738	0.2764	0.2976	0.273	0.2682	0.3219	0.3116	0.289	0.3386	0.3261	0.3355	0.303	0.3188	0.2896	0.2074	0.3183	0.2859	0.2241	0.2304	0.2891	0.3203	0.264	0.3502	0.3461	0.2929	0.1772	0.0978	0.0923	0.094
401.032	0.1159	0.1069	0.1091	0.096	0.1825	0.2072	0.2576	0.2716	0.2896	0.2801	0.2799	0.2823	0.3114	0.3245	0.2688	0.3245	0.3131	0.3174	0.3022	0.3091	0.3108	0.2333	0.3102	0.2719	0.2274	0.2236	0.2703	0.3574	0.2528	0.3618	0.3123	0.2824	0.1772	0.1008	0.1075	0.0976
401.069	0.0873	0.1074	0.1007	0.0994	0.1972	0.2113	0.261	0.2532	0.2648	0.276	0.2821	0.2786	0.2932	0.2793	0.2893	0.3004	0.2991	0.2992	0.3028	0.3096	0.3018	0.2208	0.3233	0.293	0.2299	0.2259	0.2508	0.3354	0.283	0.341	0.313	0.294	0.1746	0.1306	0.0991	0.0957
401.105	0.1244	0.111	0.1091	0.1044	0.1693	0.206	0.2562	0.226	0.2771	0.2934	0.276	0.2922	0.2991	0.2809	0.2866	0.3067	0.3156	0.3066	0.2879	0.277	0.2893	0.2388	0.3239	0.281	0.2225	0.2279	0.2606	0.3161	0.3075	0.3138	0.3306	0.308	0.169	0.1278	0.0888	0.1175
401.142	0.0844	0.1035	0.1032	0.1242	0.1777	0.2061	0.2769	0.2325	0.2934	0.2865	0.2633	0.2776	0.2986	0.2896	0.2784	0.3183	0.3166	0.3021	0.31	0.2799	0.3289	0.2476	0.3231	0.273	0.2482	0.2184	0.2847	0.3426	0.3085	0.3177	0.3443	0.3076	0.1898	0.1364	0.0962	0.1032
401.178	0.1186	0.0962	0.0953	0.0899	0.147	0.2224	0.2669	0.2542	0.2913	0.305	0.2731	0.2997	0.3264	0.3069	0.2912	0.304	0.2888	0.3378	0.3218	0.3061	0.3001	0.2331	0.3072	0.2654	0.2404	0.2346	0.2942	0.3174	0.3279	0.3113	0.3163	0.3341	0.1642	0.1144	0.1	0.0829
401.215	0.1216	0.0986	0.0954	0.104	0.1672	0.2242	0.2585	0.2622	0.2974	0.3155	0.2943	0.299	0.3241	0.2944	0.3149	0.3012	0.2995	0.3361	0.3005	0.3181	0.3141	0.2294	0.3456	0.2896	0.2575	0.2567	0.2861	0.3254	0.3057	0.3124	0.3614	0.3243	0.177	0.104	0.1012	0.103
401.251	0.109	0.1041	0.1083	0.0947	0.1796	0.2169	0.2723	0.2475	0.2904	0.2904	0.2982	0.3041	0.3116	0.3203	0.349	0.3311	0.296	0.3397	0.3084	0.3246	0.3116	0.2513	0.3011	0.2842	0.2486	0.2493	0.2788	0.3519	0.312	0.331	0.3359	0.3163	0.1639	0.1049	0.1212	0.1089
401.288	0.1207	0.1111	0.1034	0.1088	0.1636	0.2365	0.2752	0.2408	0.3357	0.3168	0.2966	0.3144	0.3067	0.3159	0.3356	0.34	0.3086	0.3205	0.2755	0.3405	0.3501	0.2487	0.3223	0.2521	0.2435	0.2258	0.2634	0.3339	0.3092	0.3612	0.3194	0.3051	0.164	0.1069	0.1056	0.1049
401.325	0.1017	0.1109	0.0972	0.0965	0.158	0.2176	0.2652	0.2296	0.3311	0.2985	0.3003	0.2998	0.3259	0.3033	0.3124	0.319	0.3161	0.3227	0.2713	0.3097	0.3483	0.2335	0.308	0.2603	0.2516	0.2447	0.2915	0.353	0.3263	0.3504	0.3493	0.3068	0.1837	0.1124	0.0984	0.0855
401.361	0.1153	0.1041	0.1081	0.0838	0.1728	0.2394	0.2603	0.2501	0.3078	0.3031	0.2829	0.3009	0.3296	0.2917	0.2899	0.3479	0.3331	0.3399	0.2905	0.3164	0.3653	0.2467	0.2804	0.2707	0.2321	0.2458	0.2838	0.3301	0.3112	0.3691	0.3794	0.3497	0.2155	0.1086	0.0954	0.0943
401.398	0.0978	0.1081	0.1095	0.1129	0.1684	0.2166	0.2745	0.247	0.3049	0.3208	0.2957	0.3155	0.3408	0.2877	0.3203	0.3553	0.3462	0.3461	0.31	0.3217	0.3173	0.2349	0.311	0.274	0.2049	0.2377	0.3088	0.3406	0.3101	0.4101	0.378	0.2969	0.2061	0.0969	0.0884	0.0969
401.434	0.0946	0.1108	0.1141	0.1022	0.1669	0.2304	0.2719	0.2569	0.3274	0.2847	0.2977	0.2901	0.3283	0.3091	0.3285	0.3576	0.3123	0.3322	0.3235	0.3209	0.3218	0.2204	0.309	0.2701	0.2407	0.2335	0.2891	0.3319	0.3047	0.3406	0.3676	0.3206	0.1896	0.1141	0.1044	0.104
401.471	0.1158	0.0955	0.1095	0.1111	0.1617	0.2289	0.2617	0.2719	0.3055	0.2705	0.3018	0.2998	0.3031	0.3231	0.3208	0.3398	0.3411	0.3112	0.3112	0.3148	0.3388	0.2424	0.3092	0.2678	0.21	0.2583	0.2637	0.338	0.3057	0.3443	0.2977	0.3241	0.2052	0.1134	0.1098	0.1005
401.507	0.1017	0.105	0.1188	0.1095	0.1606	0.1919	0.2619	0.2914	0.2875	0.2924	0.3031	0.2971	0.2947	0.2925	0.3055	0.3175	0.3508	0.3364	0.336	0.3088	0.3509	0.2465	0.3316	0.2964	0.2211	0.2357	0.2691	0.3185	0.2951	0.345	0.3263	0.3181	0.1923	0.1281	0.0916	0.1066
401.544	0.1205	0.1173	0.1125	0.1142	0.1484	0.2	0.249	0.2803	0.2674	0.3105	0.2946	0.3259	0.2864	0.3145	0.2911	0.3088	0.3079	0.3569	0.3393	0.3331	0.347	0.218	0.2943	0.2665	0.2363	0.242	0.2517	0.3158	0.2793	0.3155	0.3873	0.3404	0.1984	0.1052	0.101	0.1113
401.58	0.1286	0.1009	0.1122	0.0988	0.161	0.2031	0.2706	0.2613	0.3071	0.3064	0.303	0.3058	0.2734	0.3026	0.3066	0.3379	0.3357	0.3534	0.3146	0.3026	0.3643	0.2198	0.3071	0.2762	0.2491	0.2774	0.2739	0.3287	0.3012	0.3552	0.3622	0.3187	0.1859	0.1098	0.1204	0.087
401.617	0.1066	0.1123	0.0997	0.1087	0.1613	0.233	0.2822	0.2637	0.3251	0.2633	0.272	0.3097	0.2819	0.3329	0.2989	0.324	0.3472	0.3326	0.2782	0.2858	0.3545	0.229	0.3129	0.263	0.2389	0.2393	0.2905	0.323	0.3049	0.3557	0.3343	0.3377	0.1938	0.0992	0.0971	0.1024
401.653	0.1064	0.096	0.0953	0.1053	0.1665	0.2371	0.2585	0.2581	0.333	0.2736	0.2805	0.3456	0.3138	0.3223	0.277	0.3419	0.3404	0.3436	0.2643	0.318	0.3585	0.2232	0.3287	0.2685	0.2615	0.2434	0.3184	0.334	0.3015	0.3632	0.3331	0.311	0.2109	0.1158	0.0837	0.0912
401.69	0.1138	0.1146	0.0976	0.0991	0.16	0.2396	0.2773	0.2656	0.3072	0.2991	0.2758	0.3509	0.3283	0.2987	0.289	0.3394	0.3382	0.3678	0.2937	0.327	0.3518	0.2433	0.3259	0.2731	0.2414	0.2311	0.2899	0.366	0.3147	0.3913	0.3629	0.2916	0.2007	0.1068	0.1044	0.0935
401.726	0.1112	0.1009	0.0927	0.1116	0.1754	0.2537	0.3067	0.262	0.2895	0.3028	0.3312	0.3154	0.2964	0.3063	0.3045	0.3807	0.3112	0.3714	0.3294	0.3212	0.3541	0.2507	0.3238	0.2892	0.2493	0.2232	0.3019	0.3561	0.3192	0.4035	0.3539	0.3206	0.2026	0.1085	0.0914	0.1006
401.763	0.1037	0.1165	0.102	0.0996	0.1668	0.2293	0.2795	0.2704	0.3165	0.3356	0.3103	0.2953	0.3073	0.3102	0.3093	0.3528	0.3333	0.3543	0.3491	0.3561	0.3721	0.2402	0.3323	0.2925	0.2268	0.2473	0.3218	0.3588	0.2787	0.372	0.3633	0.341	0.2027	0.1068	0.1124	0.1007
401.799	0.1022	0.1029	0.1006	0.1138	0.1593	0.2135	0.2781	0.2636	0.312	0.3204	0.2888	0.3169	0.3223	0.3224	0.3185	0.3315	0.3368	0.3353	0.3343	0.3443	0.3376	0.2103	0.3265	0.3031	0.2334	0.2348	0.3162	0.3321	0.2812	0.364	0.3386	0.338	0.2055	0.1193	0.0995	0.1078
401.836	0.1067	0.099	0.1041	0.0973	0.1719	0.2159	0.2481	0.2607	0.2963	0.3137	0.2851	0.2769	0.2831	0.3034	0.3023	0.3245	0.3278	0.3249	0.3235	0.3269	0.3375	0.229	0.3264	0.3022	0.2046	0.234	0.294	0.3219	0.2654	0.3631	0.3389	0.2901	0.2419	0.117	0.0888	0.1093
401.872	0.1137	0.0894	0.0867	0.0957	0.1862	0.2226	0.2562	0.2656	0.2931	0.3237	0.2874	0.296	0.3211	0.3273	0.282	0.338	0.3235	0.3618	0.3381	0.3121	0.3095	0.2482	0.3246	0.2976	0.2083	0.2421	0.2717	0.3282	0.2711	0.3735	0.3275	0.3211	0.2007	0.1134	0.1041	0.0853
401.909	0.0979	0.1011	0.096	0.0907	0.1753	0.2582	0.2519	0.2579	0.3035	0.3139	0.2964	0.3075	0.3247	0.3318	0.2867	0.3249	0.336	0.3553	0.3127	0.3261	0.3137	0.2355	0.2885	0.28	0.2096	0.2411	0.3051	0.3324	0.2999	0.3691	0.3012	0.3052	0.1803	0.1049	0.1166	0.0992
401.945	0.1274	0.1109	0.1075	0.111	0.1617	0.2487	0.252	0.2642	0.2894	0.2792	0.2991	0.2912	0.3049	0.3445	0.2991	0.3329	0.3255	0.3571	0.3201	0.3096	0.3226	0.235	0.3062	0.2855	0.2399	0.2447	0.2882	0.3241	0.3002	0.3445	0.3181	0.2959	0.1855	0.1127	0.1015	0.1121
401.982	0.1172	0.0939	0.115	0.1079	0.1626	0.2544	0.2529	0.2634	0.2968	0.3415	0.2956	0.2721	0.3183	0.3017	0.3357	0.3225	0.3256	0.3324	0.3164	0.3453	0.3229	0.2309	0.3238	0.2781	0.2515	0.2214	0.3115	0.3303	0.2904	0.3444	0.3811	0.3197	0.1892	0.1327	0.0978	0.0962
402.018	0.0893	0.1018	0.1067	0.1166	0.1701	0.2386	0.2642	0.2499	0.2838	0.333	0.2914	0.2844	0.2776	0.3187	0.328	0.3262	0.3282	0.3373	0.3184	0.3596	0.3275	0.2378	0.3531	0.2954	0.231	0.2555	0.3061	0.3229	0.3109	0.3707	0.3703	0.321	0.2103	0.125	0.1075	0.1077
402.055	0.1055	0.1195	0.1071	0.1098	0.1785	0.2007	0.2681	0.2796	0.3036	0.3175	0.305	0.298	0.2843	0.3172	0.3111	0.3448	0.3253	0.3284	0.307	0.359	0.3144	0.2508	0.3045	0.2962	0.2291	0.2461	0.2735	0.3026	0.3248	0.3268	0.3854	0.3183	0.2166	0.1209	0.0898	0.1029
402.092	0.1084	0.0962	0.1017	0.1023	0.1499	0.2206	0.2689	0.2498	0.3016	0.3011	0.2641	0.2936	0.3169	0.3236	0.3067	0.32	0.3202	0.3273	0.3213	0.3224	0.3621	0.247	0.2928	0.2937	0.22	0.2397	0.2788	0.3123	0.3159	0.3071	0.3525	0.3198	0.1828	0.1248	0.101	0.0898
402.128	0.1088	0.0971	0.1078	0.1176	0.1454	0.2155	0.2769	0.2739	0.304	0.303	0.285	0.2908	0.3137	0.3276	0.3635	0.3462	0.338	0.3419	0.3333	0.3134	0.3537	0.2459	0.3091	0.2683	0.2406	0.2417	0.2766	0.3251	0.2817	0.3632	0.3155	0.3197	0.2072	0.1148	0.1052	0.0967
402.165	0.0987	0.1098	0.1092	0.1116	0.168	0.2459	0.2515	0.2934	0.2817	0.2851	0.3229	0.2811	0.3163	0.3418	0.3583	0.3307	0.3297	0.3341	0.3509	0.3138	0.3632	0.2351	0.3196	0.2464	0.2581	0.2421	0.283	0.333	0.3041	0.3476	0.3146	0.3194	0.1947	0.1205	0.1032	0.1135
402.201	0.1072	0.108	0.1126	0.1142	0.1741	0.235	0.2558	0.284	0.3209	0.2989	0.337	0.3243	0.3261	0.3139	0.3376	0.317	0.346	0.331	0.3335	0.3073	0.3377	0.2446	0.2895	0.2739	0.2302	0.2592	0.2711	0.3237	0.2889	0.3295	0.3408	0.3372	0.1822	0.1052	0.1012	0.0945
402.238	0.1164	0.1073	0.0921	0.1069	0.1744	0.2425	0.2924	0.2452	0.2972	0.3035	0.2739	0.3565	0.3336	0.322	0.3274	0.3472	0.3649	0.3471	0.3104	0.3424	0.3396	0.2639	0.3403	0.2909	0.2185	0.2619	0.2822	0.3319	0.3134	0.376	0.3884	0.3559	0.1885	0.1037	0.1242	0.1045
402.274	0.1046	0.1014	0.1009	0.093	0.1675	0.2372	0.2558	0.2675	0.345	0.3171	0.2844	0.332	0.3355	0.3308	0.3319	0.3483	0.3814	0.3598	0.2836	0.3346	0.3463	0.2785	0.3772	0.2745	0.2257	0.266	0.3006	0.3031	0.3127	0.3566	0.386	0.3444	0.1952	0.1168	0.1048	0.1042
402.311	0.1057	0.0997	0.1094	0.1258	0.1669	0.2312	0.2556	0.2684	0.337	0.3456	0.27	0.3207	0.3217	0.3231	0.3358	0.3328	0.3551	0.3407	0.3664	0.3334	0.349	0.2465	0.3286	0.3061	0.2483	0.2547	0.3257	0.3135	0.3357	0.347	0.4206	0.3719	0.1819	0.1197	0.0923	0.1026
402.347	0.1143	0.1145	0.1092	0.1208	0.1502	0.2291	0.2928	0.2733	0.3256	0.3211	0.2972	0.3252	0.3078	0.3265	0.3263	0.3351	0.3416	0.3472	0.3442	0.3115	0.366	0.266	0.319	0.2996	0.2442	0.2713	0.3516	0.3213	0.3121	0.3456	0.3968	0.358	0.1884	0.1044	0.0848	0.0985
402.384	0.103	0.1147	0.0867	0.1053	0.1842	0.2323	0.2516	0.2628	0.3236	0.3304	0.2919	0.308	0.3263	0.3174	0.3331	0.3627	0.3559	0.3343	0.3171	0.3336	0.3476	0.2229	0.3262	0.2845	0.2295	0.271	0.3122	0.376	0.3311	0.3357	0.3447	0.356	0.1925	0.1085	0.1018	0.0987
402.42	0.1025	0.1055	0.1005	0.0968	0.1788	0.24	0.2521	0.2546	0.3066	0.3125	0.2581	0.3376	0.3437	0.2997	0.3052	0.3702	0.3667	0.3477	0.3251	0.3123	0.3322	0.226	0.3617	0.305	0.249	0.2399	0.2847	0.3784	0.2987	0.3257	0.3672	0.3728	0.1935	0.0969	0.0919	0.1071
402.457	0.1229	0.0989	0.0987	0.1055	0.1767	0.2503	0.287	0.2613	0.3014	0.3319	0.2748	0.3379	0.3346	0.331	0.3043	0.3143	0.3809	0.3361	0.304	0.3295	0.3365	0.2423	0.3233	0.311	0.2536	0.2407	0.3001	0.3723	0.3113	0.3302	0.3632	0.3535	0.2117	0.1024	0.1052	0.0903
402.493	0.1074	0.0979	0.1095	0.1067	0.168	0.259	0.2777	0.2469	0.2919	0.2881	0.244	0.3235	0.3464	0.2903	0.2795	0.2897	0.3598	0.3474	0.3204	0.3416	0.3059	0.2294	0.3102	0.3091	0.2299	0.2368	0.3184	0.3516	0.3417	0.3266	0.3446	0.335	0.1961	0.1298	0.1157	0.1077
402.53	0.1369	0.0892	0.1056	0.1031	0.1427	0.2128	0.2719	0.252	0.3073	0.2857	0.2635	0.3102	0.3316	0.3273	0.2994	0.3267	0.3398	0.3392	0.318	0.3407	0.3165	0.2163	0.3516	0.3134	0.2316	0.2314	0.3002	0.3434	0.3162	0.3478	0.3543	0.3292	0.2064	0.1093	0.0991	0.1167
402.566	0.1025	0.0856	0.1078	0.1063	0.1722	0.2372	0.2973	0.253	0.3059	0.3101	0.2857	0.3294	0.3159	0.3338	0.2814	0.3325	0.3551	0.3424	0.3204	0.3568	0.3234	0.2285	0.3278	0.2825	0.2505	0.2271	0.3141	0.346	0.3274	0.3478	0.3263	0.3116	0.2051	0.1149	0.1264	0.0923
402.603	0.1156	0.1215	0.1081	0.0977	0.1789	0.2163	0.2828	0.2606	0.3106	0.3232	0.2836	0.3115	0.3329	0.3042	0.2689	0.3516	0.3709	0.3292	0.3367	0.3414	0.3128	0.2135	0.3098	0.2822	0.2402	0.2383	0.2901	0.2916	0.3328	0.3602	0.3279	0.3025	0.1802	0.1061	0.1237	0.1021
402.639	0.1012	0.1172	0.0944	0.1061	0.1685	0.2139	0.3041	0.2843	0.2989	0.3014	0.3157	0.3082	0.3165	0.2903	0.3182	0.3523	0.3775	0.3322	0.3321	0.324	0.3504	0.2385	0.3334	0.28	0.2333	0.2507	0.2885	0.3214	0.3429	0.354	0.3847	0.3375	0.1931	0.1073	0.0974	0.0985
402.676	0.1268	0.1001	0.1005	0.1005	0.1743	0.2335	0.2952	0.299	0.3204	0.3169	0.2882	0.2888	0.3027	0.3268	0.3385	0.3578	0.3647	0.3263	0.3434	0.3398	0.3527	0.2312	0.3488	0.3008	0.2448	0.2536	0.2939	0.3403	0.3218	0.362	0.3991	0.3451	0.2114	0.1166	0.097	0.1276
402.712	0.1042	0.0954	0.094	0.1126	0.1812	0.237	0.2892	0.292	0.319	0.3265	0.2999	0.3099	0.3358	0.3397	0.3456	0.3699	0.3644	0.3224	0.3442	0.3704	0.3282	0.2508	0.3201	0.3094	0.2375	0.2985	0.2977	0.3774	0.3036	0.384	0.3758	0.3781	0.2159	0.1094	0.1098	0.1061
402.749	0.1101	0.106	0.1129	0.1075	0.168	0.217	0.2906	0.2778	0.3534	0.288	0.3334	0.3123	0.3236	0.3434	0.3479	0.3793	0.3785	0.3268	0.3424	0.3371	0.365	0.2386	0.352	0.302	0.2354	0.2809	0.3084	0.375	0.3175	0.3675	0.4042	0.3974	0.199	0.0946	0.1075	0.0992
402.785	0.1172	0.1105	0.1115	0.1074	0.161	0.2268	0.31	0.3021	0.3674	0.2896	0.3407	0.3185	0.3254	0.3426	0.3354	0.3667	0.3659	0.3343	0.3624	0.3463	0.3766	0.2513	0.3612	0.3299	0.2657	0.2676	0.3085	0.3493	0.3247	0.3443	0.4064	0.3471	0.2116	0.1154	0.0948	0.1004
402.822	0.1129	0.0957	0.0947	0.101	0.157	0.2249	0.2976	0.2889	0.3696	0.2829	0.34	0.3164	0.374	0.3669	0.3141	0.3753	0.3528	0.3361	0.3606	0.3774	0.387	0.2775	0.386	0.3269	0.2605	0.265	0.3145	0.3913	0.3114	0.3701	0.3981	0.3625	0.2214	0.1182	0.0973	0.0993
402.859	0.126	0.112	0.0997	0.1072	0.1626	0.2137	0.2962	0.29	0.392	0.3135	0.3198	0.313	0.3408	0.3663	0.3082	0.3986	0.3642	0.3524	0.3237	0.3533	0.4065	0.2707	0.364	0.3124	0.2589	0.2716	0.3357	0.354	0.3074	0.3783	0.4226	0.3661	0.2118	0.1062	0.1021	0.1085
402.895	0.1068	0.1138	0.1117	0.1049	0.1733	0.2288	0.3294	0.2936	0.3674	0.3401	0.3219	0.3207	0.35	0.3526	0.3609	0.406	0.3756	0.3528	0.3726	0.3546	0.3855	0.2567	0.3906	0.3262	0.262	0.2777	0.3014	0.3699	0.3386	0.4065	0.4309	0.3742	0.2053	0.1054	0.1055	0.095
402.932	0.1327	0.1023	0.0982	0.0961	0.1719	0.2356	0.3342	0.2933	0.3951	0.3115	0.3071	0.3333	0.3744	0.3546	0.3194	0.3929	0.3911	0.3378	0.3881	0.3702	0.3969	0.2712	0.3978	0.3169	0.281	0.2585	0.3182	0.3605	0.305	0.4407	0.3991	0.3909	0.1916	0.116	0.115	0.0909
402.968	0.1141	0.1248	0.086	0.0968	0.1666	0.251	0.3245	0.3007	0.4136	0.3133	0.3375	0.3697	0.3699	0.3879	0.3712	0.4197	0.3836	0.363	0.4102	0.3676	0.3903	0.3058	0.3776	0.3391	0.2928	0.2901	0.3348	0.361	0.3154	0.4217	0.419	0.4312	0.2138	0.1241	0.1148	0.097
403.005	0.124	0.1048	0.0951	0.1091	0.1463	0.227	0.3423	0.3186	0.3731	0.34	0.3594	0.3926	0.3668	0.3798	0.3867	0.404	0.3716	0.3708	0.402	0.3942	0.392	0.2781	0.4253	0.337	0.3086	0.2865	0.3325	0.4038	0.3735	0.4219	0.4154	0.4576	0.237	0.1114	0.1088	0.0834
403.041	0.1195	0.1026	0.0983	0.1061	0.1537	0.2659	0.3394	0.3378	0.4038	0.3704	0.3645	0.3765	0.3867	0.382	0.3913	0.4568	0.411	0.4005	0.4039	0.4495	0.4205	0.2846	0.4359	0.3703	0.2722	0.2938	0.3601	0.3985	0.3997	0.4387	0.3842	0.487	0.2341	0.1239	0.0939	0.1037
403.078	0.0959	0.0835	0.1175	0.111	0.1782	0.2453	0.3724	0.3461	0.4709	0.374	0.3788	0.3933	0.4264	0.3801	0.4117	0.4649	0.4339	0.4021	0.3962	0.44	0.4258	0.2975	0.4427	0.364	0.3147	0.3091	0.3669	0.3974	0.4063	0.4526	0.4473	0.4806	0.2209	0.0988	0.109	0.0931
403.114	0.0979	0.1189	0.101	0.1063	0.1756	0.2299	0.3853	0.3721	0.5274	0.411	0.4009	0.4424	0.422	0.4015	0.4569	0.4869	0.4358	0.4253	0.4103	0.4729	0.4741	0.2883	0.4949	0.3981	0.2842	0.3278	0.3729	0.4483	0.3976	0.4695	0.5183	0.5147	0.221	0.1138	0.1049	0.1007
403.151	0.0914	0.1229	0.0994	0.1178	0.1642	0.2986	0.4372	0.4294	0.5456	0.4531	0.4473	0.4443	0.4771	0.4205	0.4963	0.5446	0.489	0.4914	0.4631	0.5088	0.5265	0.3127	0.5185	0.4712	0.2942	0.362	0.4208	0.5203	0.4531	0.5287	0.5761	0.5264	0.2384	0.0976	0.0939	0.106
403.187	0.1276	0.0921	0.1049	0.0975	0.1733	0.2963	0.5088	0.5124	0.6498	0.5069	0.4914	0.5172	0.5232	0.5211	0.5425	0.6307	0.5641	0.5656	0.519	0.614	0.5777	0.3785	0.6018	0.5418	0.3751	0.4035	0.4808	0.553	0.4515	0.5462	0.6272	0.6396	0.2396	0.1119	0.0903	0.0873
403.224	0.0956	0.1192	0.1061	0.0945	0.1422	0.3065	0.561	0.5931	0.7738	0.5785	0.5394	0.5734	0.6198	0.5879	0.6274	0.7616	0.6253	0.6495	0.6052	0.6919	0.658	0.4584	0.6602	0.6226	0.4214	0.4585	0.5634	0.6342	0.4998	0.6858	0.6838	0.7279	0.278	0.1071	0.1032	0.0952
403.26	0.0994	0.1113	0.0989	0.1001	0.1581	0.3548	0.609	0.6455	0.853	0.5947	0.5694	0.5846	0.6229	0.638	0.6497	0.8131	0.6248	0.6971	0.6428	0.7192	0.7041	0.4967	0.6694	0.6242	0.4392	0.4698	0.5975	0.6341	0.5436	0.7521	0.7282	0.7787	0.2845	0.1087	0.1096	0.0911
403.297	0.1003	0.1114	0.1226	0.1191	0.1595	0.3553	0.5572	0.6367	0.8189	0.6095	0.5339	0.5867	0.5774	0.6227	0.6346	0.8292	0.6062	0.6529	0.6643	0.7089	0.6511	0.4561	0.6147	0.6241	0.4278	0.4284	0.6056	0.6253	0.5544	0.7047	0.6751	0.7592	0.2585	0.0927	0.0856	0.0949
403.333	0.1204	0.1146	0.0978	0.1006	0.1896	0.3505	0.4933	0.5208	0.6964	0.5983	0.4899	0.5423	0.5643	0.5596	0.596	0.7436	0.5485	0.573	0.6002	0.6471	0.5666	0.3842	0.5911	0.5594	0.4168	0.4026	0.5405	0.5831	0.5272	0.6283	0.6559	0.6465	0.2409	0.1177	0.1105	0.1018
403.37	0.0994	0.1162	0.0995	0.1172	0.149	0.2772	0.4259	0.4473	0.5549	0.5049	0.4394	0.4833	0.4775	0.4949	0.5009	0.5758	0.5204	0.5417	0.4967	0.5713	0.5379	0.3257	0.536	0.4522	0.36	0.4047	0.4942	0.5086	0.5016	0.5257	0.5854	0.5568	0.2277	0.114	0.1124	0.0991
403.406	0.1088	0.0963	0.1146	0.0956	0.1657	0.2661	0.394	0.3951	0.48	0.4472	0.4049	0.4135	0.4248	0.4312	0.4182	0.498	0.4509	0.444	0.4533	0.5195	0.518	0.324	0.4969	0.3876	0.342	0.3735	0.439	0.4648	0.4628	0.4795	0.5257	0.4807	0.2234	0.1031	0.0959	0.1015
403.443	0.1114	0.1106	0.0954	0.1253	0.1661	0.2745	0.3566	0.3575	0.4453	0.4089	0.4019	0.3609	0.4157	0.4103	0.392	0.4764	0.42	0.4036	0.4073	0.4662	0.4664	0.2982	0.4191	0.3848	0.3174	0.336	0.389	0.4507	0.3726	0.4594	0.4821	0.455	0.2052	0.1329	0.1024	0.0952
403.479	0.0979	0.1058	0.112	0.1075	0.1765	0.261	0.3376	0.3429	0.4367	0.3619	0.3757	0.3468	0.412	0.385	0.3933	0.442	0.3723	0.3831	0.4163	0.4247	0.4798	0.3185	0.399	0.3519	0.3255	0.2993	0.3736	0.4172	0.3608	0.4393	0.4102	0.4277	0.1991	0.109	0.1036	0.0874
403.516	0.1029	0.1115	0.0968	0.0964	0.1629	0.234	0.3241	0.3405	0.4408	0.36	0.3483	0.3324	0.3699	0.3524	0.3906	0.452	0.3831	0.363	0.3823	0.4166	0.4501	0.2924	0.4106	0.3553	0.2785	0.2756	0.3414	0.4241	0.3408	0.4197	0.4031	0.4264	0.2087	0.1119	0.0968	0.0952
403.552	0.0971	0.105	0.1005	0.091	0.1687	0.237	0.3417	0.3081	0.3786	0.3661	0.3515	0.3528	0.3389	0.3732	0.3553	0.4187	0.3736	0.3449	0.3895	0.4007	0.4082	0.2783	0.376	0.345	0.2835	0.2695	0.3408	0.4058	0.3204	0.4164	0.3665	0.3735	0.2139	0.1016	0.0931	0.0955
403.589	0.1098	0.0979	0.1122	0.108	0.1511	0.2443	0.3273	0.3053	0.3643	0.3569	0.3658	0.3462	0.3434	0.3815	0.3207	0.3801	0.3557	0.3399	0.3863	0.3808	0.4043	0.2701	0.3786	0.3199	0.2682	0.2905	0.3508	0.3896	0.3132	0.4149	0.3916	0.3681	0.2057	0.1147	0.0981	0.1011
403.626	0.0944	0.1022	0.0908	0.0999	0.1683	0.2609	0.3303	0.3116	0.389	0.3469	0.371	0.3273	0.3283	0.3576	0.3311	0.3772	0.3649	0.3256	0.3688	0.3771	0.3931	0.275	0.4137	0.3329	0.2513	0.2751	0.3373	0.3779	0.3156	0.4255	0.4354	0.3476	0.209	0.1247	0.1108	0.0969
403.662	0.1024	0.1055	0.1121	0.1057	0.1689	0.2229	0.3064	0.3017	0.3849	0.3562	0.3478	0.3552	0.3498	0.3444	0.3552	0.3791	0.3663	0.3559	0.3525	0.3804	0.4058	0.2871	0.3917	0.3527	0.2646	0.2514	0.3274	0.3991	0.3154	0.3972	0.4156	0.3747	0.1928	0.1008	0.1138	0.1118
403.699	0.0927	0.103	0.1072	0.0974	0.1613	0.228	0.2988	0.3153	0.3735	0.3524	0.3527	0.3416	0.3437	0.3306	0.3657	0.418	0.3862	0.3793	0.3511	0.3675	0.3696	0.2721	0.3649	0.3147	0.2444	0.235	0.3072	0.3877	0.2987	0.4197	0.3739	0.3864	0.1829	0.1379	0.0944	0.0983
403.735	0.1055	0.1044	0.1121	0.1087	0.1769	0.2299	0.3056	0.3001	0.3861	0.3571	0.3188	0.3084	0.3318	0.3384	0.3567	0.4011	0.3876	0.3494	0.3734	0.3827	0.3542	0.2692	0.383	0.3139	0.2339	0.2779	0.2992	0.3637	0.3076	0.3964	0.4086	0.3759	0.1835	0.128	0.1024	0.1064
403.772	0.1034	0.1132	0.1097	0.1108	0.1552	0.2453	0.3245	0.3037	0.3824	0.3553	0.316	0.3504	0.3618	0.3282	0.3758	0.4008	0.39	0.3627	0.3833	0.3844	0.3545	0.2762	0.3967	0.3248	0.2713	0.2712	0.3159	0.3723	0.3229	0.3716	0.4256	0.3619	0.2021	0.111	0.1055	0.0967
403.808	0.1009	0.1175	0.0982	0.0932	0.1614	0.2399	0.3167	0.3006	0.3879	0.3587	0.3276	0.3253	0.3424	0.3075	0.3883	0.3953	0.4035	0.3605	0.3606	0.3585	0.3557	0.2658	0.366	0.3172	0.2952	0.2718	0.348	0.3649	0.3457	0.3753	0.4057	0.3944	0.224	0.1105	0.0929	0.0955
403.845	0.1037	0.0805	0.1049	0.1103	0.1762	0.2513	0.3371	0.3134	0.4549	0.347	0.3565	0.3584	0.3547	0.3582	0.3625	0.4168	0.4479	0.3713	0.3624	0.3825	0.3929	0.2685	0.3886	0.342	0.2826	0.2884	0.3322	0.3762	0.3536	0.4052	0.472	0.4102	0.212	0.1046	0.0859	0.091
403.881	0.105	0.1005	0.1046	0.1089	0.1693	0.2385	0.3356	0.3343	0.429	0.336	0.3473	0.3819	0.3706	0.3729	0.4011	0.4159	0.4334	0.3993	0.3594	0.4539	0.3938	0.2783	0.4081	0.3512	0.2617	0.2733	0.3582	0.3951	0.3494	0.428	0.4825	0.4559	0.2042	0.0987	0.1005	0.0982
403.918	0.1122	0.1037	0.1036	0.0925	0.1808	0.2486	0.3344	0.3454	0.4196	0.3593	0.3285	0.4072	0.3899	0.3922	0.4246	0.4461	0.4259	0.4264	0.4051	0.4543	0.4331	0.2882	0.382	0.3814	0.2606	0.2992	0.357	0.4154	0.3558	0.4367	0.4742	0.4425	0.1834	0.1063	0.1028	0.1049
403.954	0.1045	0.1108	0.1097	0.1012	0.1715	0.2213	0.3642	0.3272	0.443	0.4023	0.3372	0.3499	0.3807	0.389	0.4161	0.468	0.4081	0.428	0.4182	0.4472	0.3996	0.2975	0.4235	0.3759	0.3042	0.3091	0.3352	0.4187	0.3573	0.4087	0.487	0.451	0.2111	0.1158	0.0988	0.0942
403.991	0.1113	0.0862	0.0875	0.1083	0.1637	0.2448	0.3935	0.3197	0.4222	0.396	0.3557	0.361	0.3536	0.4005	0.4105	0.4591	0.4239	0.4069	0.4159	0.4162	0.402	0.3124	0.3984	0.3744	0.286	0.3142	0.348	0.3965	0.3728	0.4249	0.4859	0.408	0.1949	0.1294	0.1192	0.0929
404.027	0.1057	0.1038	0.0946	0.1059	0.1717	0.2365	0.3816	0.3696	0.4246	0.3983	0.3373	0.3453	0.3602	0.4258	0.3813	0.4137	0.4207	0.3698	0.3811	0.4329	0.3954	0.2916	0.3953	0.3433	0.2658	0.3279	0.3426	0.3823	0.3693	0.4297	0.4168	0.4153	0.2096	0.115	0.0974	0.0885
404.064	0.109	0.1074	0.1066	0.102	0.1547	0.2683	0.3384	0.336	0.4089	0.3704	0.3455	0.3589	0.3646	0.3758	0.3521	0.3994	0.4015	0.3613	0.3661	0.4256	0.3723	0.304	0.3799	0.3398	0.2923	0.2946	0.3306	0.3709	0.3426	0.3992	0.3769	0.377	0.1888	0.1114	0.1011	0.1181
404.1	0.1138	0.1065	0.0848	0.1122	0.1633	0.2414	0.3104	0.2978	0.3771	0.3012	0.3328	0.3309	0.3547	0.3565	0.3603	0.371	0.3813	0.3599	0.3615	0.428	0.364	0.2812	0.3914	0.3179	0.2771	0.2708	0.3383	0.371	0.3511	0.3663	0.4255	0.3607	0.1922	0.1303	0.1019	0.1013
404.137	0.1233	0.1024	0.0874	0.0874	0.1588	0.2361	0.3176	0.3142	0.3519	0.345	0.3166	0.3313	0.3014	0.3216	0.3548	0.3451	0.3644	0.3865	0.3391	0.3944	0.3566	0.27	0.3891	0.323	0.2629	0.2679	0.3455	0.3746	0.3469	0.39	0.3973	0.3665	0.1969	0.1251	0.0941	0.0886
404.173	0.1095	0.1192	0.108	0.1168	0.154	0.2301	0.3094	0.2618	0.3613	0.3204	0.3228	0.3302	0.3449	0.3397	0.3394	0.356	0.3504	0.3576	0.3253	0.3922	0.3585	0.2505	0.354	0.3052	0.2501	0.3017	0.3327	0.3746	0.3545	0.3808	0.3957	0.3864	0.1785	0.1372	0.1077	0.1031
404.21	0.1089	0.097	0.0992	0.1012	0.1616	0.2218	0.3333	0.2568	0.3637	0.334	0.3353	0.3277	0.3726	0.3998	0.3395	0.3836	0.3739	0.3661	0.3269	0.3654	0.3108	0.2721	0.3629	0.3212	0.2313	0.3011	0.2754	0.3593	0.3327	0.3776	0.4055	0.375	0.1893	0.1241	0.0955	0.0889
404.246	0.1138	0.1045	0.1109	0.1004	0.1866	0.2035	0.3321	0.2803	0.3562	0.3281	0.346	0.3149	0.3657	0.3597	0.3332	0.3832	0.3752	0.3568	0.3478	0.3607	0.3233	0.2714	0.3685	0.2999	0.2365	0.2889	0.3186	0.3639	0.3185	0.4188	0.406	0.3877	0.2018	0.1179	0.0998	0.0987
404.283	0.1025	0.1008	0.1016	0.1239	0.1605	0.2303	0.2954	0.3202	0.3485	0.3714	0.348	0.3387	0.3528	0.3452	0.3346	0.3918	0.3688	0.3984	0.3714	0.3852	0.3562	0.2326	0.3816	0.2894	0.2932	0.279	0.3423	0.3616	0.3181	0.4235	0.4095	0.399	0.2081	0.1135	0.1154	0.101
404.319	0.119	0.1105	0.1049	0.0867	0.1604	0.2371	0.313	0.3244	0.4026	0.3877	0.3248	0.3255	0.3593	0.3052	0.3657	0.3955	0.328	0.4058	0.375	0.4008	0.3758	0.2624	0.3628	0.309	0.2664	0.2849	0.3655	0.3598	0.3349	0.4224	0.4187	0.3896	0.1774	0.1162	0.0945	0.0977
404.356	0.1259	0.0904	0.1024	0.0916	0.1626	0.233	0.3109	0.3174	0.392	0.3764	0.3261	0.3166	0.3759	0.3464	0.3332	0.3912	0.3366	0.4143	0.3563	0.3879	0.3694	0.2565	0.3534	0.3339	0.2856	0.2888	0.3271	0.3641	0.3284	0.4106	0.3552	0.3876	0.196	0.1009	0.086	0.1137
404.393	0.1033	0.105	0.0866	0.0965	0.1874	0.2337	0.3337	0.3299	0.3933	0.3757	0.3344	0.3358	0.3948	0.357	0.3409	0.4247	0.3591	0.3876	0.3735	0.4252	0.3659	0.2661	0.4059	0.351	0.2945	0.2992	0.3509	0.3797	0.357	0.3948	0.3951	0.4131	0.1877	0.1209	0.1031	0.11
404.429	0.1082	0.1013	0.0915	0.1027	0.1848	0.2437	0.341	0.3014	0.3986	0.375	0.3072	0.3517	0.3847	0.356	0.349	0.4219	0.376	0.4054	0.3973	0.4227	0.4235	0.2679	0.3887	0.3315	0.2857	0.2904	0.3277	0.3623	0.333	0.4388	0.3871	0.4171	0.1976	0.0999	0.1055	0.1057
404.466	0.0931	0.1108	0.1052	0.1032	0.1861	0.2463	0.3324	0.3066	0.3755	0.357	0.3118	0.3458	0.3755	0.3845	0.3742	0.4251	0.395	0.3981	0.3548	0.4204	0.4128	0.2795	0.368	0.3456	0.2945	0.2832	0.3219	0.3808	0.3518	0.4289	0.4141	0.3975	0.2039	0.1185	0.0914	0.0993
404.502	0.1176	0.0936	0.1026	0.122	0.1926	0.2782	0.3157	0.2912	0.3711	0.3349	0.3405	0.3149	0.3743	0.352	0.3542	0.4036	0.3975	0.3648	0.3309	0.3945	0.414	0.2898	0.3584	0.3553	0.2956	0.2772	0.3283	0.3911	0.3317	0.3993	0.3986	0.4455	0.2063	0.1363	0.0909	0.0996
404.539	0.1011	0.1225	0.095	0.1138	0.1975	0.2682	0.3119	0.2809	0.3677	0.337	0.3402	0.3228	0.3623	0.3255	0.3552	0.4258	0.3761	0.3687	0.3347	0.4002	0.3913	0.2792	0.3418	0.3397	0.2718	0.2923	0.3375	0.4175	0.3423	0.4175	0.3708	0.4035	0.2135	0.0978	0.0926	0.1023
404.575	0.1149	0.104	0.1055	0.0893	0.1713	0.2529	0.3077	0.2766	0.357	0.3325	0.3374	0.3244	0.3276	0.3494	0.3605	0.4104	0.3813	0.3713	0.3462	0.361	0.4001	0.2707	0.3876	0.3315	0.2705	0.287	0.3263	0.4096	0.3353	0.4291	0.3863	0.3732	0.1724	0.0892	0.082	0.0908
404.612	0.1046	0.1079	0.0952	0.0999	0.2155	0.2412	0.3113	0.286	0.3763	0.3162	0.3225	0.3495	0.3063	0.3329	0.3516	0.3784	0.4018	0.3584	0.3498	0.3535	0.355	0.2792	0.3864	0.3169	0.2533	0.2883	0.2933	0.386	0.3155	0.3969	0.393	0.3602	0.1694	0.128	0.1044	0.0989
404.648	0.1182	0.097	0.1054	0.1003	0.1964	0.249	0.3206	0.301	0.364	0.3172	0.3072	0.3297	0.29	0.3234	0.3665	0.3645	0.3796	0.3787	0.3594	0.375	0.3476	0.2493	0.3797	0.3335	0.2523	0.2765	0.2999	0.3761	0.2915	0.3733	0.3997	0.3598	0.1876	0.1163	0.1111	0.0879
404.685	0.1096	0.1156	0.1144	0.1086	0.175	0.2336	0.3233	0.2882	0.3713	0.3066	0.2869	0.3388	0.3312	0.3179	0.3536	0.3789	0.3728	0.3595	0.3529	0.3154	0.3511	0.2372	0.3744	0.3236	0.2433	0.2828	0.3374	0.3391	0.2909	0.4076	0.4021	0.4016	0.2068	0.1334	0.0912	0.1056
404.721	0.1191	0.1233	0.1002	0.1127	0.1744	0.2178	0.3141	0.3086	0.3728	0.3097	0.2835	0.3251	0.3672	0.3224	0.3527	0.3712	0.3615	0.3505	0.3377	0.3495	0.3796	0.261	0.3649	0.3385	0.2476	0.2776	0.3446	0.3516	0.3037	0.3992	0.4092	0.3807	0.1963	0.108	0.1052	0.0934
404.758	0.1005	0.1003	0.0982	0.1104	0.165	0.2306	0.3215	0.3191	0.3609	0.3294	0.3002	0.3373	0.3531	0.3258	0.3666	0.3737	0.375	0.3287	0.3384	0.3422	0.3962	0.2803	0.3439	0.3389	0.263	0.2862	0.3148	0.3583	0.3042	0.3831	0.387	0.4003	0.1954	0.117	0.0932	0.0779
404.794	0.1014	0.0949	0.1003	0.0938	0.1756	0.2607	0.3327	0.2916	0.3806	0.3441	0.3034	0.3543	0.3515	0.346	0.3794	0.3826	0.3823	0.3576	0.3214	0.3027	0.3657	0.2765	0.3417	0.2945	0.2761	0.2616	0.3249	0.346	0.3272	0.3954	0.3545	0.3863	0.2004	0.1138	0.1036	0.1093
404.831	0.1062	0.0929	0.0887	0.102	0.1644	0.2423	0.3227	0.3053	0.3575	0.3092	0.3091	0.3652	0.3532	0.364	0.367	0.3811	0.3644	0.381	0.3387	0.3539	0.3722	0.2647	0.3664	0.324	0.2781	0.274	0.333	0.3428	0.3284	0.3946	0.3728	0.3864	0.2115	0.114	0.0917	0.1022
404.867	0.1171	0.0971	0.0993	0.0962	0.1823	0.2529	0.3025	0.3209	0.3644	0.3265	0.3126	0.3702	0.3593	0.3329	0.3569	0.3864	0.3717	0.377	0.346	0.3735	0.3902	0.2838	0.3682	0.3131	0.2742	0.2803	0.353	0.3814	0.3107	0.3825	0.4167	0.3962	0.1994	0.1285	0.0781	0.1065
404.904	0.1078	0.0985	0.1094	0.0877	0.1765	0.2233	0.3165	0.2907	0.3878	0.3497	0.3318	0.3673	0.3767	0.3781	0.3886	0.4081	0.4123	0.3858	0.3571	0.3948	0.3658	0.3017	0.3557	0.3279	0.2765	0.2748	0.3601	0.3886	0.3208	0.4226	0.3862	0.405	0.2167	0.1111	0.096	0.0996
404.94	0.1225	0.111	0.0987	0.1002	0.1817	0.2414	0.359	0.2843	0.4161	0.3741	0.3201	0.363	0.3664	0.3742	0.3691	0.4198	0.4091	0.3939	0.3467	0.4005	0.4014	0.2719	0.3555	0.3401	0.3053	0.2874	0.3509	0.407	0.3193	0.4156	0.4317	0.3873	0.1842	0.1182	0.1177	0.089
404.977	0.1173	0.1031	0.0996	0.0948	0.1827	0.2692	0.3604	0.3325	0.3927	0.3734	0.3465	0.3695	0.3884	0.3583	0.3489	0.4445	0.387	0.4253	0.366	0.4063	0.4338	0.2774	0.372	0.3665	0.3092	0.2925	0.3909	0.4275	0.3387	0.4643	0.4493	0.4108	0.2084	0.1072	0.1131	0.0966
405.013	0.1134	0.0981	0.1145	0.1098	0.1832	0.2264	0.38	0.3548	0.3981	0.4018	0.3417	0.3679	0.3926	0.3946	0.3603	0.4223	0.4385	0.4799	0.3795	0.4093	0.3827	0.3021	0.4301	0.3862	0.2917	0.2801	0.3835	0.4041	0.3479	0.4353	0.4388	0.4145	0.2161	0.1204	0.1099	0.107
405.05	0.1103	0.0981	0.1016	0.1032	0.1893	0.2436	0.3548	0.3477	0.432	0.3633	0.3434	0.3684	0.4151	0.3966	0.3861	0.449	0.425	0.4264	0.4092	0.4374	0.3924	0.2909	0.4192	0.3776	0.3072	0.2981	0.368	0.4007	0.3607	0.4316	0.4464	0.4117	0.2346	0.0912	0.0871	0.089
405.086	0.1162	0.1142	0.1065	0.09	0.1906	0.2301	0.3901	0.3603	0.4311	0.386	0.3505	0.3896	0.4237	0.4129	0.3961	0.4731	0.4456	0.4401	0.3837	0.4331	0.417	0.3234	0.4368	0.4165	0.3192	0.3119	0.3682	0.4103	0.3642	0.4724	0.4402	0.424	0.2099	0.1221	0.1092	0.0717
405.123	0.1043	0.1057	0.0989	0.1068	0.1906	0.2089	0.3631	0.3607	0.4107	0.414	0.3657	0.3933	0.416	0.4422	0.4169	0.4485	0.4471	0.4534	0.4034	0.4388	0.4435	0.3188	0.4335	0.4307	0.357	0.3097	0.3806	0.4389	0.3525	0.4748	0.4851	0.433	0.197	0.1234	0.1087	0.1151
405.16	0.1193	0.1005	0.1067	0.1051	0.1932	0.2807	0.381	0.4072	0.4456	0.4137	0.3996	0.4004	0.4168	0.4207	0.426	0.4868	0.4563	0.4482	0.386	0.4426	0.4772	0.3218	0.4711	0.4166	0.3421	0.3114	0.3944	0.4591	0.3888	0.4487	0.4832	0.4517	0.2189	0.1288	0.0949	0.1141
405.196	0.1205	0.1024	0.1159	0.1045	0.1905	0.273	0.3959	0.3974	0.5008	0.3808	0.4005	0.4062	0.4235	0.429	0.4332	0.5109	0.4598	0.459	0.4242	0.4491	0.4825	0.3261	0.4765	0.4082	0.3501	0.3409	0.385	0.4525	0.3691	0.4678	0.5329	0.4584	0.2325	0.1244	0.0991	0.0975
405.233	0.1142	0.1217	0.1266	0.1118	0.1891	0.2687	0.3869	0.3829	0.5163	0.39	0.4262	0.4196	0.4357	0.4272	0.4734	0.5183	0.4446	0.425	0.4096	0.4636	0.473	0.3724	0.4585	0.3807	0.3482	0.3224	0.3888	0.4466	0.3761	0.4853	0.4847	0.4783	0.2422	0.1095	0.117	0.1045
405.269	0.1118	0.1287	0.0963	0.097	0.1977	0.279	0.4135	0.3609	0.4734	0.3958	0.3903	0.4005	0.4332	0.432	0.4596	0.5182	0.448	0.4529	0.4019	0.4972	0.4967	0.3706	0.4765	0.3743	0.339	0.323	0.3817	0.4832	0.4065	0.4989	0.4837	0.4685	0.2181	0.1196	0.1058	0.1073
405.306	0.0969	0.1049	0.0871	0.1155	0.1713	0.2566	0.4027	0.3956	0.4646	0.3881	0.3936	0.4305	0.4068	0.429	0.4507	0.5375	0.4812	0.4914	0.3798	0.5127	0.4873	0.3807	0.4836	0.3901	0.3493	0.3037	0.3886	0.4396	0.4109	0.505	0.5077	0.4619	0.2306	0.1182	0.0987	0.1074
405.342	0.1138	0.1066	0.0961	0.102	0.1698	0.286	0.4253	0.4168	0.5004	0.406	0.4047	0.4589	0.4381	0.4183	0.447	0.5619	0.4692	0.4685	0.4158	0.5226	0.5198	0.3478	0.471	0.3968	0.3089	0.3294	0.3882	0.4141	0.4423	0.5063	0.5054	0.4748	0.2407	0.1347	0.1211	0.1137
405.379	0.1164	0.0997	0.1234	0.0829	0.17	0.2586	0.4428	0.4188	0.5331	0.4691	0.437	0.4376	0.4642	0.4589	0.4762	0.5655	0.5118	0.5106	0.4792	0.5245	0.5515	0.353	0.4725	0.4274	0.3469	0.3138	0.4404	0.4425	0.4505	0.5385	0.5579	0.5151	0.2248	0.1183	0.0892	0.112
405.415	0.1337	0.105	0.0786	0.098	0.1666	0.2686	0.4793	0.4463	0.5661	0.4839	0.446	0.4505	0.4965	0.5041	0.4865	0.5958	0.5233	0.5746	0.4697	0.5968	0.5739	0.3797	0.5492	0.4613	0.3663	0.3443	0.4718	0.4542	0.4634	0.5908	0.5994	0.5532	0.2412	0.1084	0.104	0.1003
405.452	0.1138	0.1024	0.0917	0.1287	0.1866	0.2587	0.5317	0.4879	0.5899	0.5617	0.4679	0.5067	0.548	0.5023	0.546	0.6736	0.527	0.5994	0.4874	0.6371	0.5917	0.4109	0.5564	0.4787	0.3899	0.3675	0.4957	0.5434	0.4911	0.6013	0.6293	0.5567	0.259	0.1348	0.1193	0.0977
405.488	0.1003	0.1182	0.1047	0.104	0.1795	0.2837	0.5635	0.5494	0.679	0.6036	0.5197	0.545	0.554	0.5732	0.587	0.7285	0.591	0.6278	0.5257	0.7128	0.6742	0.4618	0.6259	0.5106	0.4131	0.4035	0.5535	0.5786	0.5627	0.6514	0.7217	0.6639	0.2749	0.1295	0.112	0.1124
405.525	0.1152	0.1055	0.1039	0.1089	0.1899	0.3234	0.6022	0.6206	0.7764	0.6407	0.5843	0.5599	0.6387	0.6487	0.6882	0.8013	0.6496	0.6761	0.654	0.8457	0.7614	0.5205	0.746	0.5682	0.441	0.4615	0.6184	0.6627	0.6084	0.7218	0.8033	0.7834	0.2777	0.1221	0.1043	0.1124
405.561	0.1066	0.1062	0.0929	0.0945	0.1659	0.3365	0.685	0.6754	0.8289	0.6874	0.6168	0.6234	0.6947	0.6861	0.7191	0.8555	0.7151	0.7304	0.7082	0.8998	0.8497	0.5571	0.7951	0.6135	0.5108	0.5345	0.6213	0.7022	0.701	0.8118	0.8632	0.8297	0.3042	0.099	0.1067	0.0786
405.598	0.1074	0.1127	0.1141	0.1066	0.1787	0.3874	0.7517	0.7571	0.973	0.7838	0.6929	0.6944	0.7465	0.8093	0.7785	0.9278	0.8101	0.7915	0.7795	0.9397	0.9394	0.5977	0.8791	0.6648	0.5592	0.588	0.6968	0.7318	0.7668	0.9334	1.0096	0.931	0.3199	0.1118	0.1007	0.0963
405.634	0.1056	0.1168	0.1008	0.1127	0.1881	0.4133	0.8175	0.9024	1.0608	0.8546	0.8209	0.8148	0.8701	0.8319	0.8877	1.0857	0.9745	0.8979	0.8724	1.0694	1.019	0.6705	0.9683	0.7579	0.6373	0.6281	0.7658	0.9029	0.8603	1.0211	1.1267	1.0702	0.3532	0.1314	0.1131	0.1021
405.671	0.1098	0.0947	0.1044	0.1096	0.1701	0.3913	0.9874	1.0399	1.2473	1.0173	0.9353	0.9619	0.9983	1	1.0223	1.2975	1.0953	1.0633	0.9848	1.2938	1.1448	0.793	1.0804	0.9242	0.7228	0.7312	0.9063	1.0066	0.9897	1.2495	1.2477	1.258	0.3801	0.1339	0.0923	0.1094
405.707	0.0896	0.0998	0.1137	0.1169	0.1604	0.3954	1.1842	1.2227	1.542	1.2451	1.106	1.1098	1.1444	1.2229	1.2341	1.5321	1.2743	1.2763	1.178	1.5934	1.3578	0.958	1.3102	1.0887	0.8925	0.8526	1.0571	1.2121	1.1872	1.4428	1.5074	1.4506	0.4267	0.1426	0.0981	0.0926
405.744	0.1143	0.1203	0.1277	0.1062	0.176	0.4634	1.4606	1.5804	2.0117	1.4754	1.3297	1.3767	1.4834	1.4657	1.5433	1.9365	1.6088	1.5811	1.4045	1.9439	1.6433	1.1629	1.6659	1.2986	1.1196	1.0816	1.2863	1.5035	1.3712	1.7737	1.7994	1.7616	0.5017	0.137	0.0972	0.1023
405.78	0.0964	0.0989	0.0999	0.12	0.1586	0.5114	1.8976	1.9759	2.6499	1.8933	1.6879	1.7314	1.9451	1.8569	2.0234	2.5358	2.0799	2.0185	1.877	2.4838	2.1967	1.4843	2.0961	1.7665	1.464	1.4496	1.7449	1.9083	1.8088	2.2286	2.3451	2.3173	0.6203	0.1322	0.0981	0.0854
405.817	0.1125	0.0825	0.1125	0.0884	0.1893	0.6783	2.7009	2.8298	3.8177	2.7299	2.3343	2.3637	2.5888	2.5897	2.7505	3.5896	2.8017	2.8268	2.5925	3.4456	3.1734	2.1296	2.9794	2.499	1.9883	2.011	2.4385	2.5948	2.4959	3.0523	3.2422	3.329	0.8351	0.1425	0.0972	0.0969
405.853	0.0832	0.1026	0.0993	0.0976	0.1808	0.8212	3.7778	3.7724	5.2494	3.6693	3.1907	3.3003	3.4804	3.5893	3.7343	4.8908	3.7863	3.7906	3.4498	4.5665	4.2843	2.9597	4.1598	3.4624	2.6547	2.7091	3.2426	3.4834	3.4948	4.2871	4.4631	4.5582	1.0725	0.1523	0.1004	0.1041
405.89	0.1238	0.1106	0.1088	0.0902	0.1726	0.9978	4.4545	4.5237	6.0803	4.4983	3.7385	3.7558	4.1516	4.2455	4.462	5.7871	4.4317	4.3969	4.0089	5.4356	5.1874	3.3901	4.8704	4.1621	3.1865	3.2423	3.8897	4.0491	4.0537	5.101	5.308	5.4291	1.3242	0.1713	0.1078	0.11
405.927	0.1305	0.1043	0.121	0.099	0.1699	0.9766	4.3978	4.5032	5.9589	4.4109	3.7355	3.8467	4.1705	4.2419	4.5115	5.9653	4.535	4.5202	4.1994	5.4029	5.1186	3.3974	4.8475	4.1734	3.2867	3.204	3.8247	4.2398	4.079	5.159	5.3034	5.4574	1.3199	0.1704	0.1193	0.1113
405.963	0.1228	0.1193	0.1115	0.0997	0.1865	0.859	3.818	3.9277	5.2371	3.7719	3.3069	3.3379	3.5967	3.6958	3.7463	5.2657	4.0002	4.0145	3.5441	4.6127	4.472	2.8831	4.2276	3.558	2.7787	2.6687	3.3007	3.7812	3.4259	4.45	4.6158	4.5829	1.1506	0.1555	0.1205	0.1057
406	0.1213	0.1002	0.1038	0.0982	0.1748	0.6532	2.8614	2.8441	3.9297	2.7883	2.5128	2.5489	2.6435	2.735	2.885	3.8182	3.0743	2.9773	2.6153	3.6101	3.4335	2.1085	3.2278	2.7483	2.0937	2.0301	2.4563	2.8236	2.521	3.3474	3.5186	3.4254	0.8796	0.1228	0.0914	0.0844
406.036	0.104	0.1263	0.0877	0.1025	0.1735	0.5572	2.0693	2.0019	2.79	1.9649	1.7843	1.7951	1.9907	1.9583	2.1368	2.7195	2.2011	2.068	1.8843	2.5762	2.4736	1.556	2.2685	1.8814	1.4693	1.553	1.7355	2.0214	1.8922	2.3618	2.4972	2.5161	0.6774	0.1358	0.106	0.1089
406.073	0.1098	0.1009	0.0935	0.1039	0.1674	0.4805	1.5471	1.5095	2.165	1.5563	1.4254	1.3958	1.5529	1.5548	1.6459	2.0087	1.7079	1.5573	1.4524	1.9459	1.9206	1.1489	1.7601	1.4168	1.1313	1.1798	1.3299	1.5831	1.4856	1.8277	1.9033	1.9065	0.5136	0.1321	0.0945	0.1265
406.109	0.0872	0.1085	0.108	0.1082	0.1674	0.44	1.2919	1.2425	1.7008	1.331	1.1218	1.1334	1.2974	1.2443	1.3286	1.6258	1.3543	1.2962	1.2412	1.5995	1.5827	0.963	1.4403	1.1679	0.9579	0.9144	1.1354	1.2595	1.2161	1.5046	1.533	1.5987	0.4209	0.143	0.124	0.102
406.146	0.1112	0.0969	0.1034	0.1244	0.1678	0.403	1.0978	1.0119	1.4419	1.105	0.9788	0.9674	1.101	1.0796	1.1448	1.4016	1.1814	1.0826	1.0518	1.3202	1.3214	0.8423	1.2038	1.0124	0.8099	0.8618	0.9598	1.11	1.0696	1.261	1.293	1.336	0.3753	0.1355	0.1053	0.1039
406.182	0.0951	0.1055	0.1036	0.1087	0.1892	0.3459	0.977	0.8556	1.2274	0.972	0.8487	0.9076	1.0111	0.9414	0.9773	1.2447	0.9967	0.9468	0.9504	1.2009	1.1385	0.764	1.0332	0.8524	0.7034	0.7172	0.8564	1.0243	0.9188	1.1546	1.1885	1.1503	0.3364	0.1482	0.1103	0.0949
406.219	0.1069	0.1075	0.1007	0.1166	0.1996	0.3301	0.8345	0.7564	1.0688	0.7869	0.7305	0.8139	0.8283	0.8256	0.9124	1.0893	0.8772	0.8468	0.8353	1.0505	0.9924	0.6561	0.9297	0.7852	0.5969	0.6091	0.7868	0.9075	0.769	1.0491	1.0274	1.0007	0.3485	0.1258	0.1028	0.0904
406.255	0.1181	0.1042	0.1211	0.1034	0.1927	0.3381	0.7838	0.7076	0.9909	0.7521	0.6955	0.7057	0.717	0.7627	0.8408	0.9353	0.7857	0.7496	0.7852	0.9328	0.8705	0.5832	0.8708	0.7412	0.5362	0.5382	0.6574	0.8138	0.7025	0.9019	0.9944	0.8963	0.3399	0.1076	0.0934	0.0861
406.292	0.114	0.1106	0.1141	0.1106	0.1747	0.3202	0.6896	0.6443	0.877	0.6406	0.6151	0.6706	0.6801	0.701	0.6915	0.8355	0.6711	0.6861	0.6942	0.7768	0.7996	0.523	0.7811	0.6544	0.4916	0.5136	0.5947	0.7351	0.6336	0.8198	0.8189	0.8341	0.3137	0.1202	0.102	0.1055
406.328	0.1199	0.1312	0.1072	0.1203	0.1932	0.2944	0.5791	0.5459	0.7959	0.5888	0.5436	0.6289	0.6265	0.6624	0.6214	0.7569	0.6441	0.6182	0.6153	0.7127	0.7234	0.4885	0.6807	0.5648	0.4471	0.4614	0.5492	0.6285	0.6125	0.6842	0.7121	0.7391	0.2923	0.103	0.1045	0.1042
406.365	0.1108	0.096	0.104	0.0976	0.1855	0.2585	0.5311	0.5201	0.6917	0.5463	0.5021	0.5519	0.5612	0.5971	0.6041	0.7013	0.6127	0.5527	0.5461	0.6545	0.6376	0.4102	0.6449	0.4903	0.3917	0.406	0.4933	0.5469	0.5431	0.6216	0.6802	0.6376	0.2727	0.1059	0.095	0.091
406.401	0.1173	0.1139	0.0894	0.1037	0.2013	0.2674	0.4637	0.4565	0.5934	0.509	0.4515	0.4788	0.5122	0.5278	0.5426	0.6516	0.5365	0.513	0.4837	0.593	0.532	0.3763	0.5653	0.4635	0.3862	0.3411	0.4585	0.5483	0.4813	0.5716	0.5996	0.6176	0.2394	0.1132	0.0803	0.0806
406.438	0.1028	0.1062	0.1044	0.0939	0.1877	0.2947	0.4624	0.4256	0.5494	0.467	0.4235	0.4487	0.4614	0.5192	0.4844	0.5896	0.5017	0.4955	0.4611	0.5509	0.4952	0.3857	0.5188	0.4467	0.3326	0.3389	0.4547	0.5463	0.4543	0.5553	0.5374	0.5432	0.2466	0.1131	0.0877	0.1027
406.474	0.1224	0.1087	0.1148	0.1029	0.1747	0.2866	0.4599	0.4027	0.5296	0.4522	0.4148	0.4488	0.4394	0.4993	0.5114	0.5617	0.4943	0.4767	0.4749	0.5359	0.5084	0.3579	0.5073	0.4146	0.3234	0.3344	0.4651	0.465	0.4816	0.5343	0.5618	0.5116	0.2426	0.1255	0.1048	0.1163
406.511	0.1113	0.1125	0.0822	0.1003	0.1729	0.2498	0.4168	0.395	0.5033	0.4595	0.4234	0.4253	0.446	0.4333	0.4449	0.5378	0.4936	0.4619	0.4416	0.5072	0.4696	0.2976	0.4944	0.402	0.3089	0.3243	0.4092	0.4583	0.4497	0.499	0.5376	0.5025	0.2364	0.1115	0.0964	0.1085
406.547	0.1058	0.1084	0.1153	0.1063	0.2044	0.2453	0.3795	0.3853	0.4918	0.4191	0.417	0.4032	0.4491	0.4526	0.4703	0.5035	0.4554	0.4664	0.4176	0.4768	0.4871	0.311	0.5048	0.4067	0.3077	0.3547	0.4062	0.4632	0.4134	0.5032	0.5122	0.5276	0.2251	0.0994	0.0842	0.099
406.584	0.1051	0.1109	0.1077	0.1271	0.1885	0.2574	0.3551	0.3568	0.5063	0.4291	0.4047	0.4084	0.4561	0.4332	0.4431	0.4973	0.4645	0.4538	0.4216	0.477	0.4765	0.3441	0.464	0.3962	0.3152	0.3218	0.3917	0.4446	0.405	0.5181	0.5172	0.5105	0.2012	0.1052	0.1157	0.0948
406.62	0.0918	0.1167	0.105	0.1054	0.1817	0.2615	0.3768	0.3277	0.4832	0.4224	0.3786	0.4	0.4622	0.4341	0.4406	0.4734	0.4425	0.4574	0.4162	0.4509	0.4859	0.3186	0.4769	0.4438	0.3356	0.3033	0.3555	0.4204	0.3875	0.4831	0.517	0.4947	0.2236	0.1325	0.1232	0.0975
406.657	0.1248	0.1146	0.1019	0.1137	0.1765	0.263	0.3619	0.3531	0.4668	0.4089	0.348	0.3902	0.4413	0.4278	0.408	0.4771	0.4485	0.4398	0.4151	0.4189	0.4821	0.3224	0.4425	0.4004	0.3295	0.3437	0.4044	0.427	0.3804	0.4597	0.479	0.4621	0.2283	0.1152	0.11	0.0941
406.694	0.1023	0.1061	0.1049	0.1044	0.1679	0.2813	0.3848	0.3754	0.469	0.4198	0.3598	0.3905	0.4452	0.397	0.4195	0.4395	0.4443	0.4266	0.4217	0.4437	0.4518	0.343	0.4281	0.397	0.3257	0.3327	0.4045	0.4404	0.3993	0.4787	0.5159	0.4703	0.2375	0.111	0.0829	0.1044
406.73	0.1231	0.094	0.093	0.1096	0.1808	0.2508	0.382	0.3903	0.461	0.434	0.3952	0.3894	0.4151	0.4425	0.4167	0.4604	0.4441	0.4502	0.4279	0.497	0.4708	0.344	0.4256	0.4016	0.3085	0.331	0.3858	0.4136	0.4442	0.455	0.5068	0.4911	0.2198	0.0949	0.1071	0.0999
406.767	0.0979	0.1065	0.1178	0.1033	0.1915	0.2561	0.3808	0.3581	0.5041	0.4399	0.378	0.3682	0.39	0.4391	0.4336	0.4905	0.461	0.4487	0.4043	0.5132	0.4224	0.3466	0.4452	0.422	0.2931	0.3318	0.4	0.4278	0.4181	0.4682	0.4848	0.4541	0.2255	0.091	0.1113	0.0932
406.803	0.1233	0.1166	0.1126	0.1066	0.1764	0.254	0.3726	0.3972	0.4831	0.4346	0.3267	0.3878	0.3801	0.3998	0.4319	0.4746	0.4637	0.4494	0.4003	0.4991	0.4276	0.341	0.4679	0.4115	0.3002	0.3033	0.4228	0.4259	0.4189	0.4768	0.4897	0.4527	0.1958	0.1156	0.098	0.108
406.84	0.1155	0.1213	0.1009	0.1102	0.1862	0.2269	0.3934	0.3698	0.5081	0.4082	0.3582	0.4104	0.393	0.3957	0.4216	0.4453	0.4882	0.4071	0.4035	0.4788	0.4495	0.3137	0.4485	0.3827	0.3161	0.3106	0.3987	0.3917	0.4042	0.5092	0.5089	0.466	0.2143	0.1293	0.0939	0.1121
406.876	0.0956	0.1152	0.1189	0.1132	0.2148	0.2541	0.4088	0.4027	0.4582	0.4185	0.4029	0.4003	0.4142	0.4274	0.4273	0.4649	0.4418	0.4364	0.4275	0.4618	0.4675	0.3317	0.44	0.3825	0.3382	0.3358	0.4379	0.4503	0.4342	0.5124	0.4921	0.4856	0.2531	0.1524	0.1293	0.0761
406.913	0.1053	0.1024	0.113	0.1094	0.1812	0.2282	0.3611	0.3737	0.4266	0.3906	0.3949	0.3918	0.3787	0.4173	0.3937	0.4652	0.4198	0.435	0.4169	0.4581	0.4219	0.3141	0.4452	0.3671	0.284	0.3196	0.4143	0.3996	0.3874	0.4598	0.4297	0.4535	0.2016	0.089	0.0949	0.098
406.949	0.0956	0.1127	0.1156	0.0955	0.1642	0.2477	0.3631	0.3565	0.4259	0.4012	0.363	0.4044	0.3946	0.4085	0.4292	0.4552	0.44	0.4466	0.3954	0.4211	0.4323	0.3159	0.4218	0.3756	0.289	0.3066	0.4079	0.3987	0.3847	0.46	0.4987	0.4089	0.2222	0.107	0.102	0.1083
406.986	0.107	0.1197	0.0967	0.1127	0.1692	0.2366	0.3515	0.3375	0.4501	0.3938	0.3838	0.4194	0.3866	0.409	0.407	0.4072	0.4449	0.4303	0.4097	0.4116	0.4296	0.3147	0.4172	0.353	0.3117	0.3042	0.3764	0.3954	0.4069	0.464	0.4542	0.4096	0.2031	0.1272	0.0994	0.111
407.022	0.1054	0.0911	0.0987	0.0883	0.1731	0.2547	0.3748	0.3256	0.4376	0.4099	0.3714	0.396	0.3954	0.4255	0.4204	0.4211	0.4387	0.4323	0.3946	0.4551	0.4572	0.2913	0.428	0.363	0.268	0.3013	0.3949	0.4288	0.3702	0.4788	0.4587	0.4157	0.2175	0.1209	0.0876	0.1034
407.059	0.0964	0.0955	0.1053	0.0915	0.1819	0.2523	0.3683	0.3453	0.4498	0.3916	0.3531	0.3973	0.407	0.4424	0.4187	0.4453	0.4193	0.435	0.373	0.4328	0.4518	0.32	0.4328	0.357	0.2895	0.2899	0.3684	0.4239	0.3597	0.4662	0.4658	0.4282	0.1889	0.1127	0.0971	0.0827
407.095	0.0976	0.0978	0.1065	0.1058	0.1809	0.2665	0.375	0.3504	0.4526	0.3878	0.3799	0.4037	0.4058	0.4338	0.4324	0.4557	0.4129	0.462	0.4194	0.4484	0.4351	0.299	0.4626	0.3706	0.3079	0.3153	0.3883	0.4535	0.399	0.4752	0.4374	0.4172	0.2308	0.1277	0.1027	0.0927
407.132	0.0951	0.1005	0.0985	0.0916	0.156	0.277	0.3749	0.3455	0.4363	0.3743	0.3471	0.4093	0.3956	0.3896	0.3866	0.4756	0.4604	0.4187	0.4065	0.4742	0.4071	0.2943	0.4432	0.3688	0.2975	0.301	0.394	0.4204	0.3959	0.4522	0.4635	0.4407	0.207	0.1189	0.1014	0.0982
407.168	0.1225	0.1022	0.1178	0.1221	0.1757	0.2542	0.3507	0.3637	0.4578	0.4261	0.3343	0.3844	0.4017	0.406	0.4025	0.4595	0.4497	0.4024	0.4001	0.486	0.4241	0.3193	0.4163	0.3928	0.2984	0.3203	0.389	0.4257	0.4158	0.4524	0.4685	0.4279	0.2225	0.1129	0.1033	0.0923
407.205	0.1054	0.1012	0.0989	0.1053	0.1621	0.2757	0.3539	0.3835	0.4608	0.3892	0.353	0.389	0.3749	0.3902	0.4187	0.4537	0.4508	0.4143	0.4303	0.4475	0.4104	0.3361	0.457	0.4085	0.284	0.3124	0.3556	0.4462	0.4153	0.4315	0.4762	0.4661	0.2498	0.1396	0.0802	0.1136
407.241	0.1233	0.1128	0.1045	0.0919	0.1579	0.2729	0.3494	0.3654	0.4606	0.4026	0.3648	0.387	0.3943	0.3936	0.4173	0.4316	0.4507	0.4071	0.4058	0.4552	0.4117	0.3166	0.4279	0.383	0.2832	0.315	0.3419	0.4106	0.4035	0.4269	0.4807	0.47	0.2041	0.1015	0.0912	0.102
407.278	0.0992	0.0957	0.1154	0.0944	0.1777	0.2582	0.3442	0.3777	0.4551	0.4169	0.3749	0.3985	0.4312	0.3976	0.4241	0.43	0.4263	0.4452	0.3641	0.4378	0.4462	0.2943	0.4083	0.3708	0.2951	0.3084	0.3349	0.3987	0.4062	0.4088	0.4512	0.4586	0.2053	0.1092	0.1049	0.1
407.314	0.1071	0.1028	0.1126	0.103	0.1583	0.2756	0.3675	0.354	0.4498	0.4065	0.3681	0.4021	0.4196	0.4032	0.4157	0.4565	0.438	0.4364	0.39	0.438	0.4393	0.3137	0.42	0.3851	0.3098	0.3187	0.3983	0.4433	0.4219	0.4526	0.4756	0.4414	0.2055	0.1268	0.105	0.0962
407.351	0.0899	0.103	0.0811	0.1012	0.1716	0.2428	0.3873	0.3321	0.4713	0.4071	0.3863	0.4305	0.4147	0.4204	0.3923	0.467	0.4299	0.4362	0.4224	0.439	0.4818	0.318	0.4269	0.3835	0.3017	0.2965	0.3916	0.4593	0.4384	0.4561	0.5122	0.4581	0.2109	0.1206	0.0872	0.106
407.387	0.098	0.0995	0.1078	0.1137	0.1645	0.2564	0.3762	0.3559	0.4362	0.3934	0.3638	0.4045	0.4179	0.3966	0.4073	0.4744	0.4496	0.4154	0.4362	0.4685	0.496	0.3341	0.4381	0.3944	0.3296	0.3258	0.4184	0.4616	0.4067	0.4301	0.5134	0.4893	0.2127	0.1079	0.0873	0.0935
407.424	0.1066	0.097	0.1185	0.0994	0.1476	0.2429	0.4027	0.3598	0.4879	0.3932	0.3453	0.4247	0.4208	0.3975	0.4224	0.5017	0.4711	0.44	0.4447	0.505	0.4809	0.3308	0.4408	0.4023	0.3027	0.3187	0.3975	0.4592	0.437	0.4963	0.4784	0.4988	0.2255	0.1011	0.1129	0.0992
407.461	0.1071	0.1099	0.1028	0.1023	0.1586	0.2618	0.42	0.3909	0.4949	0.4187	0.3564	0.4562	0.4633	0.424	0.4689	0.5218	0.4656	0.4643	0.437	0.5008	0.5249	0.3144	0.4571	0.4279	0.3292	0.3416	0.4087	0.441	0.4459	0.4764	0.5002	0.5119	0.2137	0.1108	0.0971	0.0999
407.497	0.1228	0.0915	0.0846	0.1023	0.1742	0.2584	0.4342	0.4158	0.5208	0.4685	0.371	0.4252	0.497	0.4382	0.5026	0.5406	0.4876	0.4423	0.4705	0.525	0.5152	0.3415	0.486	0.3907	0.3233	0.3553	0.4177	0.4479	0.4746	0.517	0.5425	0.5636	0.2448	0.1307	0.1005	0.0981
407.534	0.1101	0.1081	0.1024	0.0925	0.157	0.2519	0.4475	0.4517	0.5617	0.4564	0.3896	0.4185	0.4739	0.458	0.5138	0.607	0.5368	0.4703	0.4658	0.5136	0.5203	0.3609	0.5161	0.4074	0.3722	0.382	0.4444	0.4725	0.4665	0.5184	0.543	0.5614	0.2632	0.1281	0.0923	0.1104
407.57	0.1031	0.1033	0.0971	0.1111	0.1661	0.2637	0.4811	0.472	0.5705	0.5156	0.4242	0.4675	0.5267	0.4798	0.5149	0.6525	0.5411	0.5109	0.5213	0.5581	0.5193	0.4181	0.5595	0.4674	0.3902	0.4258	0.4688	0.521	0.4869	0.5768	0.6192	0.5928	0.2317	0.1211	0.0865	0.0895
407.607	0.1183	0.0983	0.1116	0.1068	0.1716	0.2844	0.5271	0.5056	0.6299	0.5592	0.4778	0.5463	0.5255	0.5417	0.5607	0.6816	0.612	0.5507	0.5971	0.6118	0.5841	0.4694	0.5763	0.517	0.4397	0.4216	0.4978	0.5581	0.5124	0.6473	0.7171	0.6369	0.2437	0.1368	0.0988	0.0966
407.643	0.1128	0.1119	0.1058	0.1079	0.1882	0.3203	0.5646	0.5623	0.7088	0.6188	0.5038	0.5697	0.5742	0.5749	0.6252	0.729	0.6146	0.6116	0.5672	0.6962	0.6564	0.4741	0.6344	0.5463	0.4556	0.4548	0.5037	0.6386	0.5278	0.6855	0.721	0.6988	0.264	0.1292	0.1007	0.0859
407.68	0.1048	0.1057	0.1079	0.1209	0.1968	0.3213	0.6412	0.607	0.8041	0.6625	0.5512	0.6149	0.618	0.6144	0.6631	0.7996	0.6646	0.6514	0.6442	0.8133	0.7268	0.5065	0.6514	0.6002	0.4942	0.4832	0.553	0.6624	0.5922	0.75	0.7754	0.79	0.2716	0.1168	0.0892	0.0949
407.716	0.1247	0.1044	0.1114	0.1129	0.1677	0.3285	0.6874	0.672	0.9565	0.6823	0.6234	0.6419	0.7004	0.7281	0.7391	0.857	0.7372	0.7419	0.7376	0.8765	0.8394	0.5418	0.7577	0.6548	0.5444	0.5448	0.592	0.732	0.6583	0.8187	0.821	0.893	0.3027	0.1313	0.0925	0.0935
407.753	0.11	0.1148	0.0963	0.1162	0.1801	0.3173	0.7285	0.7632	1.1057	0.7725	0.7193	0.7816	0.7991	0.8164	0.8104	1.0332	0.8368	0.8232	0.783	0.967	0.9304	0.6153	0.8792	0.7133	0.5804	0.5407	0.6708	0.7934	0.7949	0.9653	0.9659	1.0524	0.3515	0.1355	0.1045	0.0824
407.789	0.1014	0.0971	0.1017	0.0952	0.1712	0.3654	0.8762	0.8911	1.2386	0.9554	0.8298	0.895	0.9218	0.9738	0.9756	1.2175	0.9455	0.979	0.9027	1.152	1.0614	0.7326	0.9584	0.8504	0.683	0.6351	0.8134	0.8963	0.886	1.1437	1.1598	1.1955	0.3635	0.1237	0.1046	0.12
407.826	0.0961	0.1093	0.1013	0.112	0.1546	0.3712	1.054	1.0641	1.5052	1.1386	0.9515	0.9934	1.0418	1.1758	1.144	1.5092	1.1964	1.1948	1.1126	1.4143	1.3119	0.8644	1.1348	1.0013	0.8287	0.7747	0.9679	1.1105	1.0907	1.3016	1.3601	1.4277	0.4112	0.1274	0.1091	0.1048
407.862	0.1082	0.1232	0.1015	0.1027	0.1787	0.4113	1.4119	1.3784	1.8991	1.3521	1.2363	1.2717	1.3096	1.4062	1.47	1.8413	1.4687	1.4996	1.3174	1.773	1.6702	1.0681	1.4448	1.2937	1.0221	0.9992	1.2196	1.3779	1.2516	1.6634	1.6873	1.7594	0.4953	0.1465	0.0838	0.0866
407.899	0.1133	0.1064	0.1	0.1051	0.1633	0.4928	1.8988	1.9118	2.5803	1.8009	1.5925	1.6581	1.8498	1.8789	1.9836	2.5339	1.9541	1.8989	1.7546	2.3481	2.2173	1.4383	1.9927	1.746	1.3498	1.3608	1.6507	1.8738	1.6864	2.2085	2.3323	2.3545	0.5803	0.1375	0.0875	0.0944
407.935	0.1166	0.0926	0.0944	0.0938	0.1732	0.5745	2.5944	2.611	3.5982	2.573	2.2339	2.2854	2.4377	2.4991	2.6111	3.4459	2.6124	2.5778	2.4727	3.2555	3.035	2.0026	2.8051	2.3219	1.8503	1.823	2.3253	2.5561	2.3077	3.0249	3.1631	3.3758	0.7778	0.1327	0.094	0.0839
407.972	0.0961	0.1046	0.1165	0.1137	0.1968	0.6781	3.1541	3.2665	4.3782	3.128	2.6906	2.8168	2.9189	3.0526	3.175	4.2094	3.2931	3.2295	3.0086	3.932	3.7215	2.3924	3.3251	2.846	2.1379	2.2664	2.864	3.1859	2.8501	3.6888	3.7993	4.0823	0.9796	0.1725	0.1058	0.1047
408.008	0.1188	0.0915	0.1043	0.1019	0.1613	0.7153	3.3188	3.3823	4.6312	3.2271	2.8526	2.9971	3.0678	3.1987	3.3591	4.4122	3.5062	3.4	3.1516	4.1694	3.9651	2.4956	3.5232	3.0333	2.2938	2.3415	2.9637	3.2983	3.0107	3.7902	4.0728	4.2456	1.0489	0.1495	0.1093	0.0915
408.045	0.103	0.1205	0.1222	0.108	0.1854	0.654	2.9766	3.0924	4.0624	2.8329	2.573	2.7346	2.8083	2.9328	3.1296	3.9688	3.1217	3.0203	2.8667	3.6925	3.5173	2.2214	3.2623	2.7038	2.1273	2.0624	2.7042	2.9485	2.6803	3.3428	3.5415	3.8799	0.9287	0.1415	0.1042	0.106
408.081	0.1075	0.1042	0.111	0.095	0.1938	0.5787	2.3122	2.3921	3.2487	2.2553	2.008	2.1616	2.1891	2.2353	2.4702	3.0947	2.5375	2.3614	2.2108	2.8762	2.6285	1.7259	2.5656	2.1123	1.6978	1.6338	2.0649	2.2871	2.0584	2.6269	2.6934	2.9656	0.6997	0.1247	0.1018	0.1038
408.118	0.1117	0.1075	0.1051	0.1092	0.185	0.4875	1.5953	1.6268	2.3326	1.5864	1.4434	1.583	1.5855	1.6127	1.7547	2.2365	1.8664	1.7086	1.6022	2.0479	1.897	1.1859	1.8419	1.5046	1.1918	1.2158	1.4145	1.6489	1.5453	1.9354	1.9666	2.1559	0.5381	0.1246	0.1097	0.1077
408.154	0.1273	0.1014	0.099	0.1063	0.1821	0.4108	1.1864	1.1273	1.7156	1.1936	1.0977	1.2086	1.1827	1.2214	1.2953	1.5518	1.3371	1.3261	1.1903	1.5193	1.4612	0.8975	1.3955	1.0998	0.8798	0.953	1.0936	1.2271	1.1401	1.4688	1.5411	1.5774	0.4358	0.1245	0.1108	0.1042
408.191	0.0915	0.102	0.0938	0.1009	0.1778	0.3664	0.9564	1.0156	1.3165	0.9951	0.9036	0.9654	1.0077	0.964	1.0664	1.2247	1.0569	1.0402	0.9543	1.2244	1.2164	0.7404	1.075	0.8881	0.7127	0.7518	0.9283	1.0834	0.9	1.1888	1.2088	1.2153	0.3576	0.1218	0.0775	0.1082
408.228	0.1049	0.116	0.0998	0.118	0.1813	0.3438	0.8165	0.8564	1.0734	0.8885	0.809	0.7935	0.8532	0.8733	0.9056	1.0754	0.9555	0.8773	0.8102	1.0313	1.0495	0.6445	0.9255	0.7853	0.6158	0.6469	0.8294	0.9333	0.7828	1.0556	1.0232	1.0501	0.3328	0.1066	0.1104	0.0989
408.264	0.1079	0.0998	0.0937	0.0942	0.183	0.3166	0.7232	0.7265	0.9672	0.7821	0.69	0.7297	0.7824	0.7706	0.8065	0.9876	0.8373	0.794	0.7422	0.9818	0.8987	0.5723	0.8512	0.7378	0.5533	0.5774	0.7176	0.8107	0.7113	0.9491	0.9123	0.8751	0.2879	0.1148	0.1059	0.1001
408.301	0.1172	0.1014	0.1159	0.1109	0.2008	0.2841	0.6279	0.6355	0.8703	0.6947	0.6045	0.6558	0.7285	0.7445	0.7173	0.8583	0.7672	0.7735	0.687	0.8538	0.8081	0.5381	0.8065	0.6663	0.5061	0.5067	0.6333	0.7458	0.665	0.8148	0.8081	0.7969	0.3134	0.1087	0.1087	0.0968
408.337	0.1153	0.1056	0.1209	0.1084	0.1764	0.2957	0.5904	0.5937	0.7832	0.6429	0.6244	0.5976	0.6621	0.6889	0.6693	0.8097	0.7334	0.6879	0.6198	0.7891	0.7816	0.5021	0.7614	0.6128	0.5196	0.4983	0.5769	0.696	0.6092	0.7205	0.7768	0.7669	0.2995	0.1132	0.0769	0.0897
408.374	0.0991	0.0991	0.1076	0.0993	0.1806	0.2781	0.5663	0.5741	0.7516	0.614	0.5839	0.5402	0.6076	0.6613	0.6296	0.798	0.6879	0.618	0.6054	0.7438	0.7018	0.5019	0.7018	0.6043	0.4751	0.4753	0.5545	0.6274	0.5575	0.6618	0.7613	0.7185	0.2682	0.1363	0.1094	0.1104
408.41	0.1228	0.1002	0.0915	0.0928	0.2087	0.2799	0.5375	0.5669	0.7141	0.5986	0.544	0.5238	0.547	0.5627	0.5697	0.7689	0.6795	0.6249	0.549	0.712	0.6609	0.4687	0.6508	0.5764	0.4173	0.4619	0.511	0.6128	0.529	0.6692	0.7345	0.6662	0.286	0.1076	0.0878	0.0923
408.447	0.1107	0.1064	0.1018	0.1073	0.1703	0.264	0.5221	0.539	0.6839	0.5673	0.5043	0.531	0.536	0.5457	0.595	0.7498	0.6592	0.6412	0.5489	0.6349	0.6519	0.4304	0.6084	0.5182	0.4341	0.4343	0.5166	0.5546	0.5207	0.5806	0.642	0.6454	0.2665	0.1115	0.0922	0.0948
408.483	0.1104	0.1002	0.0927	0.1103	0.165	0.26	0.4939	0.5012	0.6551	0.5193	0.4747	0.5016	0.5597	0.5409	0.5425	0.6802	0.5869	0.585	0.5184	0.6557	0.6173	0.4303	0.5824	0.4811	0.43	0.3849	0.5104	0.553	0.5215	0.5822	0.6492	0.6311	0.2454	0.1153	0.1003	0.1211
408.52	0.1058	0.1023	0.0864	0.1028	0.1605	0.2709	0.4685	0.4748	0.6373	0.5288	0.4847	0.5042	0.544	0.5301	0.5406	0.636	0.5441	0.5471	0.5231	0.6006	0.5879	0.4156	0.5794	0.4716	0.3926	0.3809	0.4991	0.5376	0.4858	0.5915	0.6484	0.5988	0.2673	0.1218	0.1027	0.1026
408.556	0.0974	0.1115	0.1276	0.1087	0.1743	0.2623	0.4585	0.4359	0.5301	0.4541	0.4195	0.4519	0.5271	0.4913	0.4952	0.592	0.5407	0.5142	0.5101	0.5369	0.5821	0.3993	0.5568	0.4573	0.3614	0.3593	0.4397	0.5031	0.4875	0.5416	0.5772	0.5883	0.2545	0.108	0.089	0.0935
408.593	0.1013	0.0996	0.1126	0.1054	0.1793	0.2504	0.4305	0.4439	0.515	0.4561	0.3999	0.433	0.4476	0.4898	0.4865	0.5675	0.5037	0.4753	0.4766	0.5142	0.5181	0.3659	0.5341	0.434	0.3353	0.352	0.4452	0.4999	0.4469	0.5168	0.5381	0.5344	0.2362	0.1087	0.0933	0.0943
408.629	0.1184	0.1136	0.1205	0.1201	0.181	0.2532	0.3823	0.4435	0.4863	0.4423	0.3754	0.447	0.4492	0.4301	0.4554	0.5352	0.5012	0.5034	0.4896	0.4959	0.4719	0.3647	0.4808	0.3883	0.3419	0.3386	0.4136	0.4654	0.4217	0.4844	0.4854	0.4808	0.2333	0.1156	0.1078	0.1
408.666	0.1162	0.1067	0.1127	0.1245	0.1897	0.2472	0.3827	0.396	0.4448	0.4292	0.3917	0.4209	0.4666	0.4416	0.4547	0.5015	0.5077	0.494	0.474	0.4883	0.4324	0.3251	0.459	0.4254	0.3403	0.3238	0.3885	0.4675	0.4429	0.4892	0.5115	0.464	0.2287	0.1187	0.0951	0.0973
408.702	0.0959	0.1054	0.1086	0.1155	0.1675	0.2461	0.3817	0.3971	0.4485	0.4299	0.3723	0.4154	0.4432	0.427	0.43	0.4527	0.4715	0.4519	0.4193	0.4938	0.4178	0.3198	0.4365	0.3925	0.3137	0.3106	0.3492	0.438	0.3997	0.486	0.5054	0.4423	0.2235	0.1153	0.0914	0.1016
408.739	0.1134	0.1121	0.105	0.097	0.176	0.2677	0.3818	0.362	0.4465	0.4012	0.3748	0.4041	0.4487	0.4587	0.42	0.4573	0.4533	0.4402	0.4116	0.458	0.4275	0.3309	0.4957	0.3774	0.3039	0.2662	0.3583	0.4622	0.4079	0.4603	0.4929	0.4339	0.2235	0.0938	0.1097	0.0987
408.775	0.0946	0.1143	0.0909	0.0989	0.176	0.2521	0.3939	0.3492	0.4194	0.3935	0.3197	0.4229	0.3947	0.4466	0.4127	0.4743	0.4135	0.4307	0.4078	0.4266	0.4539	0.301	0.4719	0.404	0.3183	0.3047	0.3608	0.4423	0.3562	0.4564	0.4665	0.4603	0.2266	0.1117	0.1156	0.0911
408.812	0.1145	0.1406	0.1023	0.1007	0.177	0.2421	0.3725	0.3232	0.4327	0.3917	0.3355	0.4056	0.3786	0.4223	0.4254	0.4584	0.4292	0.4015	0.4114	0.4586	0.4146	0.3116	0.4207	0.3864	0.3122	0.3127	0.3619	0.4408	0.3911	0.4516	0.4843	0.4701	0.2057	0.1062	0.1085	0.0994
408.848	0.078	0.1279	0.1117	0.0878	0.1715	0.2544	0.3351	0.3167	0.4473	0.3726	0.3612	0.3901	0.4023	0.4016	0.4119	0.4278	0.4331	0.4282	0.3934	0.4296	0.4408	0.288	0.447	0.3864	0.3088	0.3025	0.3786	0.4211	0.4261	0.475	0.4676	0.405	0.2155	0.1053	0.0919	0.0882
408.885	0.1144	0.1148	0.1022	0.0956	0.1725	0.2661	0.3232	0.3313	0.4417	0.3453	0.3646	0.3563	0.3805	0.4216	0.4011	0.4326	0.405	0.414	0.3792	0.4385	0.4005	0.2738	0.4194	0.3563	0.3087	0.2887	0.3627	0.4059	0.402	0.46	0.4737	0.4144	0.2145	0.1211	0.0953	0.1103
408.921	0.1098	0.0911	0.1228	0.1039	0.1763	0.25	0.3363	0.3106	0.4562	0.3779	0.3893	0.3702	0.4008	0.4019	0.4043	0.4172	0.4244	0.4149	0.3685	0.4523	0.4096	0.2992	0.4147	0.3407	0.3076	0.3057	0.3292	0.416	0.3833	0.4598	0.4487	0.4273	0.2203	0.1024	0.0983	0.1071
408.958	0.1311	0.1297	0.1119	0.1114	0.1998	0.2603	0.3303	0.3667	0.4162	0.3469	0.3683	0.3739	0.3905	0.4086	0.3924	0.4572	0.409	0.4254	0.3679	0.4127	0.424	0.2874	0.3964	0.3702	0.299	0.2973	0.3281	0.3979	0.3523	0.4599	0.4461	0.4494	0.223	0.1185	0.106	0.0969
408.995	0.0975	0.1096	0.0983	0.1121	0.204	0.2427	0.33	0.3571	0.4206	0.3754	0.3697	0.3676	0.3967	0.3883	0.3884	0.4329	0.4191	0.3862	0.3624	0.416	0.4665	0.305	0.4103	0.4015	0.3255	0.2946	0.3435	0.379	0.3731	0.4606	0.4276	0.4416	0.2018	0.122	0.0981	0.0915
409.031	0.107	0.1197	0.112	0.1028	0.1858	0.2745	0.3532	0.3459	0.4276	0.3934	0.3683	0.3764	0.4032	0.4039	0.411	0.4613	0.3995	0.3919	0.3971	0.4394	0.4277	0.3048	0.4202	0.3871	0.31	0.2946	0.3782	0.4293	0.3718	0.4603	0.4572	0.4354	0.2415	0.1383	0.1012	0.1014
409.068	0.1265	0.0942	0.084	0.098	0.1775	0.2612	0.3326	0.3608	0.4183	0.3749	0.3492	0.3838	0.3951	0.4095	0.3747	0.4548	0.4349	0.3994	0.3893	0.4136	0.4278	0.2764	0.4282	0.371	0.309	0.3039	0.3728	0.4093	0.3684	0.4244	0.4166	0.4156	0.2215	0.1327	0.101	0.0939
409.104	0.1102	0.1099	0.0988	0.1009	0.1563	0.2602	0.329	0.3404	0.409	0.3708	0.3447	0.392	0.3557	0.3755	0.3898	0.4691	0.4138	0.417	0.4099	0.41	0.4055	0.2756	0.4405	0.3685	0.2817	0.2654	0.3746	0.4194	0.3711	0.4525	0.4244	0.419	0.2068	0.121	0.102	0.0948
409.141	0.1175	0.1135	0.1056	0.0882	0.1922	0.2527	0.3446	0.3163	0.402	0.3745	0.3843	0.3911	0.364	0.397	0.3734	0.4452	0.4041	0.3953	0.3689	0.401	0.4223	0.2606	0.4209	0.3725	0.2774	0.2594	0.3341	0.4231	0.355	0.4357	0.4463	0.4109	0.2106	0.1076	0.1056	0.1089
409.177	0.1262	0.0964	0.104	0.1103	0.1926	0.2642	0.3376	0.3088	0.4145	0.3461	0.3762	0.3662	0.4017	0.394	0.3857	0.4149	0.4088	0.3971	0.3995	0.412	0.4049	0.2736	0.4305	0.3791	0.2988	0.2616	0.3306	0.3986	0.3468	0.417	0.4187	0.4164	0.237	0.1277	0.106	0.0961
409.214	0.1008	0.1122	0.1005	0.1097	0.1826	0.2549	0.3741	0.3309	0.3717	0.3712	0.3734	0.3495	0.4251	0.3783	0.3777	0.4322	0.3758	0.4019	0.3954	0.4333	0.3901	0.2743	0.4115	0.3524	0.2808	0.2556	0.3477	0.4186	0.35	0.417	0.4058	0.4268	0.2248	0.1102	0.1034	0.1045
409.25	0.0954	0.1255	0.1053	0.103	0.187	0.2468	0.3272	0.301	0.4026	0.3542	0.3448	0.3729	0.3958	0.3643	0.3645	0.4111	0.4135	0.3987	0.3813	0.473	0.4159	0.289	0.4272	0.3458	0.2952	0.2843	0.3425	0.4345	0.3529	0.4302	0.3984	0.4057	0.2122	0.1184	0.0846	0.1019
409.287	0.1039	0.1049	0.1113	0.1067	0.1989	0.2564	0.3606	0.3499	0.413	0.3504	0.3661	0.3778	0.4351	0.3845	0.3937	0.421	0.4247	0.4127	0.3795	0.4381	0.4199	0.2902	0.3841	0.3585	0.2834	0.2941	0.3358	0.4128	0.3685	0.4502	0.3978	0.3975	0.2311	0.1219	0.1168	0.1087
409.323	0.1029	0.1086	0.0963	0.0994	0.1747	0.2466	0.3755	0.3486	0.4123	0.3764	0.3741	0.3964	0.3811	0.4007	0.4016	0.4168	0.3956	0.4163	0.3778	0.4411	0.4364	0.3034	0.4097	0.3496	0.2731	0.3091	0.3388	0.4042	0.3935	0.4368	0.4169	0.4087	0.2226	0.1186	0.1123	0.1029
409.36	0.1179	0.112	0.115	0.113	0.1731	0.2741	0.3542	0.3547	0.4318	0.3865	0.3534	0.4007	0.4064	0.3691	0.3946	0.429	0.4047	0.4203	0.4094	0.4384	0.4351	0.2789	0.4069	0.3269	0.2774	0.2856	0.3836	0.4229	0.369	0.4802	0.493	0.4083	0.2249	0.1127	0.0973	0.0993
409.396	0.0965	0.0944	0.089	0.1146	0.1739	0.2507	0.3411	0.3211	0.4026	0.4016	0.3386	0.3779	0.3691	0.3937	0.3767	0.4431	0.4023	0.3974	0.43	0.4261	0.4596	0.2753	0.3894	0.3292	0.2596	0.2887	0.3274	0.4481	0.3839	0.4763	0.4442	0.4454	0.2379	0.1091	0.0972	0.1035
409.433	0.0984	0.1009	0.1015	0.1005	0.1747	0.2343	0.3214	0.3495	0.4237	0.3862	0.3449	0.3939	0.379	0.3897	0.4161	0.4648	0.3971	0.4063	0.3874	0.4201	0.4564	0.2987	0.4146	0.3603	0.2791	0.2994	0.3355	0.4265	0.3868	0.491	0.5019	0.4327	0.2294	0.105	0.0954	0.105
409.469	0.1157	0.0985	0.0922	0.1107	0.1788	0.2547	0.3471	0.3764	0.4437	0.3806	0.3678	0.4245	0.4084	0.3816	0.4456	0.4325	0.4316	0.4297	0.3697	0.465	0.4302	0.2697	0.4228	0.3981	0.2837	0.2879	0.3165	0.4291	0.3533	0.4626	0.4878	0.4387	0.2272	0.1163	0.098	0.1053
409.506	0.096	0.1044	0.1199	0.0909	0.1716	0.2493	0.3631	0.3683	0.4277	0.3843	0.3842	0.398	0.4013	0.4292	0.4169	0.4703	0.4486	0.4294	0.4195	0.43	0.4371	0.2803	0.421	0.3654	0.3065	0.3132	0.3663	0.4282	0.3692	0.4758	0.4625	0.4598	0.2389	0.1195	0.1011	0.0969
409.542	0.1223	0.0961	0.1093	0.1187	0.159	0.2478	0.361	0.3221	0.4846	0.3676	0.3985	0.409	0.4072	0.4281	0.4501	0.5165	0.4428	0.4221	0.4263	0.4669	0.4735	0.293	0.429	0.3644	0.3139	0.3087	0.3831	0.4415	0.3949	0.4459	0.4802	0.4802	0.268	0.1202	0.0944	0.0926
409.579	0.098	0.0929	0.1142	0.0963	0.167	0.2734	0.3441	0.3299	0.497	0.4289	0.3721	0.4037	0.4254	0.4053	0.4923	0.5325	0.473	0.4208	0.4397	0.4851	0.5065	0.3163	0.4594	0.3608	0.3001	0.3222	0.3821	0.4204	0.4294	0.483	0.5181	0.492	0.2437	0.116	0.1044	0.0923
409.615	0.1265	0.1127	0.0958	0.1241	0.1803	0.2389	0.4012	0.37	0.5019	0.4124	0.3753	0.4121	0.4819	0.4202	0.4687	0.554	0.4774	0.4424	0.471	0.5054	0.4847	0.3324	0.4964	0.3628	0.302	0.3638	0.4338	0.4493	0.439	0.4981	0.4937	0.4875	0.2315	0.1043	0.1067	0.0979
409.652	0.1116	0.0979	0.0919	0.1084	0.189	0.2745	0.4001	0.3855	0.5398	0.4339	0.3943	0.4436	0.4693	0.4545	0.453	0.5291	0.5034	0.4476	0.4771	0.4896	0.5049	0.3526	0.4873	0.4024	0.3179	0.3603	0.4229	0.4633	0.4569	0.5166	0.4918	0.5006	0.2553	0.1133	0.1096	0.114
409.688	0.1053	0.1001	0.1021	0.111	0.1915	0.2737	0.4114	0.4261	0.5058	0.4876	0.4323	0.4802	0.4802	0.4859	0.4604	0.5421	0.5292	0.4905	0.4557	0.5156	0.5402	0.3481	0.5508	0.4315	0.3619	0.3449	0.4214	0.513	0.4535	0.5609	0.5622	0.5376	0.2572	0.12	0.1111	0.0824
409.725	0.1148	0.1039	0.1063	0.0931	0.1647	0.2793	0.453	0.4326	0.553	0.4812	0.4669	0.511	0.4709	0.5288	0.4778	0.5995	0.5214	0.5441	0.487	0.5995	0.5539	0.3953	0.5786	0.4703	0.3587	0.3512	0.4736	0.5061	0.4541	0.6044	0.5626	0.5807	0.2325	0.1161	0.114	0.0734
409.762	0.0931	0.0951	0.093	0.1013	0.1945	0.2789	0.4936	0.4739	0.6183	0.5146	0.5334	0.5154	0.4873	0.5762	0.5379	0.6655	0.5395	0.5521	0.5243	0.6384	0.5928	0.4322	0.5847	0.4754	0.3838	0.3891	0.4764	0.5625	0.4823	0.6322	0.5615	0.5994	0.2543	0.1062	0.1012	0.1076
409.798	0.1224	0.1177	0.0926	0.1031	0.1816	0.2673	0.5415	0.5248	0.6987	0.5668	0.5306	0.5184	0.5807	0.6205	0.5699	0.7033	0.5941	0.6094	0.5381	0.6855	0.6157	0.4522	0.6243	0.5348	0.447	0.4273	0.5434	0.5891	0.5398	0.6603	0.6917	0.6354	0.2913	0.1	0.1054	0.0888
409.835	0.1173	0.1091	0.0975	0.1177	0.199	0.2954	0.5871	0.5775	0.7541	0.5986	0.5371	0.6095	0.6379	0.6656	0.6103	0.7835	0.7306	0.6709	0.5826	0.7715	0.6963	0.5036	0.6878	0.5647	0.4633	0.4865	0.569	0.6433	0.595	0.7126	0.7479	0.711	0.2929	0.116	0.1104	0.1129
409.871	0.1209	0.1092	0.1163	0.0918	0.1819	0.3199	0.6612	0.6619	0.8835	0.6776	0.6493	0.6811	0.6645	0.6771	0.6876	0.8986	0.7587	0.7878	0.6359	0.8485	0.7747	0.5351	0.7405	0.6047	0.5154	0.5561	0.6409	0.6891	0.6502	0.7929	0.8219	0.8846	0.3199	0.1168	0.0956	0.1006
409.908	0.1081	0.1017	0.1015	0.102	0.1952	0.3375	0.7305	0.7156	0.9903	0.7615	0.7085	0.7378	0.7818	0.7624	0.7699	0.9938	0.8542	0.8612	0.7462	0.9665	0.9368	0.5979	0.8588	0.6899	0.6318	0.6035	0.7546	0.7771	0.7263	0.8984	0.9602	0.9104	0.3503	0.1094	0.0821	0.112
409.944	0.1257	0.1097	0.1113	0.1004	0.1886	0.3832	0.8401	0.8852	1.2115	0.9078	0.8242	0.8189	0.8753	0.9188	0.9308	1.1498	0.9823	0.9622	0.8458	1.1815	1.0674	0.7269	0.9992	0.8409	0.6588	0.681	0.8766	0.8972	0.8	1.052	1.0615	1.0324	0.3569	0.114	0.1185	0.0886
409.981	0.1162	0.1084	0.1007	0.1102	0.1929	0.3632	1.0803	1.0723	1.4266	1.0802	0.9464	1.0206	1.0709	1.1422	1.1274	1.409	1.188	1.0864	0.9868	1.4105	1.2598	0.8283	1.1856	0.9696	0.7504	0.7969	0.9863	1.119	0.9892	1.2726	1.319	1.3134	0.4125	0.1355	0.1126	0.0984
410.017	0.1088	0.1112	0.1085	0.109	0.2063	0.4508	1.3261	1.364	1.8238	1.3873	1.1322	1.2318	1.3194	1.3867	1.4471	1.8314	1.4664	1.3803	1.249	1.6827	1.5684	1.0858	1.5272	1.1796	0.9719	0.9866	1.2799	1.4461	1.2795	1.6903	1.656	1.7191	0.4788	0.1407	0.1104	0.0963
410.054	0.1067	0.1085	0.1138	0.097	0.1937	0.5271	1.7329	1.9057	2.4282	1.8244	1.5851	1.6862	1.8191	1.8092	1.871	2.4402	1.9198	1.8676	1.744	2.2546	2.0823	1.4252	1.9993	1.5832	1.2882	1.2978	1.6777	1.7923	1.6655	2.1807	2.204	2.2598	0.6237	0.1476	0.0912	0.1074
410.09	0.112	0.0945	0.0971	0.1031	0.2029	0.6466	2.2376	2.3727	3.0791	2.2887	2.0021	2.0812	2.2502	2.2948	2.3969	3.1008	2.5195	2.3816	2.3109	2.9862	2.7017	1.7422	2.4698	2.1505	1.6699	1.6928	2.1795	2.2243	2.1255	2.6494	2.8137	2.8769	0.7704	0.1319	0.1193	0.1203

## Sheet: Figure 10
	intensity / 104 counts
g/L	0			1			2.5			5			10
wavelength / nm	1	2	3	1	2	3	1	2	3	1	2	3	1	2	3
391.427	0.506248	0.520186	0.407197	0.537204	0.33544	0.467764	0.634265	0.529771	0.537258	0.682	0.598933	0.590061	0.827235	0.733652	0.766654
391.463	0.486081	0.495186	0.38679	0.527864	0.322936	0.4441	0.618517	0.518243	0.521846	0.684215	0.600941	0.583386	0.826873	0.739748	0.7644
391.5	0.47419	0.482796	0.368917	0.510689	0.308264	0.429327	0.601735	0.501436	0.500954	0.660885	0.5811	0.552421	0.78055	0.704089	0.731296
391.536	0.465361	0.457957	0.354431	0.498532	0.291	0.403118	0.573596	0.473361	0.468415	0.629558	0.543644	0.526593	0.718	0.648196	0.672612
391.573	0.450139	0.439479	0.344138	0.477557	0.281444	0.378868	0.551443	0.447443	0.4272	0.585023	0.500004	0.486232	0.660877	0.576156	0.602777
391.609	0.434745	0.42095	0.32401	0.456525	0.269648	0.356491	0.523487	0.430593	0.3972	0.536465	0.46767	0.458168	0.619023	0.516407	0.5429
391.646	0.427465	0.405907	0.317572	0.445571	0.26638	0.350459	0.511691	0.413411	0.386019	0.505608	0.437111	0.438293	0.590119	0.485137	0.5094
391.682	0.422852	0.394079	0.301476	0.4355	0.257864	0.334568	0.496809	0.39835	0.366669	0.495027	0.418348	0.419529	0.573469	0.466885	0.493723
391.719	0.4114	0.378475	0.292486	0.426186	0.251268	0.329527	0.486361	0.393375	0.355031	0.483281	0.4143	0.407471	0.563069	0.450904	0.485369
391.755	0.404519	0.371864	0.286069	0.421111	0.246848	0.320936	0.483191	0.384071	0.353404	0.475335	0.406363	0.406411	0.563181	0.440074	0.4776
391.792	0.397926	0.366425	0.278434	0.412146	0.23952	0.309777	0.465717	0.378454	0.339812	0.472435	0.402926	0.402168	0.555765	0.431452	0.479569
391.828	0.393316	0.360382	0.274828	0.406775	0.24438	0.312845	0.468465	0.369754	0.340308	0.469446	0.402396	0.402711	0.554373	0.445211	0.48405
391.865	0.390681	0.355025	0.269097	0.403261	0.238628	0.302191	0.471057	0.365836	0.3471	0.479208	0.415396	0.396464	0.571685	0.455752	0.484604
391.901	0.38711	0.346886	0.264803	0.399129	0.234412	0.303127	0.470561	0.365682	0.350088	0.486269	0.42447	0.4003	0.596262	0.473259	0.502231
391.938	0.378632	0.34575	0.265103	0.395039	0.233888	0.307464	0.477783	0.366729	0.355162	0.501642	0.430781	0.406604	0.616954	0.501263	0.523835
391.974	0.378161	0.340414	0.261403	0.398711	0.234592	0.300582	0.477991	0.377696	0.361015	0.515285	0.438622	0.415086	0.623127	0.526815	0.551408
392.011	0.378581	0.326979	0.253024	0.391636	0.228628	0.289095	0.462643	0.373746	0.350273	0.521958	0.451204	0.415979	0.615754	0.538411	0.558431
392.047	0.370929	0.323939	0.245603	0.381954	0.223336	0.287495	0.458352	0.370386	0.331419	0.511796	0.4401	0.410325	0.596096	0.511978	0.53745
392.084	0.373371	0.322239	0.235921	0.385629	0.217512	0.276405	0.450483	0.365207	0.315873	0.491758	0.416533	0.399607	0.558	0.482993	0.511465
392.121	0.368881	0.321568	0.236083	0.378204	0.206288	0.269573	0.436587	0.354868	0.295712	0.471119	0.399841	0.379186	0.536435	0.437837	0.473865
392.157	0.370523	0.325104	0.237717	0.375114	0.209188	0.270182	0.431465	0.349221	0.293727	0.459346	0.387	0.373596	0.517758	0.40973	0.452662
392.194	0.367629	0.322936	0.235317	0.372636	0.211628	0.266364	0.4275	0.342818	0.296654	0.446146	0.377126	0.359739	0.509573	0.405996	0.430885
392.23	0.365013	0.315571	0.229152	0.375993	0.207528	0.257505	0.424013	0.334646	0.291015	0.439708	0.377263	0.354854	0.497854	0.395848	0.420096
392.267	0.362384	0.322761	0.229524	0.366982	0.209612	0.255773	0.419757	0.329104	0.280919	0.430181	0.369393	0.349429	0.493985	0.382937	0.420127
392.303	0.359719	0.312982	0.226476	0.363971	0.20208	0.253823	0.414548	0.325868	0.283431	0.421	0.355837	0.339311	0.488015	0.375619	0.395858
392.34	0.356803	0.309982	0.219214	0.331111	0.198944	0.252236	0.414635	0.320879	0.277227	0.410423	0.344437	0.296632	0.485185	0.359941	0.342023
392.376	0.304797	0.264796	0.187945	0.359154	0.17014	0.208045	0.374643	0.2575	0.235719	0.372196	0.283481	0.334004	0.441669	0.318474	0.380785
392.413	0.347803	0.292771	0.21691	0.3589	0.192476	0.239391	0.407213	0.313329	0.2724	0.412935	0.346241	0.334668	0.484169	0.366759	0.388931
392.449	0.348187	0.285864	0.204724	0.350407	0.189928	0.235341	0.402217	0.314268	0.266346	0.416523	0.345011	0.331636	0.487304	0.380789	0.393735
392.486	0.345006	0.286111	0.201855	0.355957	0.187236	0.232241	0.40457	0.309725	0.260696	0.419035	0.343119	0.335229	0.484142	0.381044	0.398623
392.522	0.342116	0.278275	0.201772	0.348657	0.18448	0.227841	0.394735	0.303818	0.252969	0.412865	0.342789	0.325639	0.481038	0.378393	0.394808
392.559	0.344258	0.274764	0.19929	0.351307	0.184424	0.219168	0.390765	0.296036	0.249588	0.407446	0.335189	0.323982	0.466962	0.359744	0.378069
392.595	0.347023	0.274154	0.196155	0.348075	0.181516	0.219923	0.385761	0.290493	0.24315	0.395331	0.325044	0.314157	0.454265	0.332048	0.372158
392.632	0.341303	0.280643	0.190269	0.343525	0.176684	0.213636	0.38127	0.278871	0.238269	0.378727	0.308581	0.301125	0.449635	0.322493	0.346146
392.668	0.343587	0.276311	0.190076	0.344089	0.17358	0.202082	0.375226	0.285404	0.234973	0.376712	0.311256	0.3006	0.448196	0.320889	0.337377
392.705	0.352168	0.281307	0.19171	0.344732	0.175712	0.204527	0.370626	0.281611	0.227508	0.373969	0.308848	0.303061	0.440781	0.309778	0.330585
392.741	0.35009	0.285454	0.190148	0.351179	0.170688	0.199323	0.371217	0.271186	0.228915	0.373562	0.313848	0.303261	0.4418	0.314244	0.321223
392.778	0.357381	0.288111	0.189076	0.357932	0.173444	0.202473	0.370891	0.276961	0.236596	0.374854	0.315785	0.305093	0.446492	0.302948	0.319527
392.814	0.366558	0.292025	0.194321	0.361446	0.17294	0.203927	0.371783	0.276436	0.235385	0.382296	0.315156	0.300907	0.462373	0.305511	0.318438
392.851	0.375326	0.302368	0.192734	0.369443	0.172724	0.211105	0.374487	0.282704	0.247904	0.389012	0.326904	0.311932	0.487504	0.321593	0.325715
392.888	0.387287	0.30325	0.187414	0.38345	0.173936	0.209659	0.380539	0.281211	0.250023	0.393469	0.33057	0.32025	0.505304	0.329337	0.325027
392.924	0.400726	0.320954	0.195003	0.399068	0.177008	0.210032	0.384757	0.281636	0.247277	0.402765	0.3368	0.328093	0.533473	0.339507	0.3355
392.961	0.418074	0.330907	0.19549	0.4085	0.175008	0.214564	0.384996	0.280582	0.250073	0.415085	0.342152	0.329968	0.544031	0.334689	0.335135
392.997	0.43929	0.344629	0.2036	0.432136	0.177	0.214105	0.385261	0.282261	0.266219	0.414542	0.348048	0.341314	0.552746	0.332537	0.331081
393.034	0.460342	0.364582	0.202869	0.454282	0.177644	0.214127	0.38947	0.289332	0.267781	0.423862	0.345078	0.344296	0.5767	0.330893	0.323638
393.07	0.487455	0.389814	0.213948	0.478414	0.180592	0.214686	0.397174	0.293518	0.275273	0.437462	0.34787	0.351407	0.616777	0.337681	0.32215
393.107	0.52251	0.418007	0.2276	0.509964	0.180572	0.22035	0.395374	0.295671	0.297358	0.447285	0.35407	0.3608	0.659392	0.346133	0.330946
393.143	0.566265	0.441525	0.233445	0.550436	0.181872	0.229223	0.40677	0.300339	0.315323	0.462381	0.359926	0.374707	0.72395	0.353415	0.334627
393.18	0.610348	0.486693	0.249762	0.593246	0.182076	0.244141	0.42237	0.302989	0.339	0.495177	0.372693	0.404529	0.801246	0.370437	0.34645
393.216	0.692758	0.583418	0.275155	0.676521	0.189636	0.257018	0.450322	0.313746	0.384808	0.526081	0.399322	0.444564	0.938381	0.404967	0.363838
393.253	0.842348	0.742361	0.320731	0.822271	0.203488	0.281845	0.491917	0.336811	0.453015	0.598081	0.449544	0.509975	1.18638	0.455181	0.379892
393.289	1.0727	0.934829	0.381848	1.02083	0.219628	0.313759	0.548791	0.376796	0.546565	0.725612	0.528007	0.60925	1.4918	0.542348	0.419746
393.326	1.30271	1.05645	0.420138	1.21542	0.226932	0.338468	0.601235	0.408214	0.618146	0.86695	0.598567	0.699264	1.70463	0.620063	0.455092
393.362	1.40061	1.03939	0.414031	1.32533	0.225584	0.330736	0.590461	0.427014	0.615919	0.940485	0.629693	0.742882	1.70776	0.6551	0.490688
393.399	1.35061	0.916882	0.374466	1.26555	0.21882	0.316009	0.566043	0.417364	0.550196	0.933842	0.613811	0.705786	1.54085	0.64917	0.488223
393.435	1.14658	0.726307	0.306538	1.07387	0.203104	0.284318	0.512891	0.386479	0.441488	0.821096	0.559111	0.619121	1.23495	0.582822	0.470062
393.472	0.880606	0.545321	0.250172	0.837061	0.182084	0.245973	0.459217	0.352014	0.368262	0.686773	0.487663	0.517689	0.967204	0.514989	0.457504
393.508	0.675594	0.441879	0.217445	0.661625	0.17476	0.227427	0.433596	0.324761	0.322446	0.582573	0.430159	0.451657	0.807785	0.469148	0.440038
393.545	0.563058	0.38355	0.200876	0.557457	0.172384	0.213382	0.416557	0.318154	0.296273	0.529435	0.39893	0.417818	0.726727	0.445881	0.445185
393.581	0.506071	0.347407	0.18969	0.498307	0.169816	0.215759	0.416526	0.312957	0.288662	0.501423	0.393848	0.399557	0.684842	0.443415	0.451246
393.618	0.466535	0.328407	0.182638	0.464386	0.1696	0.211936	0.413513	0.303639	0.295008	0.502573	0.401185	0.396479	0.685427	0.461848	0.480338
393.655	0.435142	0.308661	0.18191	0.43615	0.16958	0.215568	0.415013	0.315243	0.306885	0.523765	0.420067	0.405343	0.698185	0.519107	0.538004
393.691	0.402487	0.283696	0.172121	0.415689	0.16742	0.223773	0.417596	0.325671	0.313373	0.546465	0.442137	0.422836	0.732612	0.579759	0.606212
393.728	0.378087	0.269807	0.169972	0.401179	0.16476	0.216727	0.419978	0.333718	0.313004	0.5653	0.469367	0.426118	0.730892	0.616059	0.638246
393.764	0.354887	0.254768	0.162741	0.372639	0.16142	0.209586	0.405787	0.328696	0.294473	0.553915	0.456404	0.410214	0.678031	0.5937	0.622104
393.801	0.341881	0.244729	0.162462	0.353536	0.158808	0.202541	0.386378	0.3183	0.263146	0.511373	0.426285	0.388364	0.608335	0.529507	0.568254
393.837	0.330074	0.241379	0.156807	0.329736	0.153628	0.191427	0.3717	0.301432	0.234719	0.470438	0.379419	0.349404	0.53245	0.456581	0.486654
393.874	0.323935	0.234339	0.15589	0.323689	0.15938	0.180841	0.359009	0.278929	0.216992	0.427127	0.338548	0.325854	0.484527	0.394567	0.428673
393.91	0.316394	0.235504	0.155576	0.317475	0.15452	0.180209	0.356452	0.266971	0.217277	0.392592	0.314985	0.306057	0.463185	0.358352	0.383404
393.947	0.31081	0.231743	0.151241	0.316679	0.15394	0.175709	0.351448	0.261725	0.208746	0.380946	0.298356	0.291218	0.448004	0.335415	0.362138
393.983	0.31301	0.223679	0.152155	0.310136	0.150396	0.174064	0.348617	0.257421	0.206688	0.372842	0.300844	0.288893	0.442581	0.324422	0.360635
394.02	0.306494	0.229411	0.153641	0.304321	0.14928	0.175759	0.350826	0.252025	0.207135	0.376123	0.299644	0.286411	0.453096	0.329693	0.361158
394.056	0.301716	0.226118	0.150917	0.309457	0.151776	0.169609	0.347922	0.254689	0.208985	0.382035	0.300519	0.290871	0.459838	0.346456	0.379135
394.093	0.301487	0.219554	0.145259	0.304729	0.143844	0.169891	0.345887	0.262861	0.205696	0.388677	0.307689	0.289171	0.463877	0.353581	0.384246
394.129	0.302023	0.216132	0.144241	0.297354	0.146972	0.177109	0.350522	0.263339	0.210404	0.391338	0.318667	0.291964	0.462962	0.351874	0.3828
394.166	0.300232	0.217918	0.147962	0.298621	0.150252	0.172364	0.346878	0.261875	0.205623	0.380277	0.308419	0.290357	0.451862	0.346156	0.376715
394.202	0.298716	0.213457	0.147448	0.293561	0.151944	0.170973	0.34463	0.256368	0.206765	0.379731	0.297881	0.279682	0.449381	0.338904	0.366919
394.239	0.295645	0.209154	0.144286	0.301054	0.150396	0.171155	0.346883	0.255857	0.214712	0.379862	0.297122	0.286271	0.451904	0.342804	0.373462
394.275	0.300723	0.209771	0.143376	0.302986	0.14476	0.173186	0.347743	0.263354	0.219419	0.391665	0.31667	0.301436	0.483604	0.377804	0.408046
394.312	0.300097	0.210714	0.147466	0.307643	0.148224	0.181945	0.360417	0.271979	0.233773	0.420819	0.335989	0.322104	0.518142	0.420826	0.441862
394.348	0.301423	0.204829	0.145324	0.308839	0.14996	0.182245	0.365691	0.277307	0.236446	0.424377	0.353926	0.332193	0.525923	0.446515	0.460446
394.385	0.302313	0.208079	0.148386	0.309907	0.152808	0.178127	0.358817	0.277961	0.23195	0.437554	0.34913	0.337036	0.510023	0.44427	0.452404
394.422	0.299332	0.210189	0.1468	0.309511	0.151148	0.167973	0.346004	0.270657	0.215692	0.410192	0.326419	0.315989	0.476492	0.395941	0.416023
394.458	0.294568	0.202521	0.143314	0.30135	0.142608	0.167168	0.335283	0.254679	0.190677	0.382669	0.298593	0.288029	0.430377	0.349259	0.364285
394.495	0.294735	0.204371	0.138621	0.295136	0.144176	0.159186	0.328035	0.239018	0.177123	0.351565	0.276511	0.271304	0.398619	0.303978	0.327042
394.531	0.288877	0.198529	0.130886	0.284186	0.146004	0.154195	0.320548	0.236846	0.168204	0.334196	0.261559	0.250254	0.376719	0.272196	0.299477
394.568	0.28469	0.19255	0.127403	0.280757	0.13922	0.148832	0.315217	0.226821	0.165285	0.322042	0.255152	0.2476	0.367138	0.257985	0.293765
394.604	0.280161	0.198321	0.129662	0.276686	0.13958	0.147986	0.3146	0.220361	0.163023	0.315727	0.245011	0.2441	0.365346	0.250215	0.277438
394.641	0.284635	0.195339	0.127886	0.278664	0.138408	0.144386	0.316078	0.220643	0.163523	0.315769	0.243237	0.242832	0.368065	0.253148	0.268773
394.677	0.287058	0.195996	0.128366	0.2755	0.137996	0.149905	0.312796	0.225107	0.16615	0.319315	0.243111	0.241546	0.365973	0.262752	0.277508
394.714	0.282187	0.190764	0.125741	0.274625	0.138772	0.148155	0.3122	0.224861	0.169892	0.324542	0.243107	0.241832	0.366338	0.269074	0.283835
394.75	0.279042	0.185796	0.123383	0.278193	0.1378	0.14435	0.310322	0.228343	0.164527	0.327892	0.247685	0.244296	0.364196	0.267563	0.285431
394.787	0.28061	0.18515	0.121886	0.273836	0.139144	0.144964	0.305096	0.22395	0.158831	0.319715	0.242733	0.242221	0.359535	0.260889	0.27565
394.823	0.271839	0.186718	0.128121	0.276482	0.13706	0.139055	0.308743	0.223539	0.158754	0.319392	0.241752	0.236011	0.357181	0.250441	0.275004
394.86	0.276529	0.189718	0.129055	0.273414	0.133816	0.138486	0.309504	0.22155	0.156008	0.313712	0.239707	0.232514	0.347327	0.246711	0.268888
394.896	0.275532	0.189689	0.12219	0.271439	0.1302	0.134914	0.306922	0.225089	0.154527	0.309573	0.23293	0.234782	0.350746	0.244152	0.275812
394.933	0.270619	0.190018	0.12251	0.26625	0.130884	0.141164	0.309943	0.2194	0.153904	0.30625	0.236663	0.230782	0.352881	0.250652	0.271885
394.969	0.273542	0.182954	0.121862	0.265475	0.131192	0.138332	0.303557	0.217882	0.150681	0.312977	0.238544	0.227668	0.344119	0.245596	0.269912
395.006	0.274448	0.181654	0.119121	0.270275	0.130272	0.135455	0.302409	0.215575	0.153715	0.313708	0.236015	0.227836	0.340631	0.241056	0.262696
395.042	0.272877	0.188468	0.118269	0.264046	0.133584	0.1389	0.298648	0.214689	0.148688	0.309242	0.232074	0.221104	0.337077	0.231604	0.251758
395.079	0.266345	0.188654	0.116714	0.266057	0.1353	0.134723	0.297283	0.207146	0.145173	0.303896	0.227996	0.224579	0.336842	0.223467	0.247492
395.115	0.273213	0.183071	0.116486	0.261675	0.133912	0.132264	0.301917	0.2096	0.1452	0.295396	0.224726	0.219543	0.337304	0.227267	0.237319
395.152	0.269932	0.182332	0.114897	0.265607	0.133756	0.132232	0.301083	0.211757	0.145035	0.292481	0.224304	0.222239	0.33565	0.225822	0.243712
395.189	0.267242	0.181536	0.118203	0.263482	0.130324	0.129023	0.302578	0.211039	0.144915	0.293838	0.221719	0.226696	0.337331	0.226178	0.250058
395.225	0.265206	0.18335	0.118666	0.258196	0.130128	0.126986	0.30337	0.213839	0.146935	0.305331	0.229122	0.225307	0.339135	0.228919	0.255319
395.262	0.271816	0.182475	0.119759	0.260336	0.130504	0.135005	0.305143	0.213946	0.145658	0.304219	0.232459	0.227993	0.345304	0.236037	0.255508
395.298	0.269077	0.178246	0.117524	0.258925	0.128744	0.135218	0.299413	0.216054	0.141369	0.305988	0.233626	0.223871	0.339688	0.234996	0.255754
395.335	0.272058	0.179993	0.119362	0.265639	0.130672	0.137027	0.298848	0.221686	0.145385	0.303019	0.234215	0.224918	0.341931	0.237167	0.256842
395.371	0.268819	0.180171	0.118866	0.263732	0.12752	0.135882	0.303491	0.216204	0.138362	0.299104	0.229863	0.217232	0.338419	0.228763	0.249154
395.408	0.267752	0.181082	0.124141	0.263529	0.128748	0.133814	0.30523	0.208182	0.138419	0.297338	0.224081	0.218611	0.334458	0.227215	0.247081
395.444	0.269168	0.179229	0.119041	0.2657	0.131296	0.132336	0.301496	0.206729	0.140708	0.293846	0.225156	0.220954	0.333335	0.229067	0.243023
395.481	0.271932	0.175393	0.114845	0.261718	0.12914	0.134095	0.304248	0.210161	0.138565	0.297819	0.227219	0.218654	0.341523	0.228148	0.249823
395.517	0.266029	0.173425	0.111772	0.263707	0.125608	0.132014	0.303	0.209979	0.142692	0.304169	0.231159	0.226664	0.337458	0.236496	0.257608
395.554	0.264706	0.178107	0.113966	0.261643	0.126396	0.136514	0.298543	0.210882	0.145738	0.307496	0.233941	0.220496	0.346288	0.236941	0.254754
395.59	0.269394	0.175286	0.117403	0.266864	0.125976	0.125145	0.300165	0.214086	0.142985	0.308981	0.236233	0.220543	0.350535	0.242152	0.262492
395.627	0.269039	0.173496	0.118997	0.26625	0.123568	0.128118	0.299365	0.210682	0.138385	0.304215	0.232922	0.224482	0.33965	0.235637	0.251358
395.663	0.268465	0.177911	0.117938	0.269682	0.125828	0.125686	0.299496	0.211643	0.141485	0.302404	0.228426	0.226361	0.340642	0.2334	0.252919
395.7	0.273326	0.184479	0.118248	0.273504	0.13034	0.131345	0.301909	0.215361	0.14685	0.3012	0.2279	0.2283	0.337823	0.227033	0.252508
395.736	0.282042	0.185354	0.120748	0.270729	0.13104	0.132795	0.307622	0.219746	0.148608	0.30295	0.232767	0.224786	0.3428	0.230081	0.251712
395.773	0.276777	0.187811	0.126766	0.278475	0.1295	0.139286	0.307257	0.21455	0.149092	0.302362	0.230385	0.228018	0.349758	0.232104	0.253
395.809	0.278823	0.187618	0.128238	0.271132	0.13032	0.139791	0.303661	0.221775	0.150612	0.301235	0.2332	0.233225	0.348092	0.233056	0.250788
395.846	0.283165	0.185754	0.125907	0.27325	0.131704	0.138682	0.307887	0.225732	0.157473	0.319442	0.233533	0.234486	0.354196	0.238889	0.260996
395.882	0.280706	0.182589	0.1249	0.277411	0.136556	0.1434	0.308439	0.223693	0.162681	0.309292	0.23913	0.236121	0.363708	0.239085	0.261977
395.919	0.278861	0.188175	0.126448	0.274339	0.137344	0.141777	0.30613	0.215293	0.156669	0.310927	0.231285	0.237843	0.369312	0.243356	0.260027
395.956	0.282106	0.190204	0.125597	0.282464	0.136572	0.142736	0.299035	0.222604	0.159027	0.312685	0.237804	0.241693	0.367046	0.244104	0.269592
395.992	0.287248	0.187068	0.129459	0.280693	0.137392	0.147745	0.304778	0.218175	0.165542	0.310138	0.23853	0.243164	0.369754	0.241481	0.267469
396.029	0.291529	0.193271	0.133555	0.285846	0.135128	0.1445	0.305909	0.219721	0.174562	0.314277	0.238981	0.256557	0.373958	0.247456	0.259542
396.065	0.299248	0.194482	0.137328	0.295111	0.134884	0.142182	0.310113	0.227343	0.179146	0.316392	0.242422	0.265329	0.385635	0.25643	0.261327
396.102	0.308565	0.1953	0.145397	0.306443	0.13668	0.1497	0.30997	0.229771	0.185985	0.325927	0.240819	0.272893	0.398246	0.260059	0.267115
396.138	0.312103	0.197511	0.14239	0.309796	0.135892	0.146091	0.307696	0.231811	0.185969	0.330142	0.242326	0.276479	0.404242	0.2681	0.274673
396.175	0.317661	0.197754	0.135172	0.308179	0.137376	0.144255	0.311961	0.231825	0.178169	0.329488	0.253241	0.276921	0.405377	0.277737	0.2837
396.211	0.316894	0.197832	0.130003	0.304446	0.133192	0.147505	0.316143	0.2291	0.175219	0.32685	0.254593	0.279321	0.411469	0.275252	0.282285
396.248	0.307939	0.1968	0.127972	0.303929	0.132064	0.146468	0.313691	0.226782	0.176442	0.3354	0.255919	0.271336	0.413808	0.27727	0.294292
396.284	0.308016	0.204836	0.132307	0.305771	0.138184	0.152968	0.321674	0.233104	0.175231	0.345335	0.264259	0.271793	0.424496	0.288637	0.313781
396.321	0.30581	0.204496	0.126421	0.304857	0.13594	0.153732	0.320135	0.233986	0.177573	0.354631	0.276711	0.276239	0.441454	0.305459	0.327035
396.357	0.312752	0.208268	0.127714	0.314875	0.136072	0.152291	0.324813	0.235432	0.188715	0.364215	0.293959	0.286343	0.469415	0.321307	0.346704
396.394	0.318061	0.220682	0.129838	0.319911	0.141508	0.158373	0.333004	0.243596	0.203319	0.381685	0.309715	0.303775	0.493715	0.350078	0.376223
396.43	0.326865	0.229321	0.131479	0.3261	0.14054	0.1671	0.343965	0.249489	0.217215	0.405638	0.331163	0.312632	0.548627	0.386144	0.413481
396.467	0.343168	0.239014	0.131748	0.343243	0.14182	0.175559	0.36193	0.272107	0.240565	0.445919	0.366015	0.344146	0.618704	0.444059	0.474608
396.503	0.351339	0.246004	0.132179	0.369671	0.14136	0.184209	0.383061	0.293786	0.285812	0.493388	0.407411	0.389896	0.720985	0.54933	0.577546
396.54	0.369768	0.261364	0.140434	0.397239	0.151164	0.206591	0.417604	0.318939	0.322104	0.563362	0.474626	0.442057	0.829	0.653826	0.691915
396.576	0.39241	0.279989	0.14531	0.423525	0.151624	0.212109	0.436183	0.339464	0.342973	0.642338	0.538307	0.485625	0.908123	0.752726	0.759169
396.613	0.426461	0.30445	0.153655	0.451829	0.15184	0.209227	0.437439	0.340893	0.348996	0.671792	0.556315	0.502961	0.923519	0.7765	0.773946
396.649	0.456829	0.335014	0.158666	0.489029	0.15182	0.205336	0.420296	0.335511	0.330962	0.653508	0.529948	0.495364	0.891658	0.717219	0.710419
396.686	0.507377	0.392364	0.177972	0.529161	0.147344	0.199295	0.411609	0.316254	0.315431	0.619412	0.481785	0.464179	0.868123	0.617119	0.607227
396.723	0.599281	0.485071	0.204048	0.615082	0.153712	0.202991	0.411778	0.299257	0.329038	0.595027	0.451256	0.453489	0.93605	0.52343	0.509277
396.759	0.727174	0.591504	0.231728	0.748007	0.16008	0.2157	0.434191	0.303271	0.369338	0.612646	0.444922	0.488039	1.08096	0.485378	0.445758
396.796	0.863623	0.666918	0.25109	0.892811	0.175192	0.223277	0.450917	0.317161	0.400004	0.675962	0.474685	0.544432	1.18377	0.497411	0.422015
396.832	0.932442	0.678664	0.252014	0.963525	0.175332	0.217182	0.446735	0.307632	0.3892	0.720204	0.474778	0.550689	1.19145	0.492267	0.408662
396.869	0.895255	0.591907	0.227862	0.923539	0.16406	0.200714	0.422509	0.295321	0.341712	0.689315	0.450763	0.519204	1.06632	0.459741	0.387554
396.905	0.771868	0.459086	0.192238	0.786379	0.1481	0.1749	0.388239	0.286493	0.276115	0.609104	0.416793	0.4549	0.857862	0.41107	0.366465
396.942	0.617784	0.360989	0.169345	0.623807	0.145284	0.159336	0.359883	0.264907	0.234219	0.514938	0.373107	0.385218	0.687323	0.36227	0.338708
396.978	0.491174	0.302479	0.151079	0.50355	0.140648	0.15245	0.342591	0.251439	0.206738	0.450546	0.333556	0.341946	0.590662	0.333459	0.319038
397.015	0.4224	0.269371	0.140762	0.433571	0.13982	0.156741	0.335135	0.236607	0.195712	0.415427	0.307874	0.308157	0.538062	0.317	0.325688
397.051	0.392032	0.250675	0.133393	0.395375	0.136224	0.151541	0.328848	0.232907	0.187846	0.391819	0.299019	0.297971	0.503312	0.314163	0.329204
397.088	0.371113	0.238464	0.133145	0.362418	0.140332	0.150323	0.328217	0.233971	0.184538	0.388908	0.290033	0.287207	0.48975	0.309781	0.326927
397.124	0.344945	0.2297	0.135076	0.350221	0.139012	0.155859	0.328517	0.230911	0.192042	0.383038	0.290233	0.293582	0.483073	0.3196	0.342296
397.161	0.330694	0.218243	0.126741	0.340018	0.135924	0.152859	0.329126	0.235529	0.189262	0.382938	0.303193	0.295818	0.470942	0.335807	0.355077
397.197	0.316371	0.207746	0.122934	0.320079	0.129856	0.147532	0.327817	0.235104	0.178277	0.3727	0.305104	0.289875	0.461488	0.340367	0.353946
397.234	0.305523	0.198239	0.12609	0.310089	0.132428	0.1399	0.324609	0.234064	0.175458	0.377642	0.297248	0.28135	0.434854	0.333881	0.3544
397.27	0.290835	0.191686	0.123845	0.298143	0.132148	0.139405	0.319191	0.234125	0.171042	0.362869	0.28493	0.269961	0.4165	0.321015	0.340112
397.307	0.289861	0.192271	0.128728	0.288839	0.135392	0.137523	0.31693	0.229286	0.170281	0.347112	0.27207	0.261004	0.403246	0.293033	0.316804
397.343	0.287555	0.1861	0.122655	0.282264	0.131464	0.134023	0.307583	0.226382	0.160754	0.340169	0.259026	0.247532	0.389588	0.271978	0.292562
397.38	0.281103	0.188796	0.123276	0.273379	0.130736	0.139455	0.308796	0.222186	0.158346	0.331212	0.25187	0.241143	0.371727	0.257578	0.279346
397.416	0.276471	0.180561	0.112569	0.272446	0.124792	0.13385	0.298743	0.210218	0.146231	0.323088	0.238993	0.236939	0.355292	0.249115	0.269815
397.453	0.276842	0.179736	0.115469	0.269461	0.125992	0.129955	0.298674	0.213282	0.147731	0.311942	0.238937	0.233418	0.349169	0.244511	0.256081
397.49	0.270674	0.179914	0.11669	0.265621	0.127352	0.131932	0.299222	0.214493	0.148162	0.304765	0.233733	0.228154	0.346296	0.236426	0.252512
397.526	0.273626	0.174271	0.113314	0.262654	0.125112	0.130786	0.295383	0.213029	0.145142	0.303919	0.233226	0.222211	0.334865	0.22827	0.246681
397.563	0.269648	0.176743	0.113221	0.261668	0.126472	0.125741	0.295404	0.213243	0.145781	0.304142	0.23227	0.22885	0.337835	0.2422	0.262146
397.599	0.267581	0.171825	0.108507	0.265596	0.121884	0.134459	0.29833	0.212657	0.144131	0.305638	0.238693	0.229229	0.350315	0.240126	0.266485
397.636	0.266765	0.171575	0.110228	0.264957	0.125452	0.13235	0.29887	0.215482	0.138262	0.307412	0.245719	0.232743	0.351096	0.238215	0.271281
397.672	0.268452	0.172582	0.116521	0.261179	0.125728	0.130073	0.299287	0.217843	0.139381	0.310546	0.243593	0.231211	0.350142	0.2384	0.273365
397.709	0.266216	0.173307	0.119162	0.262871	0.126044	0.130495	0.300352	0.218368	0.140546	0.311873	0.241467	0.231836	0.351281	0.245152	0.273331
397.745	0.267461	0.169218	0.115483	0.268586	0.122264	0.12645	0.293617	0.209189	0.141973	0.309508	0.237537	0.235861	0.349285	0.254422	0.271758
397.782	0.264932	0.173039	0.114655	0.263482	0.127452	0.129164	0.302022	0.210354	0.140612	0.309369	0.236174	0.234071	0.360715	0.2577	0.278265
397.818	0.261455	0.169525	0.112993	0.262511	0.125012	0.127895	0.296917	0.213096	0.145073	0.316773	0.23733	0.232654	0.356354	0.258556	0.280931
397.855	0.266097	0.17235	0.108483	0.262789	0.125816	0.132645	0.299035	0.215911	0.149573	0.314727	0.242881	0.232807	0.352188	0.253778	0.28335
397.891	0.265387	0.1705	0.105152	0.261396	0.129128	0.1261	0.291561	0.218561	0.146423	0.316915	0.246063	0.233346	0.352162	0.259141	0.288138
397.928	0.263848	0.164786	0.109086	0.257971	0.12356	0.128959	0.297117	0.21595	0.147073	0.316123	0.249152	0.238525	0.355304	0.257163	0.288212
397.964	0.261565	0.166007	0.109217	0.255436	0.124188	0.132864	0.302161	0.222061	0.149735	0.318846	0.253096	0.241121	0.365712	0.260467	0.291635
398.001	0.255513	0.163004	0.108928	0.255839	0.12612	0.131464	0.304317	0.219775	0.149208	0.320542	0.255041	0.237504	0.372808	0.269185	0.29995
398.037	0.261935	0.165589	0.109817	0.252811	0.125516	0.124236	0.302361	0.218236	0.144323	0.322323	0.255633	0.234521	0.362142	0.270293	0.286792
398.074	0.260919	0.164518	0.111079	0.254882	0.125528	0.120364	0.291843	0.215429	0.139192	0.315946	0.248148	0.230207	0.355888	0.26507	0.283773
398.11	0.260439	0.170525	0.111455	0.256036	0.122796	0.128659	0.291074	0.212529	0.134531	0.310558	0.240241	0.226575	0.334938	0.251515	0.264358
398.147	0.262529	0.167186	0.117697	0.256479	0.124104	0.129595	0.293983	0.212254	0.139465	0.303112	0.231467	0.221504	0.325888	0.234996	0.246785
398.183	0.263794	0.166371	0.113634	0.257768	0.12428	0.128464	0.292296	0.209625	0.131962	0.291835	0.223348	0.224236	0.320908	0.2172	0.240823
398.22	0.264681	0.168675	0.112683	0.254093	0.12542	0.127445	0.289148	0.208379	0.131158	0.2892	0.222274	0.209318	0.312381	0.217419	0.233635
398.257	0.25969	0.165296	0.113593	0.253968	0.124308	0.1217	0.291022	0.208589	0.125546	0.280762	0.222819	0.213489	0.302473	0.208819	0.227092
398.293	0.261845	0.169786	0.111341	0.251871	0.125332	0.125323	0.290691	0.207732	0.127942	0.280704	0.220278	0.205589	0.306362	0.20167	0.225092
398.33	0.262035	0.167075	0.10799	0.251646	0.125976	0.122155	0.289974	0.206432	0.125477	0.273712	0.218552	0.207257	0.29925	0.197344	0.225596
398.366	0.260681	0.167468	0.111141	0.252875	0.126764	0.127645	0.28677	0.206271	0.132419	0.2786	0.221778	0.200775	0.298627	0.202148	0.219638
398.403	0.264387	0.169861	0.11261	0.250696	0.128664	0.133895	0.287696	0.206986	0.138588	0.270762	0.217659	0.207179	0.300269	0.201407	0.2246
398.439	0.267271	0.168968	0.115062	0.253393	0.134276	0.13025	0.290265	0.213375	0.135342	0.279881	0.218289	0.206007	0.309727	0.204019	0.230258
398.476	0.2642	0.170554	0.115776	0.255111	0.130888	0.127691	0.291122	0.208936	0.132227	0.283946	0.222044	0.2107	0.309273	0.206889	0.22605
398.512	0.264752	0.173629	0.115324	0.259736	0.12852	0.12825	0.300417	0.210354	0.131969	0.280315	0.218711	0.215504	0.310346	0.206167	0.226765
398.549	0.263087	0.179893	0.12299	0.260368	0.127072	0.133945	0.300178	0.212825	0.130238	0.285646	0.223352	0.211679	0.311277	0.2106	0.229435
398.585	0.267519	0.174604	0.120869	0.263179	0.129856	0.130318	0.296226	0.212061	0.138577	0.2841	0.223319	0.216271	0.310069	0.208159	0.229423
398.622	0.271726	0.179536	0.124828	0.264586	0.132828	0.129423	0.299026	0.212186	0.143077	0.291765	0.218181	0.215243	0.310731	0.215796	0.226123
398.658	0.273826	0.176175	0.116486	0.260196	0.127416	0.130109	0.298235	0.208918	0.142146	0.288008	0.216741	0.21125	0.310935	0.209581	0.2205
398.695	0.274635	0.175439	0.117421	0.2638	0.12596	0.133964	0.294696	0.211507	0.143258	0.287904	0.220833	0.216946	0.314265	0.209907	0.227558
398.731	0.269703	0.171364	0.119555	0.26195	0.12898	0.137845	0.296439	0.207789	0.137838	0.291069	0.220919	0.216482	0.315158	0.21003	0.230181
398.768	0.26701	0.174814	0.120231	0.264357	0.132528	0.131923	0.297265	0.210732	0.133446	0.285865	0.222626	0.217732	0.32	0.213941	0.237
398.804	0.264026	0.176739	0.123948	0.260846	0.132408	0.135323	0.297022	0.210829	0.132015	0.291823	0.221007	0.216954	0.32385	0.213889	0.236169
398.841	0.265603	0.176375	0.118983	0.258932	0.131696	0.128695	0.297774	0.206696	0.131535	0.290662	0.227544	0.218107	0.320808	0.213248	0.232308
398.877	0.265603	0.172804	0.122917	0.258886	0.129532	0.132236	0.299761	0.210554	0.134323	0.285754	0.221293	0.216507	0.3161	0.20997	0.230346
398.914	0.260781	0.171011	0.121614	0.256957	0.128892	0.132032	0.29443	0.206011	0.136154	0.285204	0.214222	0.211293	0.312746	0.208626	0.225258
398.95	0.259903	0.175754	0.119103	0.256354	0.127288	0.137509	0.29463	0.206275	0.132181	0.289746	0.220789	0.212018	0.319342	0.203689	0.224277
398.987	0.265194	0.178504	0.119541	0.253671	0.125544	0.126914	0.301761	0.204668	0.134908	0.289904	0.217211	0.211682	0.318631	0.210267	0.222404
399.024	0.263326	0.16985	0.116897	0.258014	0.127712	0.126873	0.298543	0.208107	0.133169	0.28365	0.215711	0.211682	0.314827	0.209504	0.231738
399.06	0.260058	0.1701	0.123562	0.258068	0.130592	0.129786	0.299204	0.204521	0.136085	0.286462	0.217885	0.213996	0.31465	0.215511	0.233485
399.097	0.260713	0.168639	0.119762	0.253461	0.130608	0.131641	0.294626	0.207586	0.133638	0.291581	0.22073	0.212679	0.311881	0.211411	0.235338
399.133	0.263358	0.170093	0.121445	0.257804	0.131888	0.138264	0.291213	0.212161	0.135123	0.29	0.224881	0.215521	0.311192	0.219459	0.243054
399.17	0.25881	0.171896	0.122759	0.255632	0.1308	0.133686	0.290013	0.207696	0.136304	0.287258	0.220393	0.215043	0.311369	0.218826	0.243627
399.206	0.259506	0.169386	0.119852	0.2523	0.124732	0.128664	0.289939	0.203771	0.129669	0.284462	0.217048	0.2118	0.3076	0.215093	0.236696
399.243	0.262513	0.165471	0.112517	0.250379	0.124772	0.127345	0.287987	0.207579	0.128358	0.277073	0.211311	0.203421	0.3071	0.203737	0.233015
399.279	0.265726	0.170914	0.113048	0.254971	0.12584	0.130545	0.287909	0.203729	0.127996	0.276204	0.209715	0.206429	0.301427	0.196685	0.222723
399.316	0.263829	0.172661	0.119286	0.254714	0.124452	0.128136	0.289235	0.2042	0.134727	0.27845	0.207311	0.202946	0.294465	0.203385	0.212112
399.352	0.264697	0.171921	0.1134	0.254346	0.12858	0.132109	0.291896	0.205679	0.133012	0.274846	0.210411	0.205561	0.294977	0.195844	0.218404
399.389	0.262123	0.168414	0.118341	0.253075	0.129608	0.129082	0.28963	0.207164	0.135415	0.279781	0.212974	0.211664	0.303573	0.195926	0.222638
399.425	0.260774	0.170675	0.115228	0.252896	0.131084	0.126082	0.286791	0.203114	0.133138	0.282688	0.207389	0.209661	0.302704	0.200667	0.215208
399.462	0.259903	0.171457	0.118859	0.253221	0.130168	0.134305	0.287161	0.202432	0.132092	0.280412	0.207596	0.200829	0.306142	0.199856	0.221073
399.498	0.2585	0.166946	0.112769	0.250264	0.123648	0.1287	0.282983	0.20095	0.132585	0.278596	0.204659	0.202621	0.306781	0.19873	0.223915
399.535	0.259745	0.166754	0.112569	0.255025	0.127564	0.130909	0.2925	0.202264	0.133696	0.281258	0.209511	0.206543	0.308888	0.196289	0.222496
399.571	0.261319	0.163454	0.114979	0.254696	0.124548	0.128695	0.296583	0.203468	0.132054	0.276235	0.209407	0.206879	0.307396	0.197978	0.220365
399.608	0.2659	0.167557	0.117814	0.25505	0.12656	0.128273	0.296191	0.207814	0.13135	0.275331	0.219052	0.211675	0.310358	0.195419	0.229892
399.644	0.260429	0.166996	0.1185	0.262264	0.125464	0.127382	0.291352	0.203914	0.131627	0.283531	0.221396	0.210761	0.311635	0.209948	0.234958
399.681	0.259723	0.166739	0.115076	0.2531	0.12388	0.128432	0.293513	0.208057	0.139473	0.290504	0.217407	0.212475	0.318031	0.215374	0.235992
399.717	0.260248	0.170207	0.114817	0.257525	0.127224	0.130109	0.298526	0.211396	0.142854	0.294777	0.220719	0.216618	0.322942	0.218156	0.246315
399.754	0.257961	0.167454	0.120797	0.256179	0.127476	0.132155	0.298122	0.209864	0.137931	0.297723	0.224463	0.218875	0.333988	0.223526	0.248369
399.791	0.255932	0.1622	0.11681	0.254604	0.12218	0.1286	0.293252	0.209479	0.139408	0.301558	0.231263	0.219714	0.335696	0.231804	0.258635
399.827	0.253248	0.165654	0.112752	0.249571	0.129072	0.12985	0.298604	0.211593	0.144412	0.301177	0.23027	0.221021	0.342681	0.239107	0.265262
399.864	0.26171	0.162411	0.109145	0.250671	0.129556	0.129186	0.298574	0.214582	0.146627	0.306854	0.238033	0.225814	0.356131	0.246896	0.270877
399.9	0.262287	0.158064	0.111141	0.249257	0.124352	0.129941	0.299943	0.217846	0.145685	0.311212	0.238174	0.228136	0.352104	0.258096	0.278162
399.937	0.259335	0.164793	0.114576	0.253543	0.126256	0.1283	0.299465	0.212686	0.143181	0.313062	0.235267	0.224364	0.344781	0.249515	0.267312
399.973	0.25711	0.168425	0.117438	0.251782	0.129536	0.136868	0.300417	0.211807	0.136565	0.313015	0.225833	0.222543	0.338115	0.235052	0.259688
400.01	0.259058	0.16455	0.113045	0.252718	0.125812	0.134277	0.296978	0.214175	0.134892	0.297846	0.224767	0.218879	0.323915	0.22877	0.243712
400.046	0.257919	0.164889	0.114462	0.250461	0.121924	0.130636	0.299565	0.210757	0.138369	0.289058	0.222681	0.212171	0.3231	0.226741	0.241404
400.083	0.258906	0.166164	0.109714	0.258314	0.121524	0.124527	0.300943	0.207382	0.130862	0.286088	0.218078	0.211271	0.315765	0.221515	0.238654
400.119	0.262713	0.166586	0.113469	0.251589	0.123352	0.125364	0.290113	0.206225	0.134088	0.288435	0.215281	0.210529	0.310677	0.211907	0.2404
400.156	0.263316	0.166679	0.117134	0.259721	0.12464	0.126495	0.29307	0.207814	0.137885	0.282038	0.215048	0.212918	0.311631	0.205941	0.231781
400.192	0.261923	0.165543	0.113924	0.253679	0.126856	0.129405	0.296257	0.20435	0.133092	0.28405	0.216237	0.205761	0.302131	0.199781	0.2202
400.229	0.257445	0.165086	0.115676	0.255429	0.126252	0.136236	0.296317	0.202582	0.130381	0.287012	0.209319	0.2124	0.301458	0.200119	0.225308
400.265	0.257181	0.166686	0.11869	0.252414	0.128156	0.130723	0.294691	0.200039	0.128738	0.27535	0.204111	0.200925	0.302477	0.193522	0.215888
400.302	0.256381	0.166729	0.118066	0.247836	0.12906	0.129982	0.289178	0.198496	0.125988	0.278869	0.208622	0.203357	0.304412	0.193078	0.213154
400.338	0.2548	0.166811	0.113462	0.252904	0.126436	0.124877	0.286878	0.193529	0.126708	0.268338	0.203296	0.204568	0.298885	0.192993	0.215181
400.375	0.256984	0.170079	0.117293	0.248525	0.129572	0.126027	0.290317	0.193989	0.125835	0.266004	0.200656	0.201129	0.298735	0.191678	0.209062
400.411	0.26	0.166946	0.116641	0.247421	0.126668	0.127832	0.285517	0.202675	0.128623	0.274362	0.204826	0.202171	0.29505	0.193993	0.21235
400.448	0.260174	0.172932	0.113979	0.253239	0.12748	0.125914	0.286796	0.199461	0.131996	0.2717	0.2089	0.202043	0.301181	0.19677	0.211831
400.484	0.255358	0.1655	0.110983	0.255996	0.126108	0.126045	0.285404	0.205468	0.133273	0.273023	0.213511	0.208471	0.296665	0.196433	0.213704
400.521	0.251806	0.165379	0.116755	0.251646	0.121988	0.121455	0.286296	0.207189	0.132496	0.281065	0.214348	0.212989	0.302242	0.201752	0.211781
400.558	0.257587	0.167364	0.116455	0.251279	0.126128	0.128868	0.288087	0.206346	0.134838	0.277738	0.214048	0.212636	0.303765	0.203626	0.221219
400.594	0.256423	0.163296	0.113459	0.254132	0.126556	0.123327	0.285048	0.202507	0.130092	0.276985	0.215222	0.209893	0.296212	0.204426	0.221838
400.631	0.254768	0.164282	0.112503	0.256364	0.124308	0.130773	0.286491	0.200471	0.127127	0.279231	0.213915	0.206732	0.297515	0.206374	0.222765
400.667	0.25211	0.168339	0.115886	0.253532	0.12384	0.130027	0.292587	0.196596	0.129277	0.280738	0.210396	0.208996	0.295188	0.210796	0.226854
400.704	0.254355	0.17045	0.1215	0.253021	0.126736	0.126659	0.296191	0.200921	0.130965	0.274631	0.21883	0.206896	0.3113	0.206796	0.225958
400.74	0.255077	0.167243	0.119148	0.254025	0.125104	0.125768	0.288865	0.204718	0.133915	0.288427	0.220544	0.2136	0.322308	0.209285	0.241035
400.777	0.253623	0.163189	0.117055	0.25065	0.1187	0.119505	0.293026	0.207939	0.134369	0.288115	0.21917	0.211536	0.324831	0.2173	0.244735
400.813	0.259645	0.164546	0.119493	0.252361	0.12412	0.128159	0.298235	0.214407	0.138908	0.288	0.22753	0.217004	0.327808	0.22557	0.247
400.85	0.259252	0.163732	0.115869	0.254907	0.12334	0.125932	0.299139	0.208643	0.140435	0.290823	0.222752	0.218811	0.329242	0.231167	0.251027
400.886	0.253997	0.164218	0.116966	0.257457	0.125448	0.120673	0.299122	0.208721	0.144235	0.299027	0.226478	0.218504	0.329019	0.236019	0.251188
400.923	0.261465	0.163825	0.112376	0.250721	0.127736	0.12895	0.297865	0.210471	0.141246	0.291431	0.229881	0.213914	0.323692	0.2377	0.248812
400.959	0.258961	0.164704	0.11449	0.249554	0.128884	0.137555	0.306313	0.205979	0.141431	0.297769	0.224874	0.215779	0.322473	0.241915	0.246515
400.996	0.259703	0.164061	0.113655	0.254004	0.12648	0.127636	0.299035	0.207732	0.1309	0.293746	0.22497	0.220843	0.317908	0.228974	0.250769
401.032	0.256165	0.163532	0.115269	0.249225	0.132268	0.126786	0.29713	0.20525	0.134027	0.290242	0.216596	0.2163	0.316308	0.217337	0.238504
401.069	0.252994	0.162771	0.110097	0.251475	0.125912	0.125786	0.294996	0.200232	0.132769	0.284635	0.216411	0.217614	0.310523	0.215122	0.23645
401.105	0.252081	0.156943	0.112755	0.254907	0.121608	0.122123	0.293117	0.196268	0.134046	0.284665	0.216244	0.217618	0.311346	0.212196	0.232554
401.142	0.253577	0.1628	0.113572	0.248157	0.12438	0.125032	0.296948	0.195782	0.134027	0.291088	0.21153	0.2104	0.317654	0.213	0.232573
401.178	0.256035	0.162514	0.113024	0.2554	0.126524	0.131305	0.291061	0.204996	0.133535	0.294431	0.21707	0.215086	0.319123	0.224756	0.246165
401.215	0.251903	0.161364	0.109952	0.252989	0.125584	0.130409	0.296552	0.2019	0.133073	0.300919	0.221167	0.216286	0.323396	0.230589	0.253465
401.251	0.25689	0.164246	0.114045	0.252675	0.124028	0.134664	0.302626	0.205296	0.141669	0.302138	0.229778	0.218954	0.333669	0.2358	0.259465
401.288	0.258155	0.163564	0.117555	0.252864	0.12456	0.13275	0.300357	0.210343	0.14125	0.302212	0.230474	0.228229	0.339192	0.247263	0.270796
401.325	0.257661	0.162932	0.114438	0.255554	0.127304	0.133427	0.300361	0.214161	0.140346	0.3011	0.232852	0.224064	0.342281	0.25357	0.267512
401.361	0.261458	0.166018	0.114003	0.256661	0.12906	0.134577	0.295222	0.215557	0.142485	0.304169	0.239189	0.229554	0.337842	0.242926	0.266031
401.398	0.260129	0.16835	0.117652	0.254639	0.123492	0.136786	0.3034	0.213736	0.145223	0.308108	0.230241	0.224	0.331508	0.233652	0.258088
401.434	0.2609	0.165343	0.113552	0.255336	0.122264	0.133768	0.294126	0.212975	0.140892	0.303504	0.225844	0.217907	0.323512	0.230826	0.256365
401.471	0.258632	0.171296	0.121407	0.256196	0.125316	0.129582	0.301391	0.209314	0.146365	0.299088	0.220241	0.222607	0.323096	0.223641	0.252615
401.507	0.255423	0.166604	0.119817	0.253275	0.125348	0.132545	0.300591	0.207246	0.137858	0.30115	0.221537	0.219582	0.324396	0.229719	0.251554
401.544	0.262139	0.16955	0.124572	0.258554	0.13256	0.138668	0.306078	0.209982	0.147435	0.298454	0.235733	0.221468	0.336738	0.238	0.256669
401.58	0.263103	0.172118	0.118159	0.262061	0.134208	0.144345	0.305657	0.209939	0.150127	0.304415	0.230248	0.220889	0.335481	0.229652	0.261777
401.617	0.260226	0.171089	0.122376	0.263161	0.1323	0.142432	0.307787	0.21445	0.151358	0.299277	0.231996	0.226175	0.334977	0.237004	0.267823
401.653	0.264361	0.175261	0.126297	0.258836	0.132696	0.141709	0.305017	0.216004	0.14975	0.304446	0.2376	0.226754	0.339992	0.235178	0.263512
401.69	0.267177	0.177311	0.127279	0.266861	0.130756	0.140609	0.313748	0.220607	0.153481	0.309269	0.240096	0.233639	0.338927	0.2427	0.266127
401.726	0.269197	0.17885	0.130297	0.265475	0.132244	0.148641	0.313804	0.225521	0.152258	0.314392	0.239015	0.23595	0.338165	0.244267	0.261662
401.763	0.2711	0.176636	0.126741	0.262725	0.130284	0.145041	0.304448	0.220171	0.1526	0.316415	0.240207	0.230579	0.3357	0.243244	0.261712
401.799	0.269648	0.177932	0.130786	0.262221	0.133508	0.1429	0.303039	0.220279	0.152577	0.309269	0.234496	0.227546	0.330754	0.240278	0.260373
401.836	0.26909	0.178764	0.128497	0.259964	0.134356	0.137359	0.302796	0.216079	0.146442	0.296319	0.22833	0.224382	0.327473	0.226415	0.247177
401.872	0.268719	0.175171	0.125507	0.256704	0.132472	0.132668	0.300983	0.209725	0.147212	0.301896	0.218948	0.228889	0.324185	0.224222	0.243081
401.909	0.267519	0.170768	0.125659	0.257029	0.132776	0.133414	0.300043	0.210354	0.141285	0.300408	0.229381	0.221025	0.319492	0.223474	0.241227
401.945	0.268306	0.1749	0.123372	0.259771	0.131832	0.143555	0.301657	0.215164	0.139623	0.298988	0.219796	0.225921	0.322162	0.221767	0.244369
401.982	0.261739	0.1773	0.124783	0.262021	0.134892	0.145327	0.306413	0.216057	0.147142	0.304854	0.221822	0.224114	0.319973	0.224196	0.243608
402.018	0.266732	0.175064	0.123459	0.262682	0.127232	0.137918	0.30627	0.218421	0.141219	0.307804	0.228389	0.22735	0.321308	0.22647	0.245881
402.055	0.270219	0.175779	0.121407	0.265104	0.12786	0.137482	0.305996	0.215161	0.144973	0.304669	0.227889	0.224768	0.327277	0.223496	0.248319
402.092	0.269952	0.173132	0.126155	0.262643	0.127804	0.13465	0.307135	0.217079	0.146062	0.2992	0.231919	0.222975	0.329396	0.230111	0.248027
402.128	0.260374	0.172189	0.121314	0.261514	0.129616	0.136673	0.310117	0.214729	0.14555	0.305858	0.226407	0.224786	0.328885	0.225485	0.250177
402.165	0.263748	0.17435	0.123772	0.259611	0.133884	0.142868	0.309283	0.214361	0.15045	0.306058	0.23447	0.227768	0.337242	0.224393	0.2544
402.201	0.266265	0.170257	0.120517	0.25995	0.127696	0.143673	0.309935	0.218339	0.151181	0.306138	0.236126	0.230225	0.338765	0.235519	0.259362
402.238	0.269497	0.172546	0.120941	0.259875	0.127984	0.140864	0.30653	0.216061	0.161358	0.316408	0.237789	0.233911	0.345415	0.249022	0.277108
402.274	0.265458	0.177825	0.126076	0.263296	0.136476	0.143768	0.319239	0.221396	0.167446	0.318435	0.241774	0.234675	0.353812	0.258774	0.278977
402.311	0.263235	0.175629	0.12529	0.25835	0.132552	0.147123	0.314057	0.219175	0.158023	0.321304	0.23757	0.229129	0.347469	0.264426	0.278308
402.347	0.269023	0.176768	0.119466	0.261232	0.132172	0.142159	0.311739	0.219468	0.155773	0.320265	0.241433	0.231768	0.350135	0.26043	0.275896
402.384	0.264335	0.168525	0.117959	0.268571	0.129188	0.136805	0.307048	0.223771	0.149304	0.31485	0.24017	0.232586	0.345292	0.249715	0.274512
402.42	0.264913	0.170054	0.116855	0.264554	0.127792	0.142132	0.307935	0.219064	0.14105	0.312823	0.237122	0.233389	0.341962	0.238889	0.26175
402.457	0.266465	0.174193	0.115866	0.256964	0.127784	0.139855	0.303248	0.212768	0.144835	0.314115	0.233933	0.225225	0.334481	0.232611	0.260319
402.493	0.266129	0.167111	0.119586	0.259014	0.127052	0.139982	0.299617	0.211943	0.148592	0.303323	0.235422	0.222996	0.340415	0.238652	0.260773
402.53	0.262465	0.169839	0.119866	0.262404	0.12806	0.149068	0.299426	0.213004	0.149392	0.306354	0.234667	0.225096	0.338481	0.245219	0.257485
402.566	0.263868	0.16915	0.120969	0.266768	0.130092	0.145423	0.304765	0.21835	0.153896	0.30895	0.23867	0.237607	0.342642	0.246926	0.273196
402.603	0.26201	0.173218	0.121372	0.266814	0.129884	0.141509	0.303017	0.217139	0.155965	0.304231	0.241759	0.232036	0.349265	0.24877	0.274546
402.639	0.263977	0.166543	0.118417	0.265982	0.131304	0.144514	0.303522	0.221493	0.154104	0.314269	0.252144	0.240025	0.355915	0.264489	0.284246
402.676	0.264939	0.166229	0.116903	0.265339	0.129796	0.140536	0.302448	0.226061	0.154965	0.319331	0.254793	0.244175	0.360965	0.267815	0.296277
402.712	0.260494	0.168636	0.117648	0.265107	0.13194	0.139964	0.309583	0.226621	0.159435	0.326538	0.259026	0.242593	0.371719	0.274896	0.304358
402.749	0.261248	0.171018	0.11911	0.2652	0.131908	0.144327	0.316535	0.229886	0.159735	0.329938	0.261037	0.242893	0.375562	0.281078	0.310054
402.785	0.260242	0.170189	0.11751	0.262532	0.12952	0.1459	0.313739	0.227007	0.154108	0.332304	0.262907	0.245468	0.376354	0.28627	0.313415
402.822	0.262503	0.174611	0.12459	0.270071	0.1296	0.147305	0.315983	0.228064	0.157288	0.338592	0.262096	0.253068	0.377131	0.284785	0.316277
402.859	0.261694	0.174793	0.122428	0.265896	0.12876	0.141855	0.31373	0.230714	0.158923	0.3377	0.259622	0.252354	0.38425	0.29187	0.321869
402.895	0.258906	0.173861	0.119752	0.270171	0.13158	0.143405	0.320252	0.226136	0.165865	0.346862	0.273841	0.25815	0.395604	0.308967	0.332062
402.932	0.258629	0.172996	0.114372	0.268096	0.12946	0.145982	0.31403	0.229146	0.166388	0.347681	0.287878	0.260004	0.405662	0.319481	0.349515
402.968	0.260597	0.174336	0.1226	0.274221	0.134548	0.152459	0.321039	0.240443	0.17545	0.361969	0.301907	0.27	0.423977	0.332333	0.367235
403.005	0.26661	0.180193	0.117628	0.278929	0.13678	0.147586	0.329039	0.243543	0.177765	0.370542	0.311396	0.283046	0.438623	0.350289	0.391927
403.041	0.271132	0.185811	0.118228	0.280568	0.141516	0.155423	0.33907	0.246843	0.194088	0.385369	0.323256	0.291661	0.467058	0.384067	0.413992
403.078	0.271697	0.180032	0.115555	0.288254	0.141928	0.156173	0.343039	0.2538	0.206265	0.399835	0.337441	0.307982	0.484069	0.409644	0.447146
403.114	0.26489	0.1844	0.120641	0.292054	0.139592	0.16565	0.3515	0.264557	0.226873	0.424592	0.359444	0.3194	0.539296	0.448641	0.492631
403.151	0.262081	0.188261	0.122555	0.305989	0.149296	0.190305	0.371004	0.27615	0.255462	0.467623	0.405344	0.357707	0.623065	0.527052	0.572004
403.187	0.261906	0.198243	0.122152	0.315618	0.14828	0.199855	0.396791	0.302254	0.290365	0.532438	0.479022	0.405418	0.710146	0.645444	0.684665
403.224	0.263294	0.2069	0.123393	0.340443	0.153812	0.206827	0.422583	0.322493	0.320588	0.610069	0.530348	0.443721	0.778038	0.7584	0.776577
403.26	0.269455	0.212761	0.127417	0.353604	0.154436	0.203327	0.426061	0.340611	0.317092	0.642362	0.547956	0.454654	0.773619	0.786922	0.8109
403.297	0.264455	0.211218	0.122641	0.352775	0.146828	0.1958	0.413652	0.328354	0.286777	0.621754	0.531859	0.433564	0.702231	0.739685	0.766965
403.333	0.260206	0.206454	0.119824	0.344496	0.141212	0.17645	0.384917	0.306168	0.243146	0.564442	0.470859	0.394586	0.612019	0.629911	0.66915
403.37	0.266361	0.195618	0.122628	0.322382	0.13788	0.165173	0.365913	0.284239	0.216504	0.493219	0.411896	0.349432	0.5351	0.519096	0.557312
403.406	0.266535	0.189029	0.121576	0.3066	0.135904	0.163545	0.345857	0.265546	0.201846	0.441119	0.360656	0.319593	0.484777	0.443793	0.475827
403.443	0.266974	0.182196	0.120552	0.293429	0.140112	0.164941	0.338578	0.252061	0.1928	0.405896	0.335637	0.297821	0.460677	0.394219	0.428231
403.479	0.259565	0.177529	0.119145	0.285464	0.139356	0.152123	0.329435	0.242907	0.179331	0.385888	0.316152	0.282839	0.431758	0.363537	0.400769
403.516	0.262926	0.175532	0.121793	0.279511	0.136196	0.152036	0.324813	0.24055	0.179773	0.372077	0.304041	0.272968	0.420692	0.348344	0.378038
403.552	0.261439	0.175982	0.123383	0.276189	0.1337	0.152932	0.320943	0.235996	0.171146	0.356827	0.293004	0.268911	0.409873	0.332337	0.360158
403.589	0.2595	0.177111	0.124248	0.275721	0.133996	0.154782	0.323778	0.232679	0.173296	0.350538	0.278663	0.266404	0.398631	0.321489	0.344077
403.626	0.259887	0.172075	0.121241	0.272068	0.12968	0.145645	0.319796	0.229021	0.167038	0.349504	0.275907	0.261614	0.383985	0.312352	0.338542
403.662	0.261132	0.173886	0.122738	0.271218	0.13264	0.149636	0.318509	0.228546	0.170442	0.350712	0.270981	0.257496	0.383873	0.30247	0.330885
403.699	0.260029	0.17625	0.122434	0.265871	0.129776	0.148968	0.32283	0.224475	0.164754	0.344258	0.2678	0.253971	0.383658	0.2982	0.325773
403.735	0.265745	0.171789	0.122538	0.274993	0.133472	0.1554	0.3181	0.226554	0.172127	0.341565	0.271081	0.261779	0.389169	0.303711	0.331812
403.772	0.263284	0.172914	0.11859	0.270543	0.134352	0.156773	0.316491	0.228082	0.171908	0.349392	0.271619	0.257268	0.393435	0.307385	0.330981
403.808	0.265323	0.171754	0.123041	0.266461	0.131128	0.154145	0.319722	0.230161	0.172992	0.347658	0.274752	0.256882	0.403338	0.312207	0.338827
403.845	0.261603	0.174407	0.124503	0.268471	0.134716	0.157473	0.336283	0.233432	0.18685	0.366769	0.280915	0.270046	0.436158	0.333807	0.364565
403.881	0.262158	0.169154	0.12399	0.268193	0.134292	0.160459	0.340717	0.242507	0.195904	0.377158	0.301415	0.277686	0.448373	0.362296	0.391038
403.918	0.262487	0.168614	0.123162	0.266571	0.134064	0.160105	0.34037	0.246343	0.191708	0.387885	0.312359	0.283446	0.459615	0.385559	0.409427
403.954	0.260865	0.16965	0.121559	0.265807	0.134652	0.162977	0.345678	0.248379	0.185231	0.390262	0.307	0.283314	0.458027	0.387715	0.404823
403.991	0.262297	0.173311	0.125552	0.265196	0.13854	0.162568	0.341235	0.25215	0.182223	0.386854	0.306233	0.280761	0.444396	0.369733	0.3928
404.027	0.258739	0.163014	0.116003	0.265857	0.130136	0.152277	0.323222	0.238929	0.174196	0.377596	0.298241	0.271375	0.418392	0.347974	0.362812
404.064	0.260545	0.169493	0.120921	0.262554	0.127736	0.144864	0.320961	0.2316	0.165427	0.360946	0.282726	0.258593	0.394792	0.313167	0.339265
404.1	0.259661	0.167082	0.121748	0.267957	0.127788	0.142641	0.317743	0.227611	0.162573	0.347642	0.271159	0.2566	0.384196	0.2965	0.324719
404.137	0.261503	0.168543	0.126469	0.263393	0.13208	0.148241	0.320522	0.227307	0.164977	0.341315	0.26987	0.247468	0.3798	0.295933	0.316435
404.173	0.264184	0.168132	0.123731	0.263032	0.135268	0.145559	0.320348	0.227375	0.165819	0.336773	0.268893	0.253914	0.373854	0.288174	0.315923
404.21	0.267426	0.167957	0.125845	0.258071	0.13148	0.148391	0.32377	0.227843	0.162777	0.338596	0.273711	0.255707	0.385154	0.297193	0.310585
404.246	0.263945	0.170439	0.125783	0.262807	0.134108	0.151645	0.320196	0.225343	0.164688	0.340073	0.276433	0.256336	0.388538	0.297348	0.323131
404.283	0.2608	0.172257	0.12029	0.262804	0.137432	0.152491	0.321017	0.232043	0.166992	0.348323	0.280907	0.254807	0.397654	0.306189	0.327638
404.319	0.258506	0.169925	0.119479	0.263389	0.1323	0.148955	0.322857	0.227168	0.164635	0.352519	0.283448	0.25365	0.406573	0.316693	0.340542
404.356	0.2675	0.173382	0.120921	0.271439	0.133004	0.153936	0.316196	0.237564	0.172854	0.347762	0.294493	0.269757	0.409281	0.32467	0.35395
404.393	0.263861	0.173618	0.125662	0.262339	0.134556	0.151005	0.326587	0.237857	0.178358	0.363031	0.300696	0.269536	0.416615	0.336222	0.351177
404.429	0.266087	0.174168	0.122241	0.265825	0.135516	0.149532	0.323578	0.244214	0.178927	0.363138	0.304322	0.271918	0.418262	0.334826	0.354819
404.466	0.268526	0.172186	0.124614	0.268171	0.137316	0.146786	0.322926	0.237143	0.178104	0.362896	0.310156	0.2706	0.410438	0.329033	0.3444
404.502	0.27231	0.179364	0.128283	0.263596	0.141052	0.147318	0.324704	0.238307	0.176623	0.354804	0.319848	0.269536	0.399812	0.326578	0.335219
404.539	0.276403	0.178379	0.123852	0.265754	0.139044	0.148168	0.318987	0.233193	0.170669	0.350546	0.328844	0.266293	0.386554	0.308522	0.330912
404.575	0.281029	0.181393	0.1252	0.269089	0.14118	0.151559	0.318096	0.237132	0.167077	0.348096	0.328611	0.263357	0.380146	0.300978	0.317446
404.612	0.279652	0.181221	0.126662	0.266029	0.141164	0.146273	0.321448	0.2326	0.166912	0.339173	0.319867	0.260071	0.377785	0.294281	0.3138
404.648	0.2749	0.177711	0.120141	0.269093	0.134812	0.1406	0.319643	0.233189	0.164454	0.335231	0.306015	0.260879	0.366977	0.291644	0.313969
404.685	0.272319	0.172121	0.121955	0.262164	0.13558	0.141314	0.315687	0.229975	0.161746	0.334169	0.29317	0.256154	0.376204	0.288956	0.309038
404.721	0.270274	0.171143	0.121472	0.262396	0.138848	0.149314	0.317022	0.220646	0.1698	0.337873	0.281726	0.253932	0.381496	0.28813	0.318123
404.758	0.266271	0.170632	0.126259	0.262961	0.135296	0.149	0.3232	0.217914	0.171342	0.339542	0.278622	0.254925	0.38315	0.296719	0.311838
404.794	0.269894	0.172743	0.131124	0.266496	0.135152	0.148727	0.326174	0.226207	0.168781	0.337715	0.284452	0.2552	0.386027	0.293126	0.322088
404.831	0.26761	0.172336	0.123793	0.264425	0.131796	0.15145	0.330652	0.231621	0.167696	0.342681	0.288704	0.257821	0.393758	0.30357	0.325388
404.867	0.270413	0.171332	0.126776	0.262218	0.13908	0.152473	0.327896	0.232571	0.177381	0.348119	0.29107	0.258707	0.4023	0.313407	0.3455
404.904	0.26249	0.172075	0.125017	0.263504	0.137792	0.150741	0.333935	0.236029	0.18605	0.358885	0.290767	0.261161	0.414808	0.327067	0.352415
404.94	0.26379	0.172471	0.122407	0.269371	0.137884	0.153141	0.331748	0.242475	0.18555	0.364219	0.30293	0.27255	0.425135	0.338967	0.363262
404.977	0.263158	0.176575	0.129062	0.271504	0.13904	0.165945	0.335878	0.242164	0.189546	0.378177	0.305585	0.275811	0.438615	0.351978	0.370342
405.013	0.267345	0.176086	0.135597	0.271154	0.136628	0.164814	0.341657	0.2463	0.190138	0.385319	0.309022	0.284646	0.446585	0.360696	0.388492
405.05	0.269955	0.175254	0.13539	0.279932	0.142544	0.173336	0.347574	0.255529	0.199292	0.386881	0.32183	0.295993	0.460542	0.377981	0.410112
405.086	0.271716	0.177354	0.131697	0.278793	0.14226	0.176105	0.350939	0.264864	0.209704	0.400769	0.331819	0.302668	0.481446	0.39603	0.423685
405.123	0.277119	0.178046	0.128772	0.276554	0.139036	0.170236	0.354513	0.270289	0.213996	0.408919	0.34087	0.306575	0.491842	0.407696	0.440908
405.16	0.27129	0.175689	0.133838	0.281361	0.141992	0.1763	0.358039	0.269143	0.214015	0.419115	0.345193	0.313179	0.49215	0.419244	0.452742
405.196	0.269858	0.177961	0.129593	0.284064	0.147792	0.175518	0.36023	0.262164	0.219415	0.427704	0.343263	0.316961	0.498735	0.426033	0.460281
405.233	0.269603	0.177586	0.129562	0.278996	0.144564	0.174882	0.352261	0.261607	0.218277	0.428242	0.345404	0.310354	0.499904	0.423863	0.457977
405.269	0.272148	0.169857	0.127697	0.285579	0.143092	0.172641	0.353226	0.268279	0.227573	0.43	0.34627	0.309439	0.507908	0.427744	0.461977
405.306	0.271742	0.172589	0.121476	0.287607	0.139052	0.174432	0.352352	0.266789	0.227	0.433562	0.354907	0.319464	0.5138	0.441278	0.474035
405.342	0.268648	0.175807	0.122662	0.291114	0.14012	0.182786	0.361578	0.275661	0.23215	0.440704	0.365215	0.329889	0.541254	0.469833	0.504635
405.379	0.269635	0.171896	0.128869	0.291093	0.145124	0.189477	0.377957	0.287764	0.243119	0.466896	0.384174	0.349354	0.575592	0.510544	0.545554
405.415	0.269994	0.17295	0.128145	0.287275	0.147348	0.193914	0.391809	0.294461	0.260688	0.497188	0.411952	0.376907	0.628262	0.55747	0.605038
405.452	0.27049	0.171932	0.125586	0.288839	0.146772	0.204914	0.416652	0.313725	0.290262	0.529969	0.455907	0.409154	0.689308	0.6279	0.674692
405.488	0.26819	0.174057	0.128703	0.2942	0.151652	0.211227	0.441578	0.327414	0.324012	0.583888	0.508896	0.441089	0.762158	0.71133	0.767881
405.525	0.266671	0.178464	0.130786	0.303664	0.153196	0.23225	0.459383	0.356375	0.359792	0.657038	0.564241	0.490832	0.854296	0.818407	0.887512
405.561	0.266661	0.171968	0.13211	0.313414	0.160236	0.243159	0.481417	0.386657	0.40035	0.712142	0.64537	0.545025	0.964669	0.923948	1.02864
405.598	0.269897	0.174454	0.126766	0.320146	0.169864	0.259741	0.520783	0.429754	0.458358	0.789746	0.726348	0.615725	1.10627	1.05603	1.18432
405.634	0.270206	0.178496	0.12641	0.329004	0.17628	0.292041	0.579057	0.476196	0.530988	0.891873	0.834393	0.708261	1.28104	1.23814	1.39915
405.671	0.264977	0.171739	0.125462	0.342421	0.191472	0.334114	0.642552	0.532025	0.625469	1.03841	0.981256	0.825039	1.53554	1.50017	1.7025
405.707	0.266258	0.170593	0.124052	0.363507	0.204776	0.394491	0.729157	0.626318	0.774781	1.23778	1.20249	0.996207	1.85998	1.84122	2.10897
405.744	0.266455	0.173004	0.130993	0.394668	0.237052	0.490255	0.878861	0.755679	1.00751	1.52574	1.51753	1.22781	2.40622	2.35395	2.68699
405.78	0.268055	0.170479	0.128234	0.447054	0.282664	0.629882	1.136	0.967236	1.39757	1.97948	2.01123	1.60834	3.34272	3.18941	3.6082
405.817	0.264942	0.171546	0.129231	0.534925	0.3351	0.826986	1.48517	1.29765	1.89905	2.76519	2.79166	2.21419	4.62377	4.55125	5.01807
405.853	0.2629	0.173118	0.131428	0.612229	0.376112	0.984427	1.78461	1.66374	2.30793	3.7695	3.64833	2.80034	5.77969	6.15336	6.43368
405.89	0.266081	0.170182	0.130155	0.659493	0.392756	1.01212	1.87387	1.85179	2.38392	4.45538	4.12789	3.11491	6.0848	7.06528	7.12894
405.927	0.265242	0.175239	0.124917	0.647704	0.363396	0.909077	1.74392	1.82068	2.11518	4.48041	4.05327	3.0024	5.47633	6.81172	6.82808
405.963	0.263742	0.172511	0.123028	0.594332	0.300692	0.720655	1.42325	1.56812	1.63447	3.87	3.43294	2.55058	4.24402	5.61393	5.70007
406	0.265339	0.175307	0.129114	0.515332	0.242112	0.548036	1.0827	1.20267	1.16788	2.90685	2.55831	1.92243	3.04297	4.05036	4.20858
406.036	0.258861	0.180132	0.131686	0.438575	0.21626	0.434232	0.847557	0.8917	0.865262	2.08332	1.8288	1.40288	2.2593	2.88465	3.04794
406.073	0.268142	0.180221	0.129093	0.394032	0.195132	0.370723	0.724809	0.71155	0.710919	1.60071	1.415	1.11294	1.81216	2.19522	2.37063
406.109	0.2671	0.177979	0.132472	0.358539	0.18176	0.325627	0.646917	0.609957	0.605331	1.31085	1.16644	0.929107	1.52947	1.78669	1.91685
406.146	0.272323	0.17535	0.127238	0.345446	0.175132	0.286777	0.579504	0.538782	0.515242	1.11718	0.996756	0.808057	1.31462	1.49649	1.63
406.182	0.2725	0.177589	0.124979	0.327875	0.171264	0.2677	0.53207	0.484657	0.453669	0.983046	0.867467	0.7013	1.1359	1.27283	1.37522
406.219	0.269842	0.175207	0.128138	0.323404	0.168696	0.248882	0.493096	0.430296	0.409704	0.860242	0.752141	0.62465	1.00028	1.08396	1.18012
406.255	0.272129	0.176818	0.130031	0.315861	0.16004	0.234895	0.460396	0.396961	0.367308	0.778888	0.679574	0.563093	0.89865	0.948478	1.0414
406.292	0.274587	0.178961	0.126638	0.308379	0.155388	0.219909	0.442374	0.372514	0.323688	0.695115	0.611556	0.514882	0.798246	0.826959	0.910981
406.328	0.279545	0.184261	0.129528	0.304129	0.160268	0.196341	0.415317	0.344232	0.289346	0.624277	0.554378	0.466	0.706458	0.717563	0.794708
406.365	0.27711	0.178179	0.125324	0.296729	0.151244	0.189909	0.395143	0.320239	0.266154	0.564473	0.497274	0.417221	0.627431	0.6197	0.683708
406.401	0.279968	0.180561	0.128572	0.296504	0.148256	0.184218	0.38167	0.301236	0.250946	0.509792	0.448552	0.386096	0.574492	0.553685	0.602277
406.438	0.274716	0.178175	0.123376	0.286504	0.144788	0.178382	0.372109	0.291889	0.230435	0.478827	0.41027	0.357461	0.535158	0.500089	0.54545
406.474	0.276616	0.178371	0.125297	0.280346	0.144148	0.173895	0.3649	0.281689	0.219538	0.467962	0.387989	0.334671	0.524746	0.467296	0.505158
406.511	0.275797	0.174689	0.124141	0.280764	0.13934	0.1689	0.362083	0.272539	0.217904	0.44395	0.374344	0.330061	0.504477	0.444967	0.486092
406.547	0.27099	0.176568	0.125403	0.277564	0.137984	0.1709	0.356465	0.265896	0.2206	0.4379	0.361933	0.322511	0.497785	0.433822	0.473815
406.584	0.268003	0.179393	0.128245	0.277064	0.144812	0.176268	0.357326	0.259154	0.214488	0.431227	0.344407	0.320146	0.496488	0.423811	0.466865
406.62	0.27121	0.179621	0.131055	0.275443	0.145056	0.172936	0.353822	0.26635	0.209438	0.422627	0.352311	0.314464	0.496431	0.422733	0.458573
406.657	0.270945	0.177146	0.129483	0.272636	0.14686	0.172932	0.347809	0.263193	0.209431	0.413023	0.351181	0.313718	0.493904	0.4216	0.452319
406.694	0.267648	0.176479	0.125414	0.277221	0.14352	0.170127	0.350065	0.263211	0.214315	0.416315	0.343515	0.313475	0.491773	0.421626	0.454819
406.73	0.26811	0.176814	0.128031	0.275239	0.148564	0.170282	0.352922	0.264018	0.220915	0.422454	0.347396	0.305804	0.496946	0.426285	0.451327
406.767	0.270029	0.171189	0.123459	0.281336	0.142372	0.164	0.349	0.264407	0.210373	0.420138	0.349378	0.311096	0.486038	0.42117	0.465538
406.803	0.268313	0.174368	0.124572	0.278379	0.140256	0.166741	0.354048	0.265718	0.209488	0.416892	0.354	0.312064	0.485958	0.415937	0.459462
406.84	0.269855	0.183304	0.128472	0.274904	0.142796	0.165359	0.356604	0.259854	0.208392	0.414658	0.340044	0.303436	0.483554	0.404004	0.443008
406.876	0.259668	0.191811	0.126979	0.275846	0.145208	0.170768	0.368996	0.243182	0.207538	0.426958	0.320285	0.299946	0.475835	0.40217	0.428123
406.913	0.267484	0.177807	0.131469	0.279675	0.13938	0.154832	0.343952	0.253211	0.198127	0.400754	0.321763	0.300868	0.457185	0.388207	0.413704
406.949	0.26831	0.178711	0.12881	0.277875	0.141284	0.1559	0.345748	0.256704	0.194523	0.400185	0.317637	0.292929	0.448827	0.3771	0.399031
406.986	0.269974	0.178825	0.130986	0.278804	0.145596	0.161555	0.341665	0.250864	0.197612	0.395358	0.316007	0.291604	0.447992	0.377281	0.391
407.022	0.269839	0.17505	0.125562	0.277789	0.140044	0.160191	0.347526	0.246246	0.194212	0.398242	0.320496	0.291061	0.447931	0.370452	0.40325
407.059	0.270058	0.173004	0.13041	0.271586	0.133568	0.1718	0.342939	0.249643	0.200258	0.397388	0.327833	0.292071	0.450035	0.379026	0.402027
407.095	0.270381	0.179721	0.129169	0.271243	0.143312	0.172368	0.348635	0.246707	0.196465	0.406958	0.328193	0.295889	0.457019	0.377615	0.403765
407.132	0.271	0.181168	0.12701	0.277221	0.14438	0.172777	0.345743	0.248982	0.201577	0.398969	0.335393	0.301407	0.460573	0.379804	0.408354
407.168	0.272119	0.179089	0.130748	0.276307	0.147176	0.171464	0.343126	0.250436	0.201373	0.4029	0.340841	0.301871	0.457477	0.375589	0.408977
407.205	0.273606	0.181275	0.134	0.283875	0.144624	0.167355	0.343683	0.253961	0.205927	0.404196	0.346726	0.304336	0.460062	0.380948	0.408927
407.241	0.272897	0.178229	0.129472	0.28035	0.144412	0.160368	0.348661	0.258161	0.200919	0.398323	0.343311	0.300486	0.460015	0.384304	0.412669
407.278	0.272106	0.174929	0.132483	0.284507	0.148268	0.168945	0.346361	0.257839	0.200735	0.39635	0.337911	0.303468	0.467996	0.385148	0.420127
407.314	0.270074	0.177907	0.129669	0.278239	0.144368	0.173532	0.350974	0.258796	0.206673	0.40635	0.330993	0.300293	0.473054	0.392978	0.423619
407.351	0.273242	0.179871	0.131786	0.278707	0.140544	0.1685	0.355274	0.258125	0.210869	0.413869	0.336178	0.309579	0.482004	0.405015	0.4365
407.387	0.271648	0.174621	0.125969	0.275271	0.139212	0.167127	0.350296	0.259379	0.207269	0.416669	0.339481	0.309982	0.484677	0.409278	0.444635
407.424	0.268358	0.176968	0.129607	0.277314	0.141944	0.171186	0.350535	0.260864	0.213554	0.425392	0.34787	0.314921	0.502823	0.41883	0.452196
407.461	0.264635	0.177446	0.13149	0.281586	0.14282	0.175082	0.358917	0.268311	0.223858	0.440846	0.352678	0.32635	0.519873	0.437919	0.483054
407.497	0.268274	0.179093	0.1307	0.278836	0.144104	0.171295	0.371278	0.273879	0.234346	0.458254	0.370989	0.336486	0.547204	0.468589	0.507127
407.534	0.271568	0.174846	0.129183	0.28545	0.147044	0.17905	0.389122	0.285361	0.254231	0.474219	0.392341	0.361461	0.588946	0.504574	0.562538
407.57	0.266994	0.174268	0.128338	0.283643	0.144616	0.190155	0.3995	0.296732	0.268742	0.510846	0.429681	0.383311	0.643762	0.561359	0.615573
407.607	0.26419	0.176189	0.128941	0.294461	0.147868	0.20455	0.409035	0.321425	0.295346	0.557873	0.472056	0.418836	0.702327	0.629407	0.704612
407.643	0.264894	0.177382	0.129341	0.300811	0.154316	0.211314	0.434665	0.337721	0.323231	0.596842	0.51633	0.454861	0.782308	0.726993	0.798969
407.68	0.268994	0.1784	0.122741	0.309339	0.157376	0.233491	0.452596	0.358107	0.361588	0.651338	0.579996	0.502482	0.86895	0.817193	0.896469
407.716	0.264684	0.179754	0.127776	0.316768	0.166104	0.2584	0.492096	0.392504	0.420696	0.722277	0.651341	0.564479	0.990258	0.931844	1.03456
407.753	0.271223	0.179393	0.127224	0.324514	0.170648	0.272091	0.528278	0.432004	0.480354	0.816996	0.760474	0.6348	1.15285	1.08393	1.22394
407.789	0.27271	0.180643	0.126803	0.341554	0.184936	0.308482	0.591752	0.491075	0.569246	0.952677	0.901693	0.742864	1.37225	1.31879	1.48512
407.826	0.269681	0.177296	0.122366	0.359129	0.202564	0.368859	0.679374	0.580943	0.714508	1.14115	1.0852	0.898032	1.7077	1.6386	1.86149
407.862	0.272423	0.182675	0.126607	0.385114	0.227956	0.46105	0.833678	0.707432	0.955865	1.42664	1.38881	1.13445	2.27559	2.16155	2.41746
407.899	0.269174	0.178789	0.124597	0.436568	0.26008	0.583641	1.0772	0.919946	1.30464	1.91752	1.90592	1.5123	3.17173	3.05569	3.37302
407.935	0.270039	0.178914	0.130359	0.495104	0.307196	0.738714	1.3339	1.20628	1.65198	2.63073	2.56299	1.96919	4.08072	4.24682	4.432
407.972	0.268935	0.174768	0.126566	0.540693	0.311504	0.778382	1.4532	1.3888	1.75253	3.20819	3.00086	2.28209	4.42545	5.03399	5.11342
408.008	0.268858	0.172361	0.128655	0.549754	0.298388	0.738973	1.39344	1.41319	1.64959	3.37338	3.05688	2.28303	4.20807	5.14847	5.08955
408.045	0.26921	0.174921	0.12819	0.520154	0.26314	0.612277	1.18299	1.26507	1.32716	3.03093	2.7041	2.00871	3.42029	4.43464	4.39871
408.081	0.266858	0.178229	0.13289	0.450368	0.222468	0.47145	0.925309	1.00474	0.962438	2.36205	2.08119	1.55699	2.46778	3.27448	3.35147
408.118	0.268771	0.175671	0.132379	0.397232	0.197428	0.367573	0.731522	0.753182	0.703492	1.6956	1.4939	1.13932	1.78218	2.28045	2.38388
408.154	0.271068	0.171621	0.125707	0.355836	0.179588	0.306695	0.613348	0.591311	0.55345	1.26493	1.1108	0.871154	1.4001	1.67523	1.77743
408.191	0.266816	0.173457	0.12929	0.331236	0.171252	0.2687	0.546274	0.497668	0.4733	1.02308	0.89537	0.722139	1.17206	1.32579	1.42069
408.228	0.264739	0.174821	0.131497	0.3229	0.165104	0.251459	0.507439	0.437989	0.417838	0.883115	0.770593	0.629132	1.02782	1.10473	1.20367
408.264	0.264468	0.171925	0.126441	0.311961	0.156468	0.230318	0.474283	0.398604	0.376677	0.787996	0.672574	0.565096	0.917269	0.9652	1.03994
408.301	0.262681	0.173518	0.130203	0.309625	0.158604	0.222982	0.453961	0.376139	0.351231	0.712096	0.615696	0.520282	0.838419	0.864904	0.931804
408.337	0.268055	0.172357	0.126797	0.298693	0.15474	0.214559	0.439365	0.354018	0.329408	0.665942	0.571426	0.483425	0.783842	0.786019	0.854215
408.374	0.267219	0.171789	0.123214	0.297311	0.15666	0.210632	0.430809	0.338789	0.321558	0.627804	0.530993	0.465286	0.740673	0.740459	0.795688
408.41	0.263303	0.173664	0.125428	0.291825	0.152564	0.201395	0.4173	0.332025	0.293765	0.594512	0.498648	0.442679	0.695204	0.701559	0.749319
408.447	0.262906	0.175393	0.129048	0.293311	0.14882	0.193786	0.407887	0.319782	0.279727	0.569058	0.4785	0.427361	0.6609	0.65183	0.712758
408.483	0.268235	0.172779	0.12941	0.290882	0.141932	0.192645	0.396739	0.313271	0.267885	0.545712	0.4614	0.403893	0.629838	0.616544	0.669323
408.52	0.268745	0.177993	0.131741	0.284546	0.142132	0.19245	0.395113	0.30725	0.253381	0.528965	0.43747	0.381025	0.593846	0.579404	0.618446
408.556	0.268039	0.177311	0.134428	0.280246	0.145904	0.190527	0.380417	0.287339	0.238762	0.492735	0.409989	0.359486	0.554865	0.530263	0.563254
408.593	0.268674	0.174421	0.134345	0.282618	0.140132	0.177432	0.364235	0.273564	0.220877	0.467704	0.387481	0.334521	0.520169	0.48257	0.513096
408.629	0.268794	0.180943	0.134328	0.275843	0.144048	0.168377	0.359783	0.265514	0.219265	0.445165	0.36613	0.317918	0.490296	0.443285	0.479292
408.666	0.267119	0.177539	0.138324	0.276957	0.140624	0.167427	0.35437	0.264743	0.217746	0.43705	0.347533	0.311604	0.482577	0.412067	0.449131
408.702	0.268468	0.178318	0.140579	0.279532	0.140884	0.170505	0.350796	0.261739	0.214785	0.417146	0.338378	0.305064	0.470531	0.403196	0.431196
408.739	0.268803	0.188393	0.14229	0.281525	0.148272	0.174836	0.353935	0.257089	0.212408	0.412896	0.326752	0.3109	0.463081	0.39313	0.420188
408.775	0.275545	0.188196	0.145407	0.280739	0.146684	0.173291	0.355165	0.262629	0.209204	0.403915	0.325715	0.298218	0.460477	0.382585	0.402742
408.812	0.278065	0.177186	0.14411	0.285004	0.143808	0.171918	0.347774	0.257814	0.200735	0.400177	0.313807	0.292221	0.442758	0.370563	0.398638
408.848	0.275542	0.18165	0.147417	0.2825	0.147796	0.169145	0.346365	0.257614	0.199112	0.396069	0.305493	0.288379	0.436085	0.363096	0.3875
408.885	0.2796	0.183511	0.144455	0.280439	0.144212	0.167973	0.340461	0.250761	0.193765	0.384654	0.305978	0.286743	0.430481	0.35863	0.375565
408.921	0.278313	0.185721	0.142672	0.283171	0.143948	0.164427	0.341417	0.251325	0.19395	0.387177	0.305063	0.287368	0.427865	0.356204	0.377088
408.958	0.280594	0.187618	0.141414	0.280639	0.145144	0.1647	0.3418	0.249161	0.205258	0.383615	0.304244	0.287671	0.438892	0.356967	0.3753
408.995	0.280487	0.184986	0.140117	0.281282	0.148304	0.167132	0.335883	0.255525	0.205512	0.386123	0.302985	0.282821	0.436258	0.359148	0.374496
409.031	0.282042	0.188021	0.137476	0.278382	0.148076	0.171195	0.343822	0.254182	0.20065	0.394181	0.303374	0.281186	0.432942	0.358963	0.37485
409.068	0.275687	0.184668	0.134686	0.283664	0.144128	0.166495	0.346683	0.252371	0.203777	0.385165	0.306981	0.282743	0.427742	0.349774	0.383158
409.104	0.273497	0.182432	0.129414	0.284107	0.143276	0.171377	0.344096	0.250339	0.190554	0.381727	0.3083	0.285536	0.424004	0.354378	0.374458
409.141	0.276487	0.184536	0.135869	0.285293	0.14696	0.170873	0.343313	0.254721	0.19735	0.37615	0.306548	0.285214	0.428223	0.348711	0.3642
409.177	0.277671	0.185379	0.139403	0.281082	0.143484	0.16335	0.338887	0.250321	0.194785	0.374604	0.29777	0.284721	0.426619	0.338378	0.364504
409.214	0.277194	0.184914	0.13481	0.280521	0.143624	0.165859	0.3458	0.249336	0.198246	0.373888	0.299767	0.277432	0.429092	0.33757	0.366781
409.25	0.275897	0.181975	0.135386	0.2798	0.14326	0.164545	0.333622	0.248018	0.193573	0.374096	0.298281	0.282264	0.429554	0.341852	0.3754
409.287	0.276535	0.182561	0.137014	0.278118	0.136504	0.163164	0.338183	0.251429	0.193719	0.380765	0.2989	0.279493	0.436135	0.34713	0.372085
409.323	0.279723	0.183214	0.135059	0.285054	0.141252	0.173068	0.345222	0.2565	0.196435	0.384404	0.305407	0.28035	0.440627	0.348311	0.377704
409.36	0.279619	0.182546	0.136197	0.286821	0.143476	0.172059	0.346252	0.256575	0.202462	0.389269	0.304844	0.286507	0.437808	0.353452	0.382231
409.396	0.2758	0.186746	0.140583	0.282307	0.148532	0.17005	0.348687	0.255764	0.209931	0.382631	0.307359	0.291793	0.442719	0.356119	0.392865
409.433	0.279926	0.182446	0.142428	0.2844	0.147384	0.170155	0.354504	0.2535	0.208996	0.390885	0.306056	0.291282	0.446719	0.3658	0.399896
409.469	0.277858	0.189975	0.142717	0.284607	0.150508	0.175505	0.358574	0.258546	0.213304	0.395562	0.314511	0.296136	0.463569	0.372185	0.398673
409.506	0.279145	0.188729	0.142114	0.285846	0.151008	0.171191	0.3602	0.262461	0.216973	0.402158	0.328489	0.305371	0.472704	0.386474	0.413135
409.542	0.2775	0.193093	0.140803	0.286043	0.151972	0.174936	0.362239	0.263414	0.226719	0.411965	0.333796	0.304204	0.484031	0.403496	0.427269
409.579	0.277506	0.190943	0.141455	0.292821	0.150552	0.185109	0.363943	0.266261	0.231969	0.424619	0.345078	0.31465	0.498719	0.423226	0.443073
409.615	0.280106	0.187286	0.143562	0.291996	0.149256	0.193373	0.367278	0.273196	0.236723	0.4399	0.354578	0.324468	0.519073	0.440956	0.463092
409.652	0.285952	0.187089	0.142021	0.292807	0.150996	0.194841	0.375852	0.282646	0.244765	0.449935	0.373411	0.346136	0.539923	0.460011	0.491258
409.688	0.29129	0.196532	0.145369	0.301829	0.152308	0.196823	0.390017	0.291525	0.260281	0.474192	0.395793	0.361661	0.579527	0.501741	0.538627
409.725	0.28531	0.198121	0.14439	0.299029	0.15758	0.210068	0.401252	0.297054	0.275442	0.500623	0.420252	0.382379	0.61595	0.543896	0.599892
409.762	0.285774	0.194539	0.146634	0.304796	0.157256	0.213741	0.413457	0.316296	0.296231	0.532412	0.455111	0.408296	0.679296	0.605141	0.669004
409.798	0.285758	0.193132	0.150297	0.308586	0.158324	0.225427	0.426243	0.333289	0.325646	0.578588	0.497241	0.446454	0.742096	0.682944	0.753485
409.835	0.289152	0.195861	0.147831	0.317486	0.163876	0.239345	0.454826	0.355811	0.360612	0.634531	0.552122	0.489254	0.832381	0.764378	0.856904
409.871	0.289861	0.200289	0.156855	0.326839	0.17434	0.263564	0.487509	0.388782	0.405138	0.7069	0.628848	0.5465	0.945896	0.891252	0.990931
409.908	0.294884	0.211311	0.159397	0.346	0.1842	0.288723	0.527065	0.430175	0.474696	0.79715	0.723559	0.6184	1.09276	1.05679	1.16197
409.944	0.300513	0.216064	0.160214	0.361493	0.194028	0.332527	0.586035	0.4885	0.554646	0.924158	0.852356	0.723018	1.3105	1.26692	1.42097
409.981	0.300961	0.223089	0.167934	0.384379	0.219908	0.394059	0.688974	0.580307	0.702038	1.10914	1.05521	0.871911	1.67147	1.60366	1.78659
410.017	0.304674	0.229696	0.173445	0.420061	0.23908	0.487968	0.828226	0.705032	0.937896	1.40072	1.35696	1.11618	2.23056	2.13203	2.34552
410.054	0.318313	0.242207	0.184548	0.469111	0.277588	0.597168	1.02976	0.900082	1.21296	1.85938	1.80401	1.44127	2.92788	2.90765	3.11703
410.09	0.321984	0.251689	0.191641	0.517846	0.303052	0.681077	1.19315	1.09217	1.3913	2.36917	2.22662	1.73595	3.40928	3.71981	3.82335

## Sheet: Figure 11
	intensity / 104 counts
wavelength / nm	a	b
356.292	0.0191655	0.0173667
356.329	0.0283276	0.0213333
356.366	0.038969	0.0146048
356.403	0.0544517	0.0150143
356.44	0.0679655	0.0172762
356.477	0.0792448	0.0155381
356.514	0.078431	0.0167143
356.551	0.0699828	0.0183143
356.588	0.0632862	0.0216095
356.625	0.0563552	0.0131238
356.663	0.0536552	0.0189571
356.7	0.0499	0.0161952
356.737	0.0357069	0.0140952
356.774	0.0582483	0.016381
356.811	0.069631	0.0154619
356.848	0.0934759	0.0176857
356.885	0.123886	0.0130905
356.922	0.142079	0.0125286
356.959	0.149707	0.0162238
356.996	0.126876	0.0150333
357.033	0.100824	0.0180429
357.07	0.0724138	0.0123952
357.107	0.0566793	0.0165952
357.144	0.0518448	0.0159286
357.181	0.0433517	0.013019
357.218	0.0425138	0.0137333
357.256	0.0359897	0.0192857
357.293	0.0423	0.0142905
357.33	0.043	0.013719
357.367	0.0435138	0.0188857
357.404	0.0513172	0.0152429
357.441	0.0599483	0.0147857
357.478	0.0680724	0.0168857
357.515	0.0791724	0.0202952
357.552	0.0909586	0.014619
357.589	0.119179	0.018819
357.626	0.140328	0.0173
357.663	0.17821	0.015619
357.7	0.249948	0.0179429
357.737	0.364283	0.0179524
357.774	0.462072	0.0175429
357.812	0.49711	0.0215762
357.849	0.466628	0.0154524
357.886	0.375669	0.0146762
357.923	0.304741	0.0190571
357.96	0.288938	0.0153143
357.997	0.312214	0.0164857
358.034	0.337097	0.019819
358.071	0.319186	0.0174048
358.108	0.27371	0.00916667
358.145	0.201334	0.014281
358.182	0.147907	0.0155095
358.219	0.1086	0.0148619
358.256	0.0805483	0.018019
358.293	0.0674897	0.0176857
358.33	0.0589207	0.0169714
358.368	0.0576621	0.017019
358.405	0.056969	0.0149619
358.442	0.058469	0.0142
358.479	0.0561759	0.0144381
358.516	0.0507276	0.0162048
358.553	0.0441931	0.0128619
358.59	0.0467414	0.0159571
358.627	0.0400069	0.0178667
358.664	0.0362069	0.0138667
358.701	0.0396483	0.0168952
358.738	0.0335586	0.0213333
358.775	0.0333931	0.0110952
358.812	0.0291483	0.0157238
358.849	0.0366448	0.0164619
358.886	0.0388345	0.0151857
358.924	0.0437966	0.0197333
358.961	0.0495414	0.0162095
358.998	0.060469	0.018881
359.035	0.0698966	0.0164
359.072	0.0814828	0.0129333
359.109	0.0864069	0.0164095
359.146	0.129403	0.012919
359.183	0.184545	0.0155429
359.22	0.273986	0.0122333
359.257	0.347983	0.0165524
359.294	0.374541	0.0188286
359.331	0.33979	0.016919
359.368	0.268528	0.0192048
359.405	0.177783	0.0184952
359.442	0.12031	0.0145857
359.48	0.0899241	0.021719
359.517	0.0693966	0.0177619
359.554	0.0592655	0.0142238
359.591	0.0491241	0.0149143
359.628	0.0416552	0.0173905
359.665	0.0327172	0.0160857
359.702	0.0314103	0.0142238
359.739	0.0241276	0.017781
359.776	0.017469	0.0153905
359.813	0.0185414	0.0192476
359.85	0.0132897	0.0175
359.887	0.0143276	0.0135095
359.924	0.0174931	0.0152857
359.961	0.0215138	0.0207619
359.998	0.0164207	0.0165238
360.036	0.0240207	0.0176
360.073	0.0276966	0.0183
360.11	0.0368379	0.0155
360.147	0.0374172	0.0158429
360.184	0.0428103	0.0193857
360.221	0.0578172	0.0162143
360.258	0.0682552	0.0137095
360.295	0.0830862	0.0137524
360.332	0.106707	0.0170857
360.369	0.134507	0.0130095
360.406	0.226776	0.0204
360.443	0.266945	0.0154095
360.48	0.296797	0.0130429
360.517	0.274386	0.0161524
360.554	0.218538	0.0192048
360.592	0.157179	0.0154524
360.629	0.11901	0.0145762
360.666	0.0991931	0.0164476
360.703	0.0883586	0.0179952
360.74	0.0829207	0.0152143
360.777	0.0881345	0.0132952
360.814	0.0978379	0.0170857
360.851	0.0917345	0.015981
360.888	0.0745621	0.0137143
360.925	0.0562655	0.0162381
360.962	0.0435552	0.0136476
360.999	0.0335379	0.0156571
361.036	0.0302345	0.0151857
361.073	0.0205138	0.0134714
361.11	0.0170138	0.0147524
361.148	0.0143276	0.0151
361.185	0.0130448	0.0204238
361.222	0.012431	0.0152857
361.259	0.0120172	0.0136286
361.296	0.00985172	0.0170476
361.333	0.00951379	0.0155048
361.37	0.0105069	0.0174524
361.407	0.00922069	0.0151
361.444	0.00849655	0.0149095
361.481	0.00911034	0.0201333
361.518	0.0100414	0.0192762
361.555	0.0186172	0.0190524
361.592	0.0197586	0.0139905
361.629	0.0253483	0.0148048
361.666	0.0295103	0.0140857
361.704	0.0432793	0.0151952
361.741	0.0600448	0.0179286
361.778	0.0842931	0.0145381
361.815	0.0974759	0.0122
361.852	0.105659	0.0141667
361.889	0.104517	0.013719
361.926	0.0862138	0.0152048
361.963	0.0629034	0.0144238
362	0.0407828	0.0153905
362.037	0.0269862	0.0144381
362.074	0.0245	0.0151
362.111	0.0200828	0.0133857
362.148	0.0157	0.0150048
362.185	0.0082931	0.0182381
362.222	0.0144552	0.0130286
362.259	0.00413448	0.015281
362.297	0.00454483	0.0132905
362.334	-0.000293103	0.0134524
362.371	0.00106552	0.0123286
362.408	0.00121724	0.0156667
362.445	0.0116034	0.0179048
362.482	0.000975862	0.0156381
362.519	-0.0104897	0.0147381
362.556	-0.00087931	0.0176286
362.593	-0.00188621	0.0154143
362.63	0.00136897	0.0178238
362.667	0.00277586	0.0152619
362.704	-0.000562069	0.0140571
362.741	0.00372414	0.0188762
362.778	0.00415517	0.0155667
362.815	0.00792414	0.0149286
362.853	0.0107793	0.0125714
362.89	0.0147	0.0156571
362.927	0.0213069	0.0135143
362.964	0.0250966	0.0143762
363.001	0.0371	0.0199714
363.038	0.0572517	0.0121143
363.075	0.0743483	0.0167714
363.112	0.0838069	0.014619
363.149	0.0723759	0.0141667
363.186	0.0488034	0.0178857
363.223	0.0395517	0.0165333
363.26	0.0265276	0.0154857
363.297	0.0181138	0.0175286
363.334	0.0176621	0.0183571
363.371	0.0117586	0.017019
363.409	0.00790345	0.0138762
363.446	0.00582069	0.0161
363.483	0.00308966	0.0174143
363.52	0.00375862	0.017719
363.557	-0.00027931	0.0176714
363.594	0.00301724	0.0139619
363.631	0.00257586	0.0164333
363.668	-0.000396552	0.0196476
363.705	-0.000941379	0.0152
363.742	-0.00125517	0.0182667
363.779	-0.00245517	0.0155238
363.816	-0.00331034	0.016219
363.853	0.000131034	0.015719
363.89	0.00178276	0.0156381
363.927	0.00287586	0.0161619
363.965	0.00576207	0.0148762
364.002	0.00481724	0.015081
364.039	0.00779655	0.0143
364.076	0.000813793	0.0171762
364.113	0.00177586	0.0151571
364.15	-0.0011069	0.013719
364.187	-0.00327241	0.0168619
364.224	-0.00374138	0.0163619
364.261	0.00133793	0.0165619
364.298	0.00204828	0.0186762
364.335	-0.00187241	0.0165905
364.372	0.00272414	0.018119
364.409	0.000206897	0.0151333
364.446	0.00442414	0.0141429
364.483	0.00411724	0.0115381
364.521	0.00355172	0.0131381
364.558	0.00994138	0.0151
364.595	0.013269	0.0178286
364.632	0.0226517	0.0132238
364.669	0.0340828	0.0129381
364.706	0.0490655	0.0112
364.743	0.0624448	0.0126238
364.78	0.0587241	0.0142333
364.817	0.0526793	0.012119
364.854	0.0298517	0.0131476
364.891	0.0250483	0.0178476
364.928	0.0163724	0.0179238
364.965	0.0145897	0.0158333
365.002	0.00537241	0.0180429
365.039	0.00161724	0.0161095
365.077	0.000813793	0.0134048
365.114	0.0022931	0.019781
365.151	0.00288621	0.0179857
365.188	0.00145172	0.0161048
365.225	-0.00153448	0.0158381
365.262	-0.00683793	0.0129381
365.299	-0.0055069	0.0179476
365.336	-0.00375172	0.0191619
365.373	-0.00441724	0.017681
365.41	-0.00612414	0.0197429
365.447	-0.011469	0.0214238
365.484	-0.00461034	0.0171571
365.521	-0.00354828	0.0147095
365.558	-0.010431	0.0215524
365.595	-0.00723793	0.0155
365.633	-0.00682759	0.0199524
365.67	-0.00077931	0.018081
365.707	-0.00521724	0.0196286
365.744	-0.00656552	0.0157238
365.781	-0.00863103	0.0191571
365.818	-0.0089	0.0156762
365.855	-0.00874138	0.0164048
365.892	-0.00715517	0.0143429
365.929	-0.00944483	0.0184
365.966	-0.0105552	0.0160524
366.003	-0.00961724	0.0174381
366.04	-0.00656207	0.0179714
366.077	-0.00874828	0.0194714
366.114	-0.00992069	0.0196667
366.151	-0.010131	0.0177619
366.189	-0.00862414	0.0175429
366.226	-0.00794828	0.0178762
366.263	-0.00917586	0.0183381
366.3	-0.0112414	0.0132286
366.337	-0.0101069	0.0144
366.374	-0.00841724	0.0142429
366.411	-0.00755172	0.0156143
366.448	-0.00864138	0.0161571
366.485	-0.00796207	0.0175619
366.522	-0.00771724	0.0161762
366.559	-0.00841379	0.0184667
366.596	-0.00969655	0.0178381
366.633	-0.00708276	0.0190952
366.67	-0.00935862	0.0179762
366.707	-0.0113379	0.0193571
366.745	-0.0086931	0.0155952
366.782	-0.0118172	0.0192714
366.819	-0.00997241	0.0152286
366.856	-0.0110586	0.0140381
366.893	-0.00323103	0.0157
366.93	-0.00714828	0.0165667
366.967	-0.00552414	0.013581
367.004	-0.00910345	0.0135381
367.041	-0.00514138	0.0155905
367.078	-0.0145069	0.0153571
367.115	-0.0100241	0.0173476
367.152	-0.00823448	0.0148333
367.189	-0.00874483	0.0157333
367.226	-0.00822414	0.0167095
367.263	-0.00995172	0.0176619
367.301	-0.0112069	0.016981
367.338	-0.00865517	0.0163
367.375	-0.00946897	0.0161476
367.412	-0.00431724	0.0152476
367.449	-0.0115966	0.0127143
367.486	-0.00898621	0.0166143
367.523	-0.00877241	0.0127048
367.56	-0.00918276	0.0198381
367.597	-0.0107966	0.0199952
367.634	-0.00812759	0.0203952
367.671	-0.0122793	0.0159381
367.708	-0.0114621	0.0189048
367.745	-0.00633793	0.0156238
367.782	-0.00134828	0.0138333
367.819	-0.00502069	0.0142238
367.856	-0.00613103	0.0183619
367.894	-0.0135345	0.0136524
367.931	0.00432759	0.0170381
367.968	0.00682069	0.0150095
368.005	0.00631379	0.0143857
368.042	0.00622414	0.0184619
368.079	0.0047931	0.0175286
368.116	0.0027931	0.0155571
368.153	-0.00241379	0.0152762
368.19	-0.00579655	0.015881
368.227	-0.000151724	0.0141714
368.264	0.00205172	0.0158857
368.301	-0.00082069	0.0142524
368.338	-0.000406897	0.016381
368.375	-0.00253448	0.0177762
368.412	0.0013069	0.0169952
368.45	-0.00413793	0.0162762
368.487	-0.00337586	0.0214381
368.524	-0.00171379	0.0144
368.561	-0.00337586	0.0147619
368.598	0.00326897	0.0164762
368.635	0.00416207	0.0169333
368.672	0.00746207	0.015481
368.709	0.0135552	0.0164952
368.746	0.0146448	0.0160476
368.783	0.00676207	0.0109905
368.82	0.0108655	0.0176905
368.857	0.00995517	0.0185714
368.894	0.000962069	0.0181333
368.931	-0.000658621	0.0155286
368.968	-0.00306552	0.0188524
369.006	-0.00419655	0.014919
369.043	-0.00234828	0.0158048
369.08	-0.00468966	0.0204476
369.117	-0.00777241	0.0126476
369.154	-0.0072069	0.0157286
369.191	-0.0103586	0.017719
369.228	-0.00769655	0.016381
369.265	-0.00761724	0.0146143
369.302	-0.00917241	0.0142571
369.339	-0.0043069	0.0161381
369.376	-0.00161724	0.0170143
369.413	-0.000996552	0.0180762
369.45	-0.000717241	0.0183762
369.487	-0.00399655	0.0128
369.524	-0.00419655	0.0157952
369.562	-0.00424828	0.0167
369.599	-0.00585172	0.0141524
369.636	-0.00521034	0.0204143
369.673	-0.00380345	0.0167333
369.71	-0.00573448	0.0139524
369.747	-0.00807931	0.0155143
369.784	-0.00752069	0.0191905
369.821	-0.00662759	0.0180238
369.858	-0.00465172	0.021319
369.895	-0.00425172	0.0183
369.932	-0.00972069	0.0190524
369.969	-0.00801724	0.0177476
370.006	-0.00432759	0.0172095
370.043	-0.00500345	0.0163381
370.08	-0.0054931	0.0195524
370.118	0.000875862	0.0189667
370.155	-0.00638621	0.0182095
370.192	-0.00715517	0.014381
370.229	-0.0086069	0.015219
370.266	-0.00347241	0.0189048
370.303	-0.00218621	0.0169905
370.34	-0.00295862	0.0192905
370.377	0.000651724	0.0185381
370.414	0.000506897	0.0199
370.451	0.00841034	0.0137714
370.488	0.0103517	0.0143048
370.525	0.0170241	0.0186
370.562	0.0224966	0.0155333
370.599	0.0278241	0.0162
370.636	0.0195207	0.015819
370.674	0.0192655	0.0172238
370.711	0.0133379	0.0157095
370.748	0.0126931	0.0196095
370.785	0.0137103	0.0139143
370.822	0.0155241	0.0144095
370.859	0.0178793	0.0154476
370.896	0.0223552	0.017519
370.933	0.0191138	0.0147048
370.97	0.0222793	0.0145333
371.007	0.0248241	0.0159095
371.044	0.0113345	0.0135381
371.081	0.00967241	0.0195286
371.118	0.00584483	0.0163429
371.155	0.00287931	0.0167714
371.192	0.00067931	0.0204238
371.23	0.00256552	0.0195905
371.267	0.00298276	0.0133905
371.304	7.58621e-05	0.0157476
371.341	-0.00174828	0.0163286
371.378	-0.000882759	0.0198143
371.415	-0.00176552	0.0139048
371.452	0.00366207	0.0172286
371.489	-0.000682759	0.0175
371.526	0.00425517	0.017681
371.563	0.00225517	0.0147381
371.6	0.00467241	0.0177714
371.637	0.00862069	0.0216333
371.674	0.0146828	0.0188286
371.711	0.0169897	0.0166571
371.748	0.020631	0.0175286
371.786	0.0289103	0.0134095
371.823	0.0384897	0.0162
371.86	0.0504517	0.0176762
371.897	0.0634241	0.0177
371.934	0.0907724	0.0126095
371.971	0.141907	0.0169286
372.008	0.195379	0.0152524
372.045	0.218128	0.0117095
372.082	0.21021	0.0183048
372.119	0.177079	0.0183571
372.156	0.132217	0.0153571
372.193	0.0986897	0.0193905
372.23	0.0782	0.018081
372.267	0.0728655	0.0179952
372.304	0.0606862	0.018081
372.342	0.0515345	0.0158286
372.379	0.0464586	0.0130714
372.416	0.0373448	0.0176143
372.453	0.0297172	0.0167429
372.49	0.0199552	0.0181952
372.527	0.0190655	0.0155571
372.564	0.0169414	0.0170857
372.601	0.0137379	0.0149714
372.638	0.0138034	0.0143381
372.675	0.0176034	0.0161286
372.712	0.0179414	0.0122143
372.749	0.0262517	0.0183238
372.786	0.0313966	0.0160095
372.823	0.028031	0.0160857
372.86	0.0284862	0.0151857
372.897	0.0240724	0.0199619
372.935	0.016831	0.0152381
372.972	0.0176621	0.0180952
373.009	0.0145552	0.0194333
373.046	0.0153828	0.0151476
373.083	0.0181414	0.0165333
373.12	0.0215034	0.0197524
373.157	0.0228931	0.0135905
373.194	0.0285034	0.0162571
373.231	0.0320207	0.0138
373.268	0.0445069	0.0163095
373.305	0.0540034	0.017919
373.342	0.0706862	0.0177143
373.379	0.0868483	0.0153619
373.416	0.112786	0.0154095
373.453	0.148221	0.0168952
373.491	0.206124	0.0149238
373.528	0.253338	0.0136905
373.565	0.284634	0.0142714
373.602	0.273324	0.0157
373.639	0.240852	0.0138048
373.676	0.202024	0.0160524
373.713	0.19519	0.0124667
373.75	0.204145	0.0125381
373.787	0.205186	0.0130905
373.824	0.196238	0.0149048
373.861	0.168179	0.0151619
373.898	0.122507	0.00925714
373.935	0.0931552	0.0141095
373.972	0.075569	0.0160905
374.009	0.057369	0.0181905
374.047	0.0480345	0.0150857
374.084	0.0384069	0.0162476
374.121	0.0326034	0.0221714
374.158	0.0284	0.0159571
374.195	0.027931	0.0114571
374.232	0.0262724	0.0160571
374.269	0.0272207	0.0166238
374.306	0.0311931	0.013281
374.343	0.0347552	0.0175952
374.38	0.0455414	0.0197762
374.417	0.0521828	0.0157667
374.454	0.0596	0.0178095
374.491	0.0628034	0.0142
374.528	0.0781207	0.0136476
374.565	0.0884103	0.0153857
374.603	0.111676	0.0133762
374.64	0.135679	0.0121238
374.677	0.143514	0.0153048
374.714	0.130262	0.0147
374.751	0.110538	0.0159762
374.788	0.0925931	0.012981
374.825	0.0893793	0.015219
374.862	0.105714	0.0137571
374.899	0.120431	0.0127952
374.936	0.143879	0.0154952
374.973	0.167017	0.0112238
375.01	0.194155	0.0138095
375.047	0.201262	0.012581
375.084	0.186193	0.0103381
375.121	0.152341	0.0177143
375.159	0.110407	0.0145476
375.196	0.0805655	0.0116286
375.233	0.0608586	0.0163

## Sheet: Figure 12
	intensity / 104 counts
wavelength / nm	1	2	3	4	5	6	7	8	9	10	11	12	13	14	15	16	17	18	19	20	21	22	23	24	25	26	27	28	29	30	31	32	33	34	35	36
356.292	-0.0168	0.0338	0.0141	0.0171	0.0141	0.0126	0.0021	0.0251	-0.0054	0.0222	0.0251	0.0145	0.01	0.0056	0.0238	0.0326	0.0262	0.0256	0.0074	0.0113	0.0133	0.0369	0.0208	0.0267	0.0024	0.0201	0.0253	0.0298	0.0249	0.0378	0.004	-0.0017	-0.0147	0.0004	0.022	0.0105
356.329	-0.0082	0.0443	0.0529	0.0263	0.0196	0.0246	0.0196	0.0277	0.0201	0.0225	0.0027	0.0329	0.0049	0.0282	0.005	0.019	0.0438	0.0465	0.0536	0.0453	0.0303	0.0389	0.0287	0.0341	0.0071	0.0093	0.0418	0.0108	0.0401	0.0409	-0.0015	0.0055	-0.0206	-0.0087	-0.0025	0.0106
356.366	-0.0133	0.066	0.0526	0.0109	0.0219	0.0255	0.0485	0.0222	0.0214	0.0417	0.024	0.0299	0.035	0.0476	0.0398	0.06	0.0597	0.0505	0.039	0.0638	0.0311	0.0371	0.0469	0.0511	0.0297	0.0237	0.0391	0.0229	0.0399	0.0486	0.0136	0.0021	-0.0066	-0.0172	-0.0065	-0.0091
356.403	0.0024	0.0777	0.075	0.0372	0.0304	0.0615	0.0288	0.0391	0.0553	0.0547	0.0464	0.0709	0.0425	0.047	0.0434	0.0691	0.0579	0.0652	0.0483	0.0642	0.0437	0.0421	0.0593	0.0459	0.0447	0.0567	0.082	0.0476	0.0699	0.0726	0.0307	0.0005	-0.0155	0.0057	0.0111	0.0009
356.44	-0.0163	0.0935	0.091	0.0708	0.064	0.0392	0.0199	0.0769	0.0526	0.0451	0.0558	0.0671	0.061	0.0467	0.055	0.0703	0.0712	0.0905	0.0675	0.0732	0.0937	0.063	0.0707	0.0509	0.0626	0.0592	0.089	0.081	0.0922	0.0974	0.0332	0.006	-0.0202	-0.0073	-0.0037	0.0231
356.477	-0.0038	0.1231	0.1183	0.0617	0.0983	0.0458	0.0677	0.0526	0.0541	0.0695	0.0631	0.0788	0.0907	0.0707	0.0531	0.0804	0.0671	0.0967	0.087	0.0896	0.0708	0.0671	0.0937	0.0964	0.0458	0.0452	0.1019	0.0795	0.0948	0.1346	0.0501	-0.0127	-0.0303	-0.009	-0.013	0.0031
356.514	-0.0229	0.1292	0.0893	0.0709	0.0818	0.0479	0.0461	0.0468	0.0541	0.0746	0.0586	0.0764	0.0741	0.0695	0.0451	0.0567	0.1088	0.0818	0.0627	0.0751	0.0683	0.0759	0.0969	0.0864	0.0788	0.0874	0.0872	0.0814	0.1122	0.1505	0.0196	-0.0085	-0.0188	-0.0006	0.002	0.0035
356.551	-0.0149	0.1076	0.0758	0.0367	0.0883	0.0664	0.0577	0.0386	0.0395	0.0692	0.0475	0.0507	0.0718	0.033	0.0776	0.0704	0.0682	0.067	0.0716	0.0763	0.0639	0.07	0.0844	0.0762	0.0601	0.0745	0.0839	0.0805	0.1007	0.1214	0.0299	-0.015	-0.0073	-0.0137	0.0024	0.0032
356.588	-0.0169	0.0956	0.099	0.0334	0.0697	0.0531	0.0368	0.0392	0.044	0.0626	0.0471	0.0832	0.0431	0.0385	0.0389	0.0607	0.0796	0.0601	0.0693	0.0594	0.0603	0.0948	0.077	0.0646	0.0417	0.0592	0.0808	0.0558	0.0673	0.1205	0.0155	-0.0021	-0.011	-0.0086	-0.0081	-0.003
356.625	-0.0295	0.1222	0.0691	0.0304	0.069	0.0431	0.0233	0.0338	0.0398	0.062	0.0381	0.045	0.0277	0.037	0.0345	0.0344	0.0635	0.0409	0.063	0.0693	0.0579	0.0775	0.0656	0.0487	0.042	0.0695	0.0866	0.0483	0.0885	0.1036	0.0322	0.0132	0.0069	-0.0151	-0.0062	-0.001
356.663	-0.0207	0.1301	0.0449	0.0182	0.0596	0.0398	0.0383	0.022	0.0329	0.0749	0.049	0.0445	0.0245	0.0436	0.0217	0.0319	0.0838	0.0584	0.0561	0.0524	0.0733	0.0817	0.051	0.0464	0.0187	0.068	0.0657	0.0604	0.067	0.0972	0.0347	0.0017	-0.0229	-0.0124	0.016	0.0112
356.7	-0.0134	0.0901	0.0536	0.0363	0.0653	0.0075	0.0529	0.0421	0.0209	0.0491	0.0318	0.0482	0.044	0.0276	0.0298	0.0374	0.0815	0.0517	0.044	0.0605	0.0404	0.0557	0.0578	0.0425	0.0322	0.0643	0.0573	0.0692	0.0714	0.082	0.0188	0.0009	-0.0181	-0.0104	-0.0085	-0.0027
356.737	-0.0264	0.0854	0.0616	0.0257	0.0263	0.0062	0.0103	0.0257	0.0517	0.0285	0.0014	0.0398	0.0326	0.0164	0.024	0.052	0.0491	0.015	0.0359	0.0645	0.0131	0.0443	0.0541	0.0306	0.0248	0.0469	0.01	0.0317	0.059	0.0689	0.0208	-0.0199	-0.0308	-0.0076	-0.0233	-0.0043
356.774	-0.0059	0.1068	0.071	0.065	0.0541	0.0387	0.0383	0.0273	0.0381	0.0593	0.0245	0.0593	0.0685	0.039	0.0504	0.072	0.083	0.0586	0.0587	0.0633	0.0413	0.0658	0.05	0.0779	0.0234	0.0635	0.052	0.061	0.0704	0.108	0.0389	0.0051	-0.0033	-0.0223	-0.0117	0.0095
356.811	-0.0158	0.1187	0.096	0.0729	0.0687	0.0673	0.0362	0.0419	0.0801	0.0755	0.0329	0.0654	0.0801	0.0751	0.0669	0.0609	0.0861	0.0452	0.0547	0.0418	0.0665	0.0811	0.0663	0.0872	0.0512	0.097	0.0648	0.0585	0.0946	0.0857	0.0314	-0.0105	-0.0081	-0.016	-0.0161	-0.0131
356.848	-0.0164	0.1451	0.1037	0.0851	0.1017	0.089	0.0534	0.0596	0.0856	0.0851	0.0731	0.0772	0.0968	0.0961	0.0773	0.0649	0.1201	0.0903	0.0918	0.056	0.0876	0.098	0.1289	0.1105	0.0622	0.0974	0.1148	0.109	0.117	0.1335	0.0535	0.0148	-0.0124	0.0016	-0.0044	0.0075
356.885	-0.015	0.2152	0.1754	0.1089	0.0992	0.097	0.0897	0.0916	0.0931	0.1243	0.1198	0.1147	0.1217	0.1062	0.1261	0.1233	0.1275	0.1061	0.1467	0.1047	0.1009	0.1247	0.153	0.1531	0.0802	0.1078	0.1331	0.1387	0.1207	0.1893	0.0538	0.0015	-0.0077	-0.0134	0.0007	-0.01
356.922	-0.0144	0.2313	0.1761	0.1207	0.1132	0.1052	0.1177	0.119	0.0953	0.1206	0.1691	0.1326	0.1375	0.1108	0.1058	0.1318	0.1498	0.1377	0.1771	0.1426	0.1286	0.1333	0.1669	0.1688	0.1089	0.1115	0.1583	0.1472	0.1731	0.2298	0.0851	-0.0053	-0.0078	-0.0116	-0.0161	-0.002
356.959	-0.0082	0.2904	0.1894	0.1377	0.1554	0.0963	0.1472	0.1251	0.1179	0.1414	0.1369	0.1647	0.1456	0.1313	0.121	0.1295	0.157	0.1547	0.1576	0.1392	0.1327	0.159	0.161	0.1427	0.11	0.1339	0.1567	0.0963	0.1907	0.2202	0.0574	0.0019	0.0132	-0.0015	-0.0058	0.0205
356.996	-0.0113	0.2552	0.1218	0.1169	0.1266	0.0961	0.1294	0.1062	0.095	0.1047	0.114	0.1663	0.1435	0.1242	0.0927	0.1199	0.1198	0.1218	0.1076	0.1327	0.0925	0.1201	0.1372	0.1153	0.0963	0.1364	0.1427	0.0994	0.1539	0.1912	0.0447	0.0041	0.0001	-0.0025	-0.0102	-0.0019
357.033	-0.0004	0.1585	0.1192	0.0975	0.0759	0.1024	0.1031	0.086	0.0684	0.1012	0.095	0.1055	0.0905	0.0764	0.0935	0.0831	0.0919	0.1138	0.1016	0.0905	0.077	0.1079	0.1218	0.0952	0.0952	0.0994	0.1154	0.0932	0.1401	0.1247	0.0337	-0.0099	-0.0046	-0.0067	-0.003	0.0056
357.07	-0.0222	0.1056	0.0937	0.0704	0.0715	0.073	0.058	0.0735	0.0351	0.053	0.0694	0.0748	0.0882	0.0538	0.0576	0.0522	0.0823	0.0634	0.0686	0.0882	0.0514	0.084	0.0743	0.0753	0.0848	0.0789	0.0919	0.0514	0.0942	0.0815	0.0306	-0.0111	-0.0157	-0.0018	-0.0091	0.0135
357.107	-0.0142	0.081	0.076	0.0661	0.0429	0.0174	0.0334	0.0627	0.0304	0.0403	0.0475	0.0617	0.0756	0.0312	0.0273	0.0555	0.0591	0.062	0.0705	0.0638	0.0433	0.0603	0.0673	0.0613	0.0505	0.0594	0.0901	0.0432	0.0644	0.0995	0.0179	-0.0069	-0.0205	-0.0009	-0.0069	0.0075
357.144	-0.0275	0.0712	0.0876	0.036	0.0435	0.0375	0.0329	0.0144	0.0323	0.067	0.0336	0.0595	0.0513	0.0387	0.0492	0.0671	0.0394	0.0547	0.0537	0.0475	0.0437	0.0781	0.0566	0.0522	0.0516	0.0535	0.0481	0.0494	0.0621	0.0911	0.0057	0.0089	0.0026	-0.0216	-0.0189	0.0049
357.181	-0.0159	0.0679	0.0544	0.0291	0.047	0.0253	0.0241	0.0314	0.034	0.0581	0.0328	0.0274	0.0397	0.0248	0.0308	0.0652	0.0448	0.0493	0.0553	0.0516	0.03	0.0408	0.052	0.0395	0.0382	0.0549	0.0331	0.0334	0.0761	0.0662	0.0202	-0.0044	-0.0162	-0.0029	-0.0077	0.0007
357.218	-0.0061	0.0861	0.0594	0.0353	0.0481	0.0344	0.0143	0.0442	0.0535	0.0321	0.0095	0.0499	0.0452	0.0227	0.0323	0.0426	0.0564	0.0677	0.0444	0.0537	0.0158	0.0382	0.0483	0.0386	0.0296	0.0152	0.0565	0.0478	0.0325	0.0786	0.0034	-0.016	-0.0386	-0.0159	-0.0129	0.0009
357.256	-0.0059	0.048	0.0518	0.0193	0.0374	0.0204	0.0307	0.0208	0.038	0.0387	0.0208	0.0171	0.0258	0.0151	0.0316	0.0603	0.0373	0.0617	0.0359	0.0468	0.0294	0.0556	0.0524	0.018	-0.008	0.0341	0.0567	0.0489	0.0357	0.0634	-0.003	-0.0075	-0.0247	0.0035	-0.0098	0.0176
357.293	-0.0351	0.0689	0.0651	0.0362	0.0682	0.0364	0.0312	0.0276	0.0269	0.0402	0.0326	0.0496	0.0216	0.0201	0.0224	0.0447	0.0339	0.062	0.0365	0.0336	0.0221	0.0723	0.0513	0.0347	0.0407	0.029	0.0677	0.0374	0.0587	0.0551	-0.0051	-0.0131	-0.0289	0.0036	-0.012	0.0069
357.33	-0.0225	0.0675	0.0669	0.0395	0.0398	0.0389	0.0266	0.0421	0.0297	0.0394	0.0135	0.0401	0.032	0.0234	0.0375	0.059	0.0239	0.0458	0.0534	0.0267	0.0269	0.0639	0.0609	0.0556	0.0467	0.0116	0.0429	0.0489	0.0635	0.0804	-0.0011	-0.0048	-0.0116	-0.028	-0.0046	-0.0161
357.367	-0.0208	0.0706	0.0445	0.031	0.0539	0.0291	0.0319	0.0343	0.0371	0.0321	0.0377	0.0429	0.0189	0.013	0.0297	0.0243	0.0501	0.0618	0.0365	0.051	0.04	0.0683	0.0677	0.0309	0.0233	0.0462	0.049	0.0696	0.0604	0.0761	-0.0003	-0.0253	0.0043	-0.0055	-0.0012	0.0047
357.404	-0.0098	0.0844	0.0408	0.0346	0.0632	0.0278	0.0311	0.0319	0.0242	0.0425	0.0468	0.078	0.0347	0.0603	0.0307	0.0268	0.0529	0.068	0.0485	0.0704	0.0619	0.0824	0.0511	0.0585	0.0288	0.0509	0.067	0.0539	0.0642	0.0719	0.0133	-0.017	-0.0108	-0.0002	-0.0088	0.0011
357.441	-0.0214	0.093	0.0877	0.0544	0.0692	0.0453	0.0522	0.0519	0.0408	0.0478	0.03	0.0743	0.0557	0.0546	0.0274	0.0601	0.0763	0.0455	0.0603	0.076	0.0565	0.0748	0.0614	0.0547	0.0425	0.075	0.0702	0.0492	0.06	0.0917	0.0128	-0.0101	-0.0157	-0.0134	-0.0026	0.0082
357.478	-0.018	0.119	0.1022	0.0704	0.0386	0.035	0.04	0.0585	0.0505	0.077	0.0563	0.0807	0.0494	0.0482	0.0533	0.0584	0.0831	0.0786	0.0791	0.0636	0.0754	0.0617	0.0845	0.0411	0.0745	0.0729	0.0643	0.0765	0.0882	0.0931	0.0129	0.003	-0.0034	0.0178	0.0014	0.0229
357.515	-0.0157	0.1673	0.1238	0.0938	0.0391	0.0764	0.0652	0.06	0.0721	0.0699	0.0759	0.0906	0.053	0.0533	0.0693	0.0532	0.0902	0.0768	0.079	0.061	0.0727	0.0879	0.0645	0.0536	0.0729	0.065	0.0963	0.0726	0.1185	0.1221	0.0283	-0.0065	-0.0095	-0.0119	-0.0067	0.0194
357.552	-0.0231	0.1868	0.112	0.1179	0.0931	0.0814	0.0586	0.0786	0.0686	0.0742	0.0636	0.0944	0.0429	0.0696	0.0688	0.1076	0.0876	0.0726	0.1096	0.1007	0.0778	0.0919	0.0839	0.0764	0.066	0.1026	0.0984	0.0777	0.1388	0.1357	0.0144	0.0069	-0.0116	0.0057	0.0066	0.0011
357.589	0.0054	0.2388	0.1511	0.1501	0.0894	0.1263	0.0787	0.0964	0.0786	0.0994	0.0866	0.1222	0.0886	0.099	0.1192	0.1293	0.1048	0.0919	0.1199	0.105	0.1142	0.1351	0.1161	0.1139	0.0773	0.1502	0.157	0.1247	0.1291	0.1633	0.002	0.012	0.007	0.0021	0.0056	0.012
357.626	0.0137	0.2426	0.1935	0.1471	0.1281	0.1234	0.0752	0.1187	0.1131	0.136	0.0792	0.152	0.1168	0.1145	0.112	0.1719	0.1515	0.1108	0.1711	0.1521	0.1247	0.1166	0.1771	0.0963	0.1198	0.1429	0.1631	0.1417	0.1829	0.1948	0.0082	-0.0239	-0.0096	0.0015	0.0045	0.0066
357.663	0.0051	0.317	0.24	0.1691	0.1433	0.1313	0.1091	0.166	0.1643	0.137	0.1342	0.1921	0.1509	0.141	0.1549	0.2007	0.1904	0.1577	0.216	0.1883	0.1449	0.1544	0.2129	0.1693	0.1639	0.1766	0.1819	0.2017	0.2242	0.235	0.0523	0.0092	0.0075	-0.0056	-0.0024	0.0123
357.7	-0.0145	0.452	0.271	0.2754	0.2317	0.2	0.2002	0.2297	0.2243	0.1939	0.2203	0.2843	0.191	0.2149	0.198	0.2407	0.2918	0.2344	0.291	0.2359	0.2101	0.2448	0.2323	0.262	0.2189	0.2421	0.2478	0.2477	0.3231	0.3392	0.0747	0.0237	0.0012	-0.0143	-0.006	0.0166
357.737	0.0138	0.6143	0.4489	0.3746	0.3512	0.3451	0.2781	0.3025	0.2943	0.3033	0.2892	0.4061	0.3126	0.3062	0.303	0.3463	0.4056	0.3488	0.4178	0.3855	0.3083	0.3541	0.349	0.3658	0.3133	0.3617	0.3584	0.3619	0.4619	0.4964	0.1078	0.0083	-0.0138	0.0083	-0.0039	0.0172
357.774	0.0379	0.8224	0.5736	0.4737	0.4334	0.3943	0.3408	0.4163	0.3845	0.4205	0.4126	0.5325	0.4199	0.3908	0.3815	0.4462	0.4669	0.4737	0.4913	0.4841	0.3937	0.4331	0.4691	0.4058	0.4187	0.4337	0.4549	0.4418	0.563	0.6273	0.1383	0.0157	0.007	-0.0054	0.0005	0.0326
357.812	0.025	0.8895	0.6135	0.4918	0.4754	0.4036	0.3807	0.4696	0.4234	0.4731	0.466	0.5794	0.458	0.4215	0.4025	0.5077	0.517	0.483	0.4865	0.4943	0.4672	0.4354	0.493	0.4425	0.419	0.5175	0.532	0.4634	0.5824	0.6273	0.1453	0.0216	-0.013	0.0054	-0.0087	0.047
357.849	0.0285	0.859	0.6157	0.4309	0.4353	0.3939	0.3666	0.4224	0.3496	0.4399	0.4198	0.5665	0.4028	0.4087	0.4312	0.4551	0.4888	0.4684	0.4689	0.48	0.4061	0.3921	0.461	0.4201	0.4057	0.4662	0.5198	0.4536	0.5	0.6041	0.1249	0.0241	-0.0215	-0.0146	0.0131	0.0595
357.886	0.02	0.7028	0.4703	0.3536	0.3585	0.3156	0.2659	0.3523	0.3078	0.336	0.3112	0.4303	0.315	0.3413	0.3284	0.369	0.3849	0.3967	0.3991	0.3701	0.3312	0.3393	0.3623	0.3786	0.3109	0.3902	0.3935	0.3766	0.4126	0.4904	0.0989	0.0183	-0.0146	-0.0101	0.018	0.0344
357.923	-0.0172	0.5955	0.3699	0.277	0.2697	0.2535	0.2204	0.2322	0.2487	0.2996	0.2558	0.3827	0.26	0.2788	0.248	0.2973	0.3064	0.2878	0.3184	0.2978	0.2483	0.2768	0.3339	0.3168	0.2517	0.3134	0.3172	0.3203	0.3465	0.4131	0.0946	0.0108	-0.0218	0.0018	-0.0196	0.0108
357.96	0.0036	0.494	0.3594	0.2546	0.2484	0.233	0.2192	0.2223	0.2288	0.2849	0.2906	0.3006	0.2674	0.2647	0.2367	0.3148	0.3218	0.2519	0.3068	0.2996	0.246	0.2748	0.3259	0.2842	0.2406	0.2926	0.3312	0.2991	0.3388	0.3465	0.1102	0.007	0.0053	-0.013	-0.0097	0.0325
357.997	0.0101	0.5025	0.3853	0.2586	0.2892	0.2671	0.2188	0.2341	0.2625	0.3047	0.2955	0.3703	0.2702	0.281	0.2231	0.3278	0.3301	0.2864	0.3065	0.3506	0.244	0.3142	0.3523	0.3423	0.2635	0.3166	0.3179	0.3218	0.4163	0.401	0.112	0.0015	0.0048	0.0053	0.0016	0.0168
358.034	-0.0055	0.5805	0.429	0.2972	0.3452	0.3305	0.2438	0.2771	0.2622	0.3155	0.3187	0.3646	0.2997	0.2801	0.2757	0.3092	0.3679	0.327	0.3592	0.3327	0.3224	0.347	0.3281	0.3374	0.2719	0.3518	0.3285	0.3321	0.4015	0.4393	0.0982	0.0229	-0.0039	-0.0017	0.0059	0.0156
358.071	-0.0014	0.5436	0.3756	0.2986	0.3305	0.282	0.2102	0.2119	0.268	0.3284	0.3498	0.3049	0.2984	0.278	0.2721	0.28	0.3566	0.345	0.3541	0.2883	0.3104	0.3313	0.3281	0.3063	0.2743	0.3144	0.315	0.2883	0.3789	0.4334	0.1283	-0.0128	-0.0036	-0.0034	-0.0049	0.0018
358.108	-0.0152	0.4906	0.3376	0.258	0.2718	0.2211	0.174	0.21	0.2128	0.2863	0.2608	0.2816	0.237	0.2313	0.2047	0.2388	0.2881	0.2746	0.2823	0.2488	0.2581	0.2762	0.2894	0.3158	0.2343	0.2667	0.2891	0.2537	0.3504	0.3937	0.092	0.0106	-0.0205	0.0029	-0.0116	0.0131
358.145	-0.015	0.3291	0.2614	0.2085	0.191	0.1532	0.1585	0.1617	0.1426	0.2098	0.193	0.244	0.194	0.1726	0.1418	0.1519	0.239	0.2033	0.2134	0.1756	0.1731	0.1987	0.2149	0.2341	0.182	0.1687	0.2067	0.1907	0.2241	0.3013	0.0656	0.0086	-0.0072	0.0008	0.0173	-0.0122
358.182	-0.0098	0.2409	0.181	0.1502	0.1195	0.0949	0.1257	0.1061	0.1038	0.1429	0.1376	0.1839	0.1331	0.1263	0.1278	0.1258	0.17	0.1422	0.1486	0.1461	0.1291	0.1613	0.171	0.1551	0.1248	0.152	0.1513	0.1528	0.197	0.1885	0.0602	-0.0034	0.0049	0.0199	-0.0036	0.002
358.219	-0.0032	0.198	0.1508	0.0951	0.0925	0.0993	0.0832	0.0835	0.0963	0.0959	0.0637	0.138	0.0983	0.1073	0.0798	0.0943	0.0975	0.1077	0.1286	0.1189	0.0936	0.1176	0.107	0.113	0.1003	0.084	0.0921	0.128	0.1342	0.1509	0.0326	-0.0003	-0.0158	0.0038	-0.0206	-0.0196
358.256	-0.0133	0.1288	0.0996	0.0842	0.0592	0.065	0.0631	0.058	0.0713	0.0781	0.0469	0.1027	0.0792	0.0592	0.0662	0.0692	0.0721	0.0766	0.1028	0.0823	0.0905	0.0767	0.1023	0.0583	0.0553	0.0726	0.0867	0.0922	0.1106	0.1262	0.031	-0.0007	-0.0301	-0.0227	-0.005	0.0013
358.293	-0.0097	0.1165	0.1004	0.0618	0.0438	0.0298	0.0571	0.0403	0.0452	0.0485	0.0438	0.0638	0.0687	0.0535	0.0458	0.0608	0.0657	0.0637	0.0606	0.0785	0.0705	0.0763	0.0906	0.0773	0.0519	0.0637	0.0698	0.0845	0.1062	0.1181	0.0111	-0.008	-0.0254	0.0082	0.0092	-0.012
358.33	-0.0217	0.1204	0.0954	0.0441	0.0302	0.0373	0.0348	0.0434	0.0378	0.0481	0.0248	0.058	0.0689	0.0445	0.0395	0.0578	0.0431	0.0615	0.0848	0.0578	0.0374	0.0909	0.0677	0.0498	0.052	0.0483	0.0748	0.0464	0.0883	0.1209	0.0349	0.0013	-0.0248	0.0022	0.0116	-0.0199
358.368	-0.0018	0.1115	0.0756	0.0341	0.0398	0.0534	0.056	0.0424	0.041	0.068	0.039	0.0456	0.0427	0.0487	0.0587	0.0583	0.0572	0.0531	0.0938	0.0552	0.0507	0.057	0.0671	0.0515	0.0571	0.0598	0.0596	0.0418	0.0562	0.0973	0.0156	-0.0047	-0.0213	0.01	0.0065	0.0009
358.405	-0.0007	0.1157	0.0768	0.0306	0.0698	0.0527	0.0489	0.0364	0.0563	0.0511	0.0523	0.0416	0.0602	0.0384	0.0314	0.0365	0.0697	0.0388	0.0702	0.0426	0.0588	0.0656	0.061	0.0498	0.045	0.0683	0.062	0.0536	0.0892	0.0788	0.0147	-0.0146	0	-0.0103	-0.017	0.0012
358.442	-0.015	0.0798	0.0867	0.0453	0.0513	0.0522	0.0471	0.0195	0.0483	0.0795	0.0483	0.0478	0.0376	0.0511	0.0245	0.0754	0.0499	0.0483	0.0438	0.0617	0.0514	0.0761	0.0725	0.0622	0.0535	0.0776	0.0637	0.054	0.09	0.0965	0.0211	0.0174	0.0151	-0.0228	-0.0287	0.0087
358.479	-0.0158	0.102	0.0514	0.019	0.0542	0.048	0.0435	0.0272	0.032	0.063	0.0359	0.0517	0.0569	0.0575	0.0478	0.06	0.0721	0.0365	0.0774	0.0719	0.032	0.0597	0.0496	0.0437	0.0773	0.0557	0.0779	0.0677	0.0823	0.0752	0.0171	0.0015	-0.0134	-0.0114	-0.0224	0.0009
358.516	0.0052	0.0898	0.0502	0.0301	0.0519	0.0395	0.0385	0.0365	0.0515	0.0575	0.0453	0.0391	0.0649	0.0406	0.0397	0.0494	0.063	0.0386	0.064	0.0656	0.0398	0.048	0.061	0.0471	0.0279	0.0417	0.0476	0.0663	0.0675	0.0685	0.0141	0.0032	0.0026	-0.0036	-0.0059	0.0097
358.553	-0.009	0.0923	0.0448	0.0284	0.0267	0.0336	0.0286	0.0489	0.0195	0.0541	0.0436	0.0378	0.0471	0.0432	0.0267	0.0453	0.0592	0.0254	0.0502	0.0302	0.0495	0.048	0.0484	0.0573	0.0255	0.0382	0.0501	0.0541	0.0603	0.0646	0.0174	-0.0061	-0.0255	-0.0258	0.0011	0.015
358.59	-0.0108	0.1005	0.0625	0.03	0.0365	0.0502	0.0234	0.0361	0.0235	0.0462	0.0288	0.0616	0.0389	0.0376	0.0322	0.0638	0.0434	0.0308	0.0569	0.0469	0.0572	0.0493	0.0613	0.059	0.0315	0.0465	0.024	0.0382	0.0602	0.0785	0.0163	0.0067	-0.0172	-0.026	-0.0088	0.0037
358.627	0.015	0.0903	0.0573	0.0226	0.0471	0.0527	0.0243	0.0282	0.0341	0.0203	0.0101	0.0462	0.0194	0.0221	0.0443	0.0499	0.0414	0.0297	0.0471	0.0647	0.0343	0.0486	0.0518	0.0407	0.0288	0.0621	0.0327	0.025	0.0463	0.0381	0.02	-0.0191	-0.0351	-0.023	0.0162	-0.006
358.664	-0.0247	0.0992	0.0468	0.0067	0.0106	0.0426	0.0049	0.0303	0.0016	0.0467	0.023	0.0557	0.0055	0.0265	0.0148	0.0264	0.0618	0.0357	0.0448	0.0426	0.0221	0.0547	0.0438	0.0535	0.04	0.0365	0.0262	0.0356	0.0521	0.0593	0.0241	0.0043	0.0027	-0.0137	-0.0232	-0.0112
358.701	-0.0062	0.0939	0.0341	0.023	0.0465	0.0367	0.0219	0.0467	0.0215	0.0279	0.0174	0.0209	0.0118	0.0291	0.0409	0.0323	0.0566	0.0544	0.058	0.046	0.0328	0.0437	0.0358	0.0489	0.055	0.0298	0.0505	0.0347	0.0529	0.0461	0.0157	0.0063	-0.0127	-0.0155	-0.0267	0.0035
358.738	-0.0033	0.0535	0.0332	0.0364	0.0396	0.0394	0.0174	0.0186	0.0212	0.0358	0.0094	0.0339	0.0137	0.0028	0.0336	0.0353	0.0387	0.0349	0.0487	0.0405	0.0236	0.0306	0.0288	0.0466	0.0417	0.0329	0.0741	0.025	0.0349	0.0484	0.0046	-0.001	-0.0138	-0.0122	0.0065	0.0034
358.775	0.0064	0.0732	0.0285	0.0336	0.0486	0.0289	0.017	0.0287	0.0119	0.016	0.0216	0.0443	0.0244	0.0365	0.034	0.0319	0.022	0.041	0.0454	0.0205	0.0358	0.0369	0.0544	0.0291	0.0204	0.0299	0.0295	0.0258	0.0241	0.0745	0.0131	-0.013	-0.0276	-0.0013	-0.0107	-0.001
358.812	-0.0232	0.0668	0.0262	0.0227	0.0327	0.0368	0.0125	0.0158	0.0214	0.0275	0.011	0.026	0.0283	0.0064	0.0316	0.0437	0.0217	0.0235	0.0359	0.0279	0.0255	0.0282	0.025	0.04	0.0135	0.0287	0.0469	0.0344	0.034	0.0507	0.0175	-0.0212	-0.0378	-0.014	-0.0103	-0.0095
358.849	-0.0307	0.0845	0.0501	0.0309	0.0304	0.0127	0.0345	0.0412	0.0263	0.0224	0.0305	0.0373	0.026	0.0093	0.0431	0.0525	0.0259	0.0358	0.0652	0.042	0.0537	0.0384	0.0272	0.0162	0.0283	0.005	0.0536	0.0465	0.0496	0.0436	-0.002	-0.0138	-0.0304	-0.0166	-0.0047	-0.0097
358.886	-0.0326	0.0888	0.0524	0.0369	0.0342	0.0058	0.0302	0.0422	0.0255	0.0413	0.0214	0.0184	0.0387	0.0145	0.0371	0.0528	0.0638	0.042	0.0297	0.0198	0.0283	0.0699	0.0378	0.0257	0.0271	0.0366	0.0385	0.0346	0.0602	0.072	0.0182	-0.012	-0.007	-0.0222	-0.0268	0.004
358.924	0.0055	0.0785	0.0626	0.0419	0.0405	0.0182	0.0347	0.0396	0.042	0.0389	0.0359	0.0313	0.0159	0.0197	0.0316	0.049	0.0506	0.0429	0.0597	0.0468	0.0441	0.0494	0.0475	0.0384	0.0222	0.0312	0.0583	0.0609	0.0599	0.0779	-0.0016	-0.0105	0.0004	-0.0159	-0.008	0.0126
358.961	-0.0105	0.1017	0.0839	0.02	0.0222	0.0464	0.0411	0.054	0.0519	0.0324	0.0256	0.0805	0.0206	0.0366	0.058	0.0274	0.061	0.0393	0.0347	0.0569	0.0503	0.0434	0.0459	0.0388	0.0314	0.0635	0.0528	0.0636	0.0649	0.0879	0.0005	-0.0009	-0.024	-0.0246	-0.0074	-0.0008
358.998	-0.0387	0.1155	0.0723	0.0345	0.0471	0.0539	0.0316	0.078	0.0438	0.0522	0.0503	0.0553	0.0418	0.0545	0.0401	0.0592	0.0749	0.0443	0.0651	0.0779	0.0454	0.0495	0.0893	0.0459	0.0667	0.0587	0.0769	0.0509	0.0841	0.0939	0.0075	-0.0101	-0.0169	-0.0214	-0.0078	-0.0063
359.035	-0.024	0.1323	0.1042	0.0429	0.0717	0.0414	0.0486	0.0649	0.0444	0.0525	0.0497	0.0627	0.0661	0.0532	0.0696	0.0731	0.0712	0.0526	0.0722	0.1019	0.0518	0.059	0.1009	0.0663	0.0521	0.0852	0.0829	0.062	0.0937	0.0979	0.0095	-0.0145	-0.0112	-0.0298	-0.0106	0.0105
359.072	-0.0113	0.1686	0.132	0.0571	0.0577	0.0734	0.0721	0.074	0.0752	0.059	0.0642	0.0852	0.1	0.0941	0.0528	0.0883	0.0761	0.0763	0.0832	0.083	0.0554	0.0854	0.1022	0.0624	0.057	0.0739	0.0757	0.0774	0.0765	0.1248	0.0118	0.0001	-0.0286	-0.0175	-0.0028	0.0162
359.109	-0.0252	0.1701	0.0991	0.0885	0.0869	0.0873	0.045	0.0749	0.0706	0.0796	0.0464	0.1054	0.0649	0.101	0.0827	0.1127	0.0988	0.0846	0.0786	0.0673	0.0528	0.1033	0.0916	0.0777	0.0588	0.0755	0.0781	0.0821	0.1029	0.1386	-0.0042	-0.0249	-0.0392	-0.0149	-0.0309	-0.0041
359.146	-0.0026	0.2401	0.1526	0.1197	0.1199	0.1427	0.076	0.1432	0.0929	0.1152	0.1008	0.139	0.1082	0.1125	0.1269	0.1448	0.1617	0.1054	0.1506	0.1131	0.096	0.1157	0.1235	0.1203	0.126	0.153	0.1161	0.119	0.1655	0.1523	0.0328	0.0212	-0.0236	-0.0126	-0.0318	0.0077
359.183	-0.0289	0.2861	0.1943	0.1722	0.1613	0.1525	0.1312	0.1965	0.1418	0.178	0.1368	0.2009	0.1476	0.1599	0.185	0.1868	0.2207	0.1688	0.2029	0.1635	0.1418	0.177	0.196	0.2117	0.1443	0.1899	0.204	0.1938	0.2406	0.2659	0.0498	0.0127	-0.0185	-0.0042	-0.0174	0.0266
359.22	-0.0009	0.4804	0.327	0.2866	0.2286	0.2332	0.1888	0.2681	0.2168	0.2676	0.2393	0.3023	0.245	0.2371	0.2377	0.2627	0.2983	0.2514	0.2778	0.276	0.2222	0.2511	0.2639	0.271	0.2233	0.2861	0.2966	0.2985	0.3455	0.3627	0.0581	-0.0008	-0.0168	-0.0136	-0.0212	0.022
359.257	0.0184	0.6354	0.4258	0.3577	0.3162	0.2712	0.264	0.3011	0.3026	0.3181	0.3403	0.4168	0.3206	0.289	0.2906	0.3559	0.3644	0.3294	0.3445	0.3239	0.3029	0.2778	0.316	0.3226	0.2964	0.3771	0.3371	0.3465	0.5002	0.4474	0.0796	0.0064	-0.0177	-0.023	0.0103	0.0359
359.294	-0.0015	0.666	0.4858	0.3536	0.3648	0.3069	0.2686	0.335	0.3042	0.3565	0.3442	0.4475	0.3138	0.3298	0.3051	0.3758	0.4168	0.3561	0.3685	0.3542	0.3269	0.3475	0.3997	0.3823	0.2878	0.353	0.3518	0.367	0.4978	0.4947	0.0772	0.0057	-0.0286	-0.0032	-0.0175	0.0172
359.331	-0.0113	0.5856	0.4447	0.319	0.3402	0.2827	0.2281	0.3213	0.2999	0.3617	0.3261	0.4304	0.2718	0.3133	0.3299	0.3306	0.3454	0.3022	0.3237	0.3348	0.2798	0.3254	0.3438	0.3373	0.2738	0.3031	0.3252	0.3106	0.4125	0.451	0.0726	0.0232	-0.0123	0.0052	0.0009	-0.0077
359.368	0.0064	0.4578	0.3415	0.2566	0.2507	0.2444	0.1899	0.2487	0.2365	0.2891	0.2666	0.3439	0.1925	0.227	0.2222	0.2818	0.2713	0.2531	0.2827	0.2463	0.2034	0.2698	0.254	0.2655	0.2171	0.2506	0.2657	0.256	0.3391	0.3635	0.0709	0.0024	-0.0294	-0.0074	-0.0071	0.0154
359.405	-0.0044	0.3088	0.228	0.1671	0.1687	0.1493	0.1086	0.1775	0.1487	0.2084	0.1546	0.2157	0.1608	0.1522	0.1394	0.2125	0.2065	0.1763	0.179	0.156	0.1205	0.1922	0.1641	0.1858	0.1413	0.1481	0.1915	0.137	0.2227	0.2344	0.0574	-0.0012	-0.0252	-0.0113	-0.0087	0.0144
359.442	-0.0246	0.2077	0.1328	0.0948	0.1212	0.1027	0.1012	0.1158	0.0903	0.1159	0.093	0.1407	0.0814	0.1101	0.0808	0.1402	0.1446	0.1258	0.1334	0.1065	0.0769	0.1507	0.1325	0.121	0.0871	0.1038	0.127	0.094	0.1736	0.1835	0.0081	-0.0084	-0.008	-0.028	-0.0225	0.0012
359.48	-0.0375	0.1751	0.1014	0.0593	0.0927	0.0818	0.0708	0.0774	0.0688	0.0854	0.0656	0.1073	0.0962	0.0791	0.0789	0.1202	0.0829	0.0778	0.0977	0.0758	0.0746	0.0844	0.0932	0.0922	0.0467	0.091	0.0899	0.0691	0.1384	0.1341	0.0042	-0.007	-0.0152	-0.0107	-0.0053	0.0008
359.517	-0.0162	0.1316	0.0836	0.0674	0.0647	0.0514	0.0486	0.058	0.0517	0.0671	0.0416	0.0652	0.0539	0.0526	0.0638	0.077	0.0601	0.0876	0.0733	0.0686	0.0614	0.0702	0.0812	0.0845	0.05	0.0719	0.0577	0.0576	0.0844	0.1258	0.0366	-0.0006	-0.0087	-0.0167	-0.0025	-0.0025
359.554	-0.0115	0.1043	0.058	0.0376	0.0481	0.0371	0.0468	0.0484	0.0625	0.0473	0.0663	0.069	0.0374	0.0453	0.0292	0.0466	0.0792	0.0682	0.074	0.0541	0.0557	0.0527	0.0509	0.0615	0.0469	0.0786	0.0505	0.0749	0.07	0.1176	0.0091	0.01	-0.0077	-0.0054	-0.024	-0.0192
359.591	-0.0211	0.1153	0.0776	0.0485	0.0177	0.0409	0.0291	0.044	0.0475	0.0339	0.0541	0.0566	0.0336	0.02	0.036	0.0403	0.0634	0.0799	0.0523	0.0334	0.0321	0.0493	0.0479	0.0333	0.0357	0.0542	0.0362	0.0578	0.0779	0.0761	-0.0018	-0.0175	-0.0274	-0.0092	-0.0135	-0.0005
359.628	-0.0231	0.0889	0.0484	0.0146	0.0158	0.0289	0.0373	0.024	0.0432	0.0292	0.0545	0.0562	0.0378	0.0316	0.0259	0.0317	0.0458	0.0771	0.0606	0.0346	0.0552	0.0293	0.0516	0.0292	0.0376	0.0424	0.0356	0.0158	0.068	0.0572	0.0106	-0.0142	0.0128	-0.0125	-0.0152	-0.0132
359.665	-0.0375	0.0751	0.0295	0.0299	0.0373	0.02	0.0225	0.012	0.0309	0.0261	0.031	0.024	0.0135	0.0169	0.0319	0.0459	0.0421	0.0473	0.0429	0.0528	0.027	0.0165	0.0243	0.0171	0.0245	0.0222	0.0539	0.0145	0.0533	0.0639	-0.0106	-0.0047	-0.0043	-0.0161	-0.0093	-0.0052
359.702	-0.017	0.0866	0.0393	0.0261	0.0251	0.0344	0.0296	0.0169	0.0034	0.0226	0.0191	0.0469	0.0376	0.0176	0.0182	0.0328	0.0438	0.0353	0.0342	0.0536	0.0298	0.0401	0.021	0.0325	0.0186	0.0123	0.0252	0.0247	0.0417	0.0419	0.0176	-0.0044	-0.0209	-0.0235	0.0024	0.0171
359.739	-0.0193	0.0571	0.0265	0.0159	-0.0034	0.0168	0.006	0.015	0.0226	0.0269	0.0211	0.0151	0.0067	0.0163	0.0187	0.0273	0.0403	0.0356	0.0361	0.0341	0.0243	0.0186	0.0252	0.0409	0.0234	0.0067	0.0243	0.039	0.0211	0.0415	0.0177	-0.0232	-0.0185	-0.0086	-0.0066	-0.0105
359.776	-0.0431	0.045	0.0149	0.0188	0.0143	0.0155	0.0016	0.0151	0.0117	0.0113	-0.0091	0.0181	0.0168	0.0174	0.0038	-0.0041	0.0243	0.0313	0.0375	0.0416	0.0376	0.0155	0.0105	0.0191	0.0008	-0.0129	0.0068	0.0394	0.0278	0.0362	0.0162	-0.0205	-0.01	-0.0163	-0.007	-0.0011
359.813	-0.0275	0.0236	0.0307	0.0207	-0.0012	0.0052	0.0164	0.0028	0.003	0.0251	0.0005	0.0215	0.0213	0.0267	0.0041	0.0258	0.0118	0.0233	0.0395	0.0416	0.03	0.0249	-0.0076	0.0142	0.0044	0.0352	0.0414	0.003	0.028	0.0218	0.0138	-0.0006	-0.0231	0.0005	-0.0158	-0.0225
359.85	-0.0077	0.0235	0.0198	0.023	0.0095	0.0034	0.0047	-0.0086	-0.0112	0.0043	0.0288	0.015	0.0151	0.0138	0.0209	0.0095	0.0227	0.0089	0.0195	0.004	0.0045	0.0335	0.0159	0.0065	0.0033	0.0158	0.0222	0.006	0.0292	0.0219	0.0176	-0.0002	-0.0125	-0.009	-0.0264	-0.0034
359.887	-0.0247	0.0183	0.013	0.0155	-0.0065	-0.0018	0.0061	0.0002	-0.0022	0.0131	0.0386	0.0166	0.0185	0.0197	0.0052	0.0146	-0.0068	0.012	0.0139	0.0262	0.0091	0.0191	0.0221	0.0214	0.0286	0.0207	0.0107	0.0187	0.0173	0.0336	-0.0003	-0.029	-0.0325	-0.0124	-0.0155	-0.0043
359.924	-0.0238	0.0342	0.0197	0.0156	-0.0197	0.0147	0.0105	0.0089	0.0135	0.0015	0.019	0.007	0.0371	0.0181	0.0109	0.0091	-0.0157	0.0197	0.019	0.0197	0.024	0.0246	0.023	0.0114	0.0245	0.0304	0.0257	0.0256	0.0539	0.0214	-0.0064	0.0077	-0.0241	-0.0139	-0.0071	-0.0082
359.961	-0.0205	0.0327	0.0037	0.0233	0.0171	0.0186	0.0026	0.031	0.0283	0.0248	0.01	0.011	0.0198	0.0079	0.0287	0.0209	0.0259	0.0352	0.0079	0.0261	0.0062	0.0254	0.0206	0.03	0.0206	0.0455	0.0397	0.0196	0.0148	0.026	-0.0032	-0.0059	-0.0229	-0.0122	-0.0031	-0.0052
359.998	-0.0269	0.0358	0.0274	0.0183	0.0105	0.0081	-0.0152	0.033	0.0262	0.0208	0.0011	0.0229	-0.0053	-0.0061	-0.0005	0.0069	0.0205	0.0042	0.0033	0.0391	0.0208	0.0216	0.0144	0.0139	0.0281	0.0228	0.037	0.0162	0.0028	0.0476	0.0026	-0.0168	-0.0382	-0.0128	-0.0192	-0.0186
360.036	-0.0239	0.0304	0.0495	0.0145	0.014	0.0193	0.0097	0.0154	0.0407	0.0239	0.0047	0.0203	0.0353	0.0218	0.0114	0.0157	0.0335	0.0162	0.0249	0.0401	0.0206	0.0402	0.0133	0.0284	0.0039	0.0245	0.0381	0.0349	0.0115	0.0399	0.0052	-0.0075	-0.0234	-0.0255	-0.0175	-0.016
360.073	-0.0185	0.0315	0.0323	0.0241	0.0386	0.0265	0.0133	0.0351	0.018	0.0309	0.0107	0.0233	0.0205	0.0299	0.0267	0.029	0.0483	0.0045	0.0339	0.0233	0.0229	0.0227	0.0165	0.0286	0.0315	0.0357	0.0413	0.0277	0.0191	0.0568	-0.0079	-0.0155	-0.007	-0.0034	-0.0089	-0.002
360.11	-0.0238	0.0649	0.047	0.0265	0.0236	0.0233	0.0305	0.0477	0.0272	0.0321	0.0321	0.0376	0.0416	0.0311	0.0232	0.0473	0.0606	0.0203	0.0307	0.0325	0.0478	0.0242	0.0424	0.0312	0.0376	0.0298	0.0336	0.0503	0.0345	0.0571	0.0135	-0.0247	-0.0137	-0.0202	-0.0172	0.0096
360.147	-0.0293	0.0565	0.0677	0.0107	0.0149	0.0469	0.0293	0.0297	0.0288	0.028	0.0166	0.0386	0.0334	0.0577	0.0301	0.0292	0.0441	0.0107	0.0223	0.036	0.0421	0.057	0.0455	0.022	0.0286	0.0427	0.0462	0.0405	0.0441	0.0852	-0.0035	-0.0178	-0.0294	-0.0178	-0.0144	-0.003
360.184	-0.0181	0.0694	0.0462	0.0361	0.0287	0.0532	0.044	0.0315	0.0312	0.0468	0.0396	0.0387	0.0533	0.0532	0.0312	0.0238	0.0671	0.0418	0.04	0.0233	0.0298	0.0433	0.0688	0.0382	0.0255	0.0178	0.0598	0.035	0.0478	0.0764	0.0067	-0.0153	-0.0306	-0.0009	-0.0072	0.0126
360.221	-0.0156	0.0817	0.0925	0.0548	0.0339	0.057	0.0601	0.0413	0.0601	0.0504	0.0502	0.073	0.0613	0.0561	0.0209	0.0464	0.052	0.0804	0.0789	0.0554	0.0464	0.0543	0.0637	0.0414	0.0317	0.0513	0.0458	0.0703	0.0752	0.0902	0.0118	-0.0137	-0.0267	-0.0113	-0.022	0.0117
360.258	-0.0324	0.1198	0.0897	0.049	0.0595	0.0532	0.0673	0.0533	0.0682	0.0525	0.0604	0.0839	0.0626	0.0535	0.0395	0.0819	0.0812	0.069	0.0692	0.0738	0.0627	0.0659	0.0685	0.0631	0.061	0.0752	0.0569	0.076	0.0755	0.0871	0.015	-0.0102	-0.0195	-0.0193	-0.0179	-0.0021
360.295	-0.0333	0.1446	0.0978	0.0618	0.0765	0.0851	0.0514	0.0954	0.0609	0.0559	0.0863	0.1264	0.055	0.0568	0.0522	0.0946	0.094	0.0757	0.0757	0.0936	0.0791	0.0831	0.0797	0.0994	0.0744	0.0559	0.1064	0.0926	0.1028	0.0964	0.0195	-0.0005	-0.0179	-0.0116	-0.0089	-0.0193
360.332	0.0009	0.2043	0.1283	0.102	0.078	0.1297	0.0569	0.136	0.0693	0.081	0.1109	0.1562	0.0877	0.0839	0.0854	0.0849	0.081	0.1078	0.1005	0.1066	0.0932	0.1062	0.1145	0.0869	0.0897	0.094	0.1282	0.1158	0.1314	0.1442	0.0071	-0.0133	-0.0112	-0.0159	-0.0092	0.0069
360.369	-0.0228	0.2726	0.1497	0.1403	0.1212	0.1075	0.1006	0.1539	0.0836	0.1003	0.1265	0.1833	0.1118	0.1183	0.1119	0.1152	0.1215	0.1556	0.1415	0.1176	0.0968	0.1259	0.1148	0.1212	0.1069	0.1466	0.1502	0.1395	0.1659	0.2	0.0164	-0.0312	-0.016	-0.045	-0.0209	-0.0052
360.406	0.0097	0.4093	0.2691	0.2256	0.2106	0.2028	0.2212	0.2237	0.1718	0.1859	0.2182	0.2683	0.2197	0.2098	0.1967	0.2062	0.2401	0.2235	0.2315	0.1875	0.1803	0.205	0.1991	0.1952	0.176	0.2436	0.2426	0.202	0.2789	0.3323	0.0811	0.0096	0.006	0.0033	-0.0114	0.022
360.443	-0.0212	0.4895	0.3368	0.2568	0.2264	0.2292	0.2612	0.2791	0.2349	0.2608	0.2163	0.3199	0.2621	0.2407	0.2205	0.2357	0.2872	0.2778	0.2753	0.2289	0.199	0.2523	0.2341	0.2658	0.2172	0.2181	0.2673	0.2503	0.3032	0.395	0.069	0.0241	-0.0285	-0.0267	-0.0038	0.0267
360.48	-0.0008	0.5023	0.4098	0.242	0.2465	0.2884	0.2426	0.3529	0.2277	0.3354	0.2468	0.3246	0.28	0.2654	0.2582	0.2766	0.3422	0.2761	0.2995	0.2857	0.2449	0.3062	0.2909	0.2652	0.2307	0.2799	0.3036	0.2632	0.3182	0.4016	0.0617	-0.0205	-0.0173	-0.0142	-0.0138	0.0064
360.517	-0.0008	0.4506	0.3534	0.2255	0.2114	0.2655	0.2026	0.3076	0.2088	0.3086	0.26	0.3315	0.275	0.2434	0.2861	0.2642	0.3061	0.2538	0.2912	0.2535	0.2413	0.2773	0.2584	0.2766	0.19	0.256	0.277	0.2606	0.2936	0.3276	0.0562	0.0042	-0.0219	-0.0119	-0.0378	0.0195
360.554	-0.0158	0.3785	0.2662	0.1784	0.1725	0.2097	0.1724	0.2249	0.1676	0.2252	0.1715	0.2589	0.2177	0.1771	0.208	0.2414	0.2439	0.1661	0.2224	0.2329	0.1877	0.2107	0.2438	0.2407	0.1703	0.2307	0.2166	0.218	0.2431	0.2407	0.0504	-0.017	-0.0106	-0.0024	-0.0183	0.0079
360.592	-0.0293	0.2533	0.1689	0.1388	0.1517	0.1507	0.1396	0.1776	0.1172	0.1572	0.13	0.1629	0.1472	0.154	0.1385	0.17	0.1618	0.1798	0.1431	0.1574	0.1261	0.1533	0.1587	0.1618	0.1087	0.1334	0.1788	0.1292	0.2105	0.198	0.042	0.0162	-0.0236	-0.0043	-0.0164	0.0178
360.629	-0.021	0.2005	0.1466	0.1144	0.1004	0.0993	0.0899	0.113	0.0752	0.1135	0.1057	0.1258	0.1016	0.118	0.1069	0.1183	0.1175	0.1322	0.1188	0.1223	0.1257	0.1229	0.1213	0.1274	0.102	0.0889	0.1353	0.1147	0.1488	0.1444	0.0282	-0.0077	-0.0232	-0.029	-0.0083	0.0099
360.666	-0.0151	0.1824	0.132	0.0989	0.0914	0.066	0.0626	0.0949	0.0783	0.0968	0.0893	0.0981	0.0852	0.0811	0.0756	0.1072	0.0982	0.0902	0.0856	0.1136	0.0753	0.0928	0.1053	0.1184	0.086	0.0768	0.1393	0.0821	0.1256	0.1476	0.0086	0.0078	-0.0169	-0.0225	-0.0062	0.0027
360.703	-0.0302	0.1393	0.1021	0.0876	0.0666	0.0718	0.0522	0.071	0.0709	0.078	0.0673	0.0793	0.0909	0.0612	0.0968	0.0986	0.0942	0.0868	0.0791	0.1104	0.0697	0.0841	0.1012	0.0997	0.0692	0.087	0.1276	0.0669	0.1175	0.1354	0.0153	0.0036	-0.0133	-0.024	-0.0275	-0.0137
360.74	-0.0186	0.1204	0.1076	0.0669	0.058	0.063	0.0587	0.0816	0.0485	0.0822	0.0573	0.0776	0.0834	0.07	0.0723	0.0772	0.082	0.056	0.0986	0.0932	0.1038	0.0854	0.1232	0.0955	0.0479	0.0893	0.1192	0.072	0.1199	0.094	0.0071	-0.0004	-0.0191	-0.0134	-0.001	0.0035
360.777	-0.0086	0.1181	0.106	0.0932	0.0599	0.076	0.0662	0.0967	0.0478	0.0889	0.0605	0.0897	0.0749	0.072	0.0729	0.1049	0.0949	0.088	0.0934	0.0886	0.0826	0.1004	0.0873	0.08	0.0857	0.0969	0.1321	0.1013	0.1132	0.0838	0.0333	-0.0277	-0.0429	-0.0251	-0.011	-0.0044
360.814	-0.0178	0.1679	0.1108	0.0775	0.0846	0.0896	0.0816	0.0877	0.0629	0.0971	0.1031	0.116	0.0691	0.076	0.0784	0.0814	0.0882	0.0842	0.0838	0.1249	0.0949	0.0997	0.1373	0.0987	0.0897	0.0995	0.1108	0.0847	0.1363	0.1209	0.0315	-0.0017	-0.019	-0.0024	0.0034	0.0064
360.851	-0.0403	0.1259	0.1163	0.0994	0.0774	0.0817	0.0798	0.0665	0.0709	0.0898	0.1026	0.0936	0.0646	0.0646	0.0796	0.0807	0.0995	0.1094	0.0839	0.0908	0.0795	0.1213	0.1227	0.0812	0.0742	0.0864	0.1178	0.0577	0.1193	0.1232	0.0422	-0.0043	-0.0219	-0.0197	-0.0126	-0.0034
360.888	-0.0301	0.1158	0.0775	0.0754	0.0641	0.0761	0.0617	0.0459	0.0392	0.0852	0.0706	0.0836	0.0465	0.0638	0.0782	0.0624	0.0898	0.0987	0.0771	0.0748	0.0711	0.0929	0.0874	0.0886	0.0484	0.0769	0.0939	0.0494	0.0868	0.0805	0.0197	-0.0044	-0.0328	0.0005	-0.0165	-0.0116
360.925	-0.0217	0.0759	0.049	0.0443	0.0439	0.0524	0.0513	0.0582	0.0477	0.0667	0.0421	0.0971	0.0264	0.0468	0.0522	0.053	0.0636	0.0581	0.0725	0.0552	0.0621	0.0682	0.0479	0.0728	0.0267	0.0565	0.0493	0.0489	0.0792	0.0637	0.0218	-0.0222	-0.0211	0.0157	0.0022	0.0022
360.962	-0.0322	0.05	0.0564	0.0223	0.0352	0.0239	0.0322	0.0299	0.029	0.0425	0.0491	0.0896	0.0296	0.0404	0.034	0.0289	0.0375	0.0361	0.0553	0.0382	0.0427	0.0588	0.0616	0.0469	0.0367	0.034	0.0468	0.0245	0.0698	0.0812	0.0259	-0.0087	-0.0071	-0.0041	0.0027	0.011
360.999	-0.0289	0.059	0.0362	0.0143	0.0275	0.0285	0.0352	0.0262	0.0159	0.0236	0.0456	0.046	0.0196	0.0255	0.0258	0.0407	0.0129	0.0368	0.0347	0.0375	0.0179	0.04	0.0451	0.0499	0.0165	0.0293	0.0431	0.0324	0.0447	0.0622	0.0176	-0.0051	-0.0367	-0.0131	-0.0147	-0.0233
361.036	-0.0449	0.0519	0.0518	0.0128	0.0165	0.0156	0.012	0.0299	0.0308	0.0139	0.0335	0.025	0.007	0.0309	0.0194	0.0534	0.0372	0.0288	0.0252	0.0436	0.0478	0.0236	0.0397	0.0231	0.025	0.02	0.0408	0.0124	0.0676	0.0376	0.0087	-0.0145	-0.0482	-0.0293	-0.0085	0.0126
361.073	-0.031	0.0159	0.0206	0.0197	0.0082	0.0186	0.0127	0.0036	0.0216	0.0247	0.0102	0.024	0.0112	0.0296	0.0156	0.015	0.0235	0.029	0.0359	0.029	0.0049	0.0257	0.0308	0.0138	0.023	0.0418	0.0216	0.0123	0.0251	0.0273	0.0093	-0.009	-0.018	-0.0135	-0.0029	-0.012
361.11	-0.0103	0.0162	0.0255	0.0075	0.0161	0.0307	0.0134	0.0015	0.0038	0.0055	0.0207	0.031	0.0071	0.0234	0.0108	0.0137	0.0264	0.0199	0.0395	0.0097	0.0163	0.0278	-0.0082	0.0062	0.0124	0.0249	0.0334	0.0034	0.0186	0.0362	-0.0014	-0.0145	-0.0149	-0.0012	0.002	-0.0107
361.148	-0.0181	0.017	0.023	0.0268	0.0166	0.0147	0.0153	0.0141	-0.01	0.002	0.0148	0.0394	0.0126	0.0068	0.0108	0.0138	0.0352	0.0205	0.0074	0.0118	0.013	0.0065	0.0075	0.026	0.0065	-0.0148	0.0245	0.0033	0.0227	0.0277	-0.0183	-0.0142	-0.0257	0.0065	-0.0137	-0.0157
361.185	-0.021	0.0168	0.0219	-0.0069	0.0024	0.0158	0.0061	0.0071	0.0172	-0.009	-0.0172	0.0138	0.0136	0.0189	-0.0019	0.0239	0.0179	0.0162	0.0167	0.0083	0.0224	0.0282	0.0078	0.0139	0.0113	0.0244	0.0128	0.0124	0.0242	0.0393	0.0014	0.0046	-0.0259	-0.0043	-0.0077	-0.0026
361.222	-0.0466	0.0236	0.0283	0.0222	-0.009	0.0042	-0.0162	-0.0063	0.023	-0.0077	0.0129	0.0094	-0.0014	0.0166	0.0214	0.0215	0.0263	0.0138	0.0184	0.0075	0.0098	0.0154	0.0055	0.018	-0.0039	0.0157	0.032	0.0053	0.0325	0.0217	0.009	0.0006	-0.0169	0.0052	-0.0306	-0.0096
361.259	-0.0237	0.0205	0.0082	0.0073	0.0143	0.0049	0.0044	-0.003	0.0065	-0.0011	-0.0188	0.0281	-0.0051	0.0275	0.0152	0.026	0.03	0.0192	0.017	0.0147	-0.0026	0.0106	0.0258	0.0031	-0.0127	0.0251	0.0144	0.0095	0.0296	0.0299	0	-0.0105	-0.0126	-0.0089	-0.0054	-0.0017
361.296	-0.0401	0.017	0.0052	0.0261	-0.0075	0.0023	-0.0036	0.0021	0.0011	0.0094	-0.0163	-0.0047	-0.0043	0.0095	0.0142	0.015	0.0154	0.0017	0.0016	0.0323	0.0047	0.004	0.0296	0.0063	-0.0034	0.0222	0.0125	0.0281	0.0279	0.0373	0.0038	-0.0065	-0.0092	-0.0143	0.0036	-0.0102
361.333	-0.03	0.0269	0.0239	-0.0106	0.0229	-0.0016	0.0047	-0.0058	0.0149	0.0051	-0.0196	0.0001	0.0041	0.0052	0.0085	0.0152	0.0101	0.0124	0.0164	0.0261	0.0051	0.0298	0.0249	0.0032	-0.0047	0.0016	0.0069	0.0116	0.0181	0.0205	-0.0061	-0.0188	-0.0382	-0.0258	-0.0155	-0.0228
361.37	-0.0273	0.0257	0.0283	-0.0116	-0.0055	-0.0003	0.0282	0.0139	0.0035	0.0023	0.0023	0.0005	0.0085	0.0056	-0.0023	-0.0033	0.0051	0.0125	0.0177	0.018	0.0094	0.0013	0.02	-0.0092	0.0187	0.0271	0.0088	0.0153	0.0325	0.0317	-0.0251	-0.0098	-0.0134	-0.0164	-0.0055	-0.003
361.407	-0.0352	0.0125	0.0234	-0.0121	0.0005	0.0027	0.0201	0.0127	-0.0026	0.0015	0.0128	0.0014	-0.0046	-0.0066	0.008	0.0046	0.0158	0.0242	-0.0026	0.0184	0.0012	0.0156	0.0069	0.0058	0.0152	0.0227	0.0092	0.0051	0.0159	0.0397	-0.0208	0.0014	-0.0271	-0.0191	-0.0001	0.0026
361.444	-0.0277	0.0175	0.0248	0.0219	-0.0026	-0.0024	0.0057	0.0113	0.0017	0.0205	0.0006	0.0011	-0.0072	-0.0039	-0.0087	0.0049	0.0095	0.0209	0.0061	0.0115	-0.0062	0.0136	0.0202	0.0056	0.0036	0.0008	0.0066	0.0057	0.0348	0.0285	-0.01	-0.0169	-0.0081	-0.0168	-0.0125	-0.0151
361.481	-0.0318	0.0257	0.0277	0.019	0.0003	0.0108	-0.0144	-0.0093	-0.0047	0.0216	-0.0137	0.0147	0.0002	0.0064	0.0011	0.0091	0.0201	0.0105	0.0094	0.0242	-0.004	0.0269	0.008	0.012	-0.0012	-0.0007	0.0075	0.0205	0.011	0.0255	-0.0203	0.0031	-0.0265	-0.0243	-0.0152	-0.0116
361.518	-0.0125	0.0532	0.0088	0.0054	0.0058	0.023	0.0109	-0.0024	-0.0055	-0.0228	0.0117	-0.0097	0.0137	0.0193	0.0137	0.0197	0.0205	0.0093	0.0084	0.011	-0.01	0.0092	0.0149	0.0023	0.0165	0.007	0.0228	0.0202	0.0028	0.0115	0.0009	-0.0056	-0.0246	-0.0047	-0.0111	0.0012
361.555	-0.0209	0.0317	0.03	0.0141	0.0287	0.0169	0.0066	0.0055	0.0064	0.0059	0.0143	0.0318	-0.0045	-0.0029	0.0025	0.0181	0.0376	0.0244	0.014	0.0054	0.0202	0.0397	0.0519	0.0058	0.024	0.0068	0.0222	0.0269	0.0211	0.0348	-0.0075	-0.0032	-0.0286	-0.0091	-0.0032	0.0079
361.592	-0.0101	0.0327	0.0266	0.0099	0.024	0.0339	0.0105	0.0045	0.0179	0.0168	-0.0003	0.0233	0.023	-0.0153	0.0065	0.0119	0.0068	0.0333	0.0344	0.0225	0.0237	0.0269	0.0425	0.0286	0.0188	-0.001	0.0371	0.0299	0.0167	0.0269	-0.0012	-0.0171	-0.025	-0.0073	-0.0297	0.0044
361.629	-0.0055	0.029	0.0297	0.0311	0.0201	0.0387	0.0147	-0.0005	0.0128	0.0142	0.0281	0.0111	0.026	-0.0047	0.0169	0.043	0.0262	0.0381	0.0218	0.0223	0.0312	0.0486	0.0491	0.0271	-0.0025	0.0169	0.0483	0.0343	0.0218	0.0417	0.0003	-0.0168	-0.0337	-0.0243	0.0023	-0.0018
361.666	-0.0252	0.0589	0.0357	0.0329	0.0029	0.0153	0.0225	0.0172	0.0291	0.0136	0.0265	0.0184	0.0277	0.0435	0.0416	0.0248	0.0282	0.0063	0.0526	0.0508	0.0291	0.0436	0.0343	0.0153	0.0222	0.0184	0.041	0.0218	0.0386	0.043	-0.0089	-0.0133	-0.0374	-0.0236	-0.0196	0.0046
361.704	0.0024	0.0721	0.0502	0.0363	0.0346	0.0227	0.014	0.0196	0.0384	0.027	0.0249	0.043	0.0546	0.0233	0.041	0.0455	0.0391	0.041	0.061	0.0447	0.0331	0.0635	0.0691	0.0354	0.053	0.0404	0.056	0.0465	0.0646	0.0605	-0.007	-0.0093	-0.0233	-0.0099	-0.0188	-0.0029
361.741	-0.0109	0.0888	0.0737	0.0499	0.0687	0.0133	0.0415	0.0481	0.041	0.0659	0.0462	0.088	0.0732	0.0545	0.052	0.0391	0.0409	0.0531	0.0898	0.0501	0.0408	0.0686	0.0921	0.0547	0.0413	0.0412	0.0775	0.0664	0.0828	0.0981	0.0197	-0.0042	-0.0236	-0.0018	-0.0021	-0.0039
361.778	-0.0028	0.1272	0.117	0.0859	0.0936	0.0683	0.0538	0.0609	0.0766	0.0918	0.0759	0.0744	0.0932	0.1	0.0642	0.0739	0.0751	0.0787	0.0798	0.086	0.0655	0.0947	0.0895	0.0804	0.0697	0.0699	0.0823	0.0928	0.094	0.1294	0.0411	-0.0184	-0.021	-0.0202	-0.0166	-0.0001
361.815	-0.018	0.1551	0.1324	0.0783	0.0955	0.09	0.0455	0.074	0.0835	0.1068	0.1028	0.1133	0.0846	0.1085	0.0836	0.0844	0.0995	0.0871	0.1121	0.114	0.0799	0.0958	0.0966	0.1167	0.0612	0.103	0.0781	0.1081	0.0963	0.1401	0.0473	-0.0088	-0.0126	-0.0087	-0.006	0.0041
361.852	-0.0246	0.184	0.1177	0.0965	0.1011	0.1	0.0714	0.0666	0.0931	0.1201	0.0912	0.1342	0.0917	0.0895	0.0997	0.103	0.0977	0.1049	0.1211	0.1262	0.0815	0.0716	0.0934	0.1434	0.0945	0.1025	0.0933	0.1251	0.1139	0.1352	0.0501	-0.0091	-0.0176	-0.0073	-0.0112	0.004
361.889	-0.0191	0.1857	0.1179	0.0662	0.0877	0.0858	0.0647	0.0664	0.0774	0.1143	0.1057	0.1074	0.0963	0.0769	0.0872	0.1016	0.0998	0.1158	0.1153	0.1479	0.0834	0.0838	0.1262	0.1228	0.0909	0.0883	0.0987	0.1287	0.1182	0.17	0.0271	-0.0112	-0.0231	-0.006	-0.0019	0.0065
361.926	-0.0159	0.1473	0.082	0.0597	0.0847	0.0917	0.0713	0.0666	0.0737	0.0779	0.0618	0.0935	0.06	0.0709	0.043	0.0998	0.0854	0.1055	0.1093	0.1081	0.0486	0.0869	0.0969	0.0894	0.08	0.0618	0.1043	0.098	0.0921	0.15	0.0273	-0.003	-0.0374	-0.0215	0.0029	0.0041
361.963	-0.013	0.1238	0.0753	0.0534	0.0722	0.0435	0.0511	0.0202	0.0489	0.0602	0.0622	0.0841	0.0642	0.0444	0.0278	0.0752	0.0774	0.0556	0.0589	0.0589	0.0519	0.0723	0.0856	0.0694	0.0413	0.0511	0.0702	0.0605	0.0621	0.1025	0.0212	0.0014	-0.0202	-0.0229	-0.0186	-0.0013
362	-0.0233	0.0732	0.0459	0.0435	0.0491	0.0382	0.0327	-0.0041	0.0354	0.0398	0.0274	0.0598	0.0265	0.0236	0.0284	0.0565	0.0426	0.0441	0.0292	0.0462	0.0253	0.0418	0.0409	0.0408	0.0278	0.0521	0.0494	0.0523	0.0418	0.0725	-0.0042	-0.0114	-0.0098	-0.0119	0.0016	-0.0006
362.037	-0.0451	0.07	0.0374	0.0379	0.0109	0.0139	0.0004	0.0021	0.0256	0.0222	0.0144	0.004	0.0328	-0.0029	0.0137	0.0463	0.0345	0.0439	0.0297	0.0258	0.0131	0.0312	0.0529	0.0005	0.0304	0.0163	0.0471	0.041	0.03	0.0575	-0.0028	-0.0072	-0.0141	-0.0078	-0.0114	-0.0103
362.074	-0.033	0.0475	0.0187	0.0216	0.0028	0.039	0.0152	-0.0032	0.012	0.0306	0.0245	0.0194	0.0095	0.0127	0.0049	0.0231	0.0417	0.0277	0.0215	0.0274	0.0089	0.0524	0.0225	0.0241	0.0402	0.0096	0.0214	0.0313	0.0281	0.0754	-0.0132	-0.0088	-0.0312	0.0031	-0.0123	0.0226
362.111	-0.0243	0.0282	0.0148	0.0112	-0.016	0.0197	-0.0121	-0.0022	0.0073	0.009	0.0074	0.0152	0.0139	0.0087	0.0321	0.0293	0.0202	0.0298	0.0402	0.0311	0.0332	0.0408	0.0131	0.0205	0.0378	0.0167	0.012	0.0315	0.0378	0.0512	-0.0056	0.0047	-0.0205	-0.0235	-0.0255	-0.0123
362.148	-0.0179	0.0481	0.0067	0.0199	-0.0207	0.0019	0.0019	0.0122	0.0063	0.0024	0.0116	0.0222	-0.0139	0.0042	0.0292	0.0275	-0.0009	0.0375	0.0349	0.027	0.012	0.0182	0.0269	0.0186	0.0136	0.0164	0.0114	0.0231	0.015	0.0421	-0.0146	-0.0206	-0.0228	-0.0116	0.004	0.0052
362.185	-0.036	0.0297	0.0027	0.0007	0.0069	-0.0066	-0.0033	0.0183	-0.0061	0.0264	-0.0004	0.0057	-0.0047	-0.0006	0.0159	0.026	0.013	0.0218	0.0233	0.005	0.002	0.0076	0.0183	-0.0219	0.0145	-0.0205	0.0056	0.0179	0.0025	0.0408	0.0006	-0.0084	-0.0147	-0.0282	-0.0265	-0.0018
362.222	-0.0138	0.0273	0.0191	0.0238	-0.0211	0.0195	-0.0067	0.0101	0.006	0.0078	-0.0003	0.0179	0.017	-0.0048	0.0189	0.0293	0.0191	0.0054	0.0211	0.015	0.0116	0.0206	0.0021	0.0197	0.0233	-0.0004	0.028	0.013	0.0312	0.0457	0.0037	0.0049	-0.0027	0.0025	-0.0133	0.0056
362.259	-0.0234	0.0079	0.0116	-0.0096	-0.0024	-0.0014	-0.0204	0.0123	-0.0233	0.0139	-0.0203	0.0004	-0.008	0.0136	0.0079	0.0083	0.0022	0.0024	0	0.0095	0.007	0.0057	0.0159	0.0283	-0.002	0.0194	-0.0052	0.0138	0.0083	0.0241	-0.0033	-0.0184	-0.0199	-0.0226	-0.0116	0.0048
362.297	-0.0266	0.0178	-0.0045	0.0041	-0.0016	0.0052	-0.0198	-0.0178	0.0082	0.0191	-0.0167	-0.0003	0.0019	-0.0094	0.0011	-0.0032	0.0001	0.0153	0.0094	0.0159	-0.0002	-0.0038	0.026	0.0044	-0.002	0.0138	0.0111	-0.0002	0.0252	0.0327	-0.0031	-0.0102	-0.0274	-0.0082	-0.0193	-0.0018
362.334	-0.0246	0.0028	-0.0275	0.0004	-0.0118	-0.0021	-0.0154	-0.0073	-0.0214	0.0144	-0.0193	0.0026	-0.0187	-0.0013	0.001	0.0155	0.0029	0.0177	0.0063	0.0015	0.0079	-0.0096	-0.0018	-0.0011	-0.0073	-0.0053	-0.0014	-0.0067	0.0305	0.046	-0.013	-0.012	-0.0216	-0.0069	-0.01	-0.0004
362.371	-0.0339	0.0083	-0.0146	-0.0031	-0.009	-0.0215	-0.0114	-0.0083	-0.0049	-0.0069	0.0221	-0.0101	-0.0278	0.0008	-0.004	0.0121	0.0273	-0.0101	0.0184	0.0109	0.0162	0.0066	0.0092	-0.0149	-0.0017	0.0012	0.0133	0.0016	0.0139	0.0173	-0.0101	-0.022	-0.0114	-0.0202	0.0002	0.0065
362.408	-0.0169	0.0094	-0.0012	0.0032	-0.0256	-0.0204	-0.0193	0.01	0.0078	-0.0043	-0.0105	-0.0102	0.0054	0.0091	-0.0141	0.0182	0.0174	-0.0021	-0.0021	-0.0022	0.0099	0.0104	0.0122	0.0024	0.0087	-0.0004	-0.0008	-0.0069	0.0183	0.013	-0.0086	0.0132	-0.0144	-0.0194	-0.0065	0.0062
362.445	-0.0127	0.0141	0.012	0.0212	0.0018	0.0061	-0.0125	0.0159	-0.0044	0.0012	-0.0074	0.0149	-0.0041	0.0229	0.0297	0.0102	0.0124	0.015	0.0081	0.0007	0.0256	-0.0017	0.0069	0.0113	0.0112	0.0072	0.035	0.0084	0.0414	0.0334	-0.0097	0.0068	-0.0141	-0.0053	0.0002	0.0009
362.482	-0.0292	-0.0001	0.0122	-0.0027	-0.0042	-0.0128	-0.0218	-0.0061	0.0125	-0.0048	-0.018	0.0098	-0.0021	-0.0011	0.0333	0.0057	-0.0026	0.0236	0.0085	0.0131	0.0086	0.0126	0.0018	0.0047	-0.0146	-0.0094	-0.0017	-0.0278	0.001	0.0107	-0.0025	-0.0126	-0.0158	-0.0015	0.0008	-0.0215
362.519	-0.0267	-0.0067	-0.0037	-0.023	-0.018	-0.0293	-0.0232	-0.0131	-0.0232	-0.0058	-0.0339	-0.0043	-0.0268	-0.017	0.0053	-0.0168	-0.0088	0.0095	-0.0101	-0.0023	-0.0117	-0.0031	0.0068	-0.0216	-0.0065	-0.0033	0.0038	-0.0163	-0.0079	0.0068	-0.0121	-0.0217	-0.0206	-0.0213	-0.0182	-0.024
362.556	-0.018	0.0068	-0.0212	0.0096	-0.0108	0.0024	-0.0022	-0.0137	0.0006	0.0014	-0.0092	-0.0032	0.0051	-0.005	-0.0016	0.0174	0.0041	0.0068	-0.0013	0.0096	-0.0002	-0.0008	-0.0175	-0.0089	-0.0016	0.0013	0.0116	-0.0115	-0.0105	0.017	-0.0079	0.0051	-0.0238	-0.0027	0.0031	-0.0181
362.593	-0.0248	0.0029	0.0295	-0.0076	0.0009	0.0063	-0.0319	-0.0171	0.0031	-0.0179	0.0031	0.0036	-0.0181	-0.0075	-0.0073	0.0059	-0.0054	0.0066	0.0138	0.0169	-0.0048	0.0126	-0.0017	0.003	-0.0069	-0.02	-0.0138	-0.0323	0.0144	0.015	-0.0037	0.0022	-0.0208	-0.013	-0.0131	-0.0045
362.63	-0.018	0.0183	0.0089	-0.0126	-0.0258	-0.0071	-0.0194	-0.0048	-0.0077	0.0195	0.0047	0.0003	-0.02	0.0084	0.0015	0.0085	-0.0055	0.0166	0.0072	0.02	0.0064	-0.0012	-0.0121	0.0005	0.0066	-0.0018	0.0065	-0.0093	0.0012	0.0319	0.0124	-0.0126	-0.0067	0.0035	-0.003	-0.0004
362.667	-0.0263	-0.0031	-0.016	-0.0057	0.0053	-0.0102	-0.0001	-0.0014	0.0148	-0.0171	-0.0018	-0.0048	-0.003	0.002	-0.0069	0.02	0.0088	0.0069	-0.0076	0.0212	0.015	0.0247	-0.0017	0.0012	-0.0037	0.003	0.0252	-0.0066	-0.0004	0.0225	0.0034	-0.0197	-0.0378	0.0006	-0.005	-0.0123
362.704	-0.019	-0.0112	-0.0114	0.003	-0.0112	-0.0021	-0.0126	-0.0067	-0.0017	0.0008	-0.0095	-0.021	0.0036	-0.0138	0.009	-0.0069	0.0089	0.0049	-0.008	-0.0081	0.0046	0.0125	0.0064	-0.0003	-0.008	0.0159	-0.0058	0.002	0.011	0.0394	0.0002	-0.0033	-0.019	-0.0116	-0.0281	-0.0213
362.741	-0.0196	-0.0001	0.0027	-0.0026	-0.0071	0.0129	-0.017	-0.0119	-0.003	-0.002	-0.003	0.0036	-0.0027	-0.0087	0.0206	0.0098	0.0082	-0.0044	0.0067	0.0167	0.0095	0.0041	0.0119	0.0126	0.0023	-0.0013	0.0128	0.0014	0.0052	0.0308	-0.016	-0.0296	-0.0147	-0.0269	0	-0.0088
362.778	-0.0249	0.0069	-0.0145	-0.0062	-0.0108	0.0129	-0.0192	-0.0105	0.002	0.0011	-0.0131	0.0118	-0.0018	0.0046	0.0091	0.0129	-0.0047	0.0073	0.007	-0.0006	0.0086	0.0119	0.0145	0.0393	-0.0015	0.0024	0.0138	-0.0028	0.0109	0.0292	0.001	-0.0153	-0.0186	-0.0185	-0.0152	0.0099
362.815	-0.0292	0.0159	0.0091	-0.0071	0.0088	-0.0012	0.0065	0.0079	0.0046	0.0098	-0.0005	0.0149	-0.001	0.0189	-0.0031	-0.0086	0.0254	-0.0023	-0.0107	0.0247	0.0107	0.0182	0.0183	0.0175	-0.0113	0.0024	0.0119	0.0051	0.0132	0.0318	-0.0038	-0.0058	-0.0217	-0.0138	-0.0114	-0.0141
362.853	-0.0219	0.0214	-0.0005	0.0023	0.0253	0.0105	-0.0038	0.0072	0.0183	0.0109	-0.0128	-0.0007	0.0087	0.009	-0.0063	0.0076	0.0187	-0.0053	0.0039	0.0518	0.008	0.0217	0.0157	0.02	0.0088	0.0082	-0.0012	-0.0059	0.0182	0.0529	0.0036	-0.0069	-0.0219	-0.0166	-0.001	-0.0117
362.89	-0.0263	0.0226	0.0125	0.003	0.011	0.0011	0.0092	-0.0021	0.0076	0.0102	0.0479	0.0032	0.0172	0.0225	0.0083	0.0034	0.028	0.0042	0.0219	0.017	-0.0017	0.0261	0.0339	-0.0007	0.0109	0.0138	0.0157	0.0103	0.0249	0.0444	-0.0049	-0.0074	-0.0156	-0.0129	-0.013	-0.0169
362.927	-0.0337	0.0461	0.0106	0.0043	-0.0045	0.0129	0.0131	0.0042	0.0117	0.018	0.0228	0.0287	0.001	0.0093	0.0033	0.023	0.0181	0.0305	0.004	0.0356	0.0447	0.0348	0.012	0.0596	0.0254	0.0037	0.0409	0.034	0.0168	0.0533	0.0069	-0.0048	-0.0282	-0.0004	-0.0094	-0.0097
362.964	-0.036	0.0546	0.0235	0.0103	0.0172	0.0201	-0.0102	-0.0112	0.0022	0.0213	0.0012	0.0422	0.0113	0.0237	0.0374	0.04	0.0316	0.0374	0.027	0.0183	0.0193	0.0317	0.0397	0.0325	0.0171	0.0371	0.029	0.0407	0.0365	0.0463	0.0003	-0.0003	-0.0166	-0.0276	-0.019	-0.0122
363.001	-0.0363	0.0643	0.033	0.0371	0.0579	0.0154	0.0139	0.013	0.012	0.0226	0.0288	0.0378	0.0219	0.0377	0.0334	0.0447	0.0417	0.043	0.0449	0.0386	0.0247	0.0371	0.0459	0.0581	0.0436	0.0269	0.0323	0.0365	0.038	0.0911	0.0206	-0.0045	-0.0135	-0.0244	-0.0002	0.0109
363.038	-0.0127	0.0935	0.0723	0.0446	0.0464	0.0379	0.0076	0.0519	0.0499	0.0513	0.0519	0.0577	0.0355	0.0631	0.064	0.0623	0.0584	0.0645	0.0707	0.0607	0.0512	0.0667	0.054	0.0565	0.0515	0.0583	0.058	0.0515	0.061	0.1074	0.0017	-0.0173	-0.0236	-0.021	-0.0354	0.0237
363.075	-0.0195	0.141	0.1008	0.0378	0.0525	0.0674	0.0443	0.076	0.0745	0.071	0.0604	0.0627	0.074	0.0464	0.0425	0.0906	0.1086	0.0752	0.1043	0.0895	0.0611	0.0972	0.0797	0.0696	0.0528	0.0848	0.0677	0.0438	0.07	0.1099	0.0194	-0.0123	-0.0128	-0.0127	-0.0145	0.0194
363.112	-0.0418	0.1202	0.1105	0.067	0.0864	0.0891	0.0578	0.0604	0.07	0.1122	0.0712	0.0973	0.0506	0.0832	0.055	0.0743	0.1161	0.0902	0.0872	0.0851	0.0659	0.0769	0.1036	0.0954	0.0645	0.0867	0.0621	0.0806	0.0954	0.1155	0.0345	-0.0061	-0.047	-0.011	-0.027	-0.017
363.149	-0.0152	0.1235	0.0855	0.0816	0.0422	0.0809	0.047	0.0422	0.0444	0.0816	0.048	0.0842	0.0615	0.071	0.0699	0.0562	0.1037	0.0781	0.0636	0.0704	0.0478	0.0642	0.0991	0.0586	0.0743	0.0908	0.078	0.0585	0.0787	0.1134	0.0251	-0.0258	-0.0204	-0.0346	-0.0007	-0.0046
363.186	-0.03	0.1068	0.0491	0.0206	0.0485	0.058	-0.0003	0.0182	0.0357	0.0467	0.0332	0.0611	0.0618	0.0372	0.0493	0.0396	0.0646	0.0577	0.0659	0.0558	0.0213	0.0541	0.0669	0.0206	0.0409	0.0449	0.0543	0.0622	0.0602	0.0804	0.0079	-0.022	-0.0306	-0.022	-0.0246	-0.0084
363.223	-0.014	0.0603	0.0517	0.0209	0.0403	0.0254	0.0242	0.0167	0.0163	0.0293	0.0058	0.0399	0.0324	0.037	0.0259	0.0412	0.0381	0.0286	0.0779	0.0329	0.0471	0.0583	0.051	0.0395	0.0215	0.0348	0.0659	0.0442	0.071	0.0689	0.0169	-0.0142	-0.0139	-0.0087	-0.0082	-0.0059
363.26	-0.0077	0.0635	0.0442	0.0326	0.0044	0.0192	0.0157	0.003	0.0106	0.038	0.0042	0.0156	0.0402	0.0086	0.0184	0.0232	0.0342	0.0229	0.0375	0.0386	0.0258	0.0362	0.0222	0.0385	0.0199	0.0179	0.0318	0.0155	0.0328	0.0541	0.0244	-0.0055	-0.0265	-0.0114	-0.0043	-0.0038
363.297	-0.0059	0.0167	0.0138	0.0197	0.0107	0.0068	0.0199	0.0107	0.0071	0.0076	0.0139	0.0021	0.0145	0.0062	0.0136	0.0164	0.0338	0.0276	0.0254	0.0151	0.024	0.0206	0.0221	0.0156	-0.0013	0.0378	0.0341	0.0205	0.0291	0.0412	-0.0121	-0.0195	-0.0127	-0.0074	-0.015	-0.0011
363.334	-0.0295	0.0274	0.0346	0.0088	0.024	0.0131	-0.0143	-0.0017	0.0101	0.0062	0.002	0.0079	0.0067	0.0136	0.0406	0.0156	0.0345	0.0291	0.0452	0.0423	0.0042	0.0165	0.0249	-0.0084	0.0229	0.0161	0.0191	0.0131	0.0316	0.0265	-0.0051	-0.0048	-0.0041	-0.0072	-0.0214	0.0005
363.371	-0.0119	0.0287	0.0041	-0.0004	0.0089	0.0028	-0.0223	-0.0028	-0.0059	0.015	0.0171	0.0064	0.0117	0.0048	0.0056	-0.0035	0.02	0.0418	0.0034	0.0274	0.0074	0.0082	0.0376	0.0002	0.0258	0.0187	0.0151	0.0247	0.0218	0.0187	0.0055	-0.0024	-0.0339	-0.0183	-0.0292	-0.0022
363.409	-0.0274	0.0198	0.0028	-0.0018	-0.0128	0.0043	-0.005	0.003	-0.0059	-0.0053	0.0076	0.0117	-0.0014	-0.0151	0.0109	0.0044	0.0278	0.0193	-0.0002	0.0228	0.0117	0.0241	0.0111	0.025	-0.0147	0.0094	0.0187	0.0192	0.0168	0.021	-0.0241	-0.0265	-0.005	0.0012	-0.0175	0.0055
363.446	-0.0312	0.0443	0.0225	0.0074	0.0126	-0.0151	-0.0156	-0.0106	-0.0177	0.009	-0.0002	0.0185	-0.0028	0.0026	-0.0095	0.0261	0.0202	-0.0005	-0.0041	0.0005	0.0004	0.0025	0.0267	0.01	0.0003	-0.0087	0.0173	-0.0123	0.0251	0.0199	-0.0196	-0.0101	-0.0058	-0.0158	-0.0096	-0.0152
363.483	-0.0339	0.0235	-0.0129	-0.0003	0.0086	-0.0027	-0.0067	-0.0076	-0.0112	-0.0109	0.0092	0.0118	-0.0059	0.0067	-0.0264	-0.0022	0.0261	0.0065	0.0207	-0.007	-0.005	0.0123	0.0163	0.0195	-0.0106	0.0047	0.0097	0.0129	0.0015	0.009	0.0039	-0.0137	-0.0007	-0.0124	0.0004	-0.0005
363.52	-0.0072	0.0341	0	0.0031	-0.0049	-0.0091	-0.0129	0.005	-0.003	0.0054	-0.0002	0.0135	-0.0084	-0.0087	0.0079	0.0144	0.0066	0.006	-0.0012	0.0097	-0.0013	0.0112	0.0148	-0.0007	0.0016	-0.0026	-0.0013	0.0029	0.0198	0.0073	-0.0167	0.0064	-0.0196	-0.0117	0.0071	-0.0095
363.557	-0.005	0.0289	0.0169	-0.0015	0.0007	-0.0049	0.0142	-0.0126	-0.01	-0.0014	-0.0318	0.013	-0.0042	0.0154	-0.0156	0.0041	-0.0025	0.0132	-0.0098	-0.0049	-0.0086	-0.0015	0.0086	-0.0106	-0.0032	-0.0049	0.003	-0.0208	0.0001	0.0226	-0.0035	-0.0006	-0.004	-0.0061	-0.0085	-0.0268
363.594	-0.0408	0.022	0.0099	-0.0008	-0.0054	0.0032	-0.0121	-0.0251	-0.0196	-0.0078	0.0022	-0.0179	-0.0022	0.0045	0.0042	0.0142	-0.0005	0.0149	0.0042	0.0252	-0.0051	0.0165	-0.0039	0.0218	-0.0055	0.0018	0.0236	0.0074	0.015	0.0028	0.0118	-0.0262	-0.0047	-0.0184	-0.0066	-0.0191
363.631	-0.0167	0.0051	-0.0043	0.0109	0.0247	-0.0036	-0.0103	0.0049	-0.0133	0.002	-0.0133	0.0017	-0.0216	0.0001	0.0025	0.0052	0.0063	-0.0126	0.0035	0.0062	-0.0075	0.022	0.0007	0.0124	-0.0071	0.0234	0.0121	-0.0052	0.0088	0.021	-0.0195	-0.0077	-0.0186	-0.0177	-0.0034	-0.014
363.668	-0.0277	-0.0061	0.0003	0.0029	-0.0038	-0.0116	-0.0099	-0.0149	-0.0046	-0.0013	0.0012	0.0102	-0.0095	-0.012	-0.0115	0.0063	0.0047	0.0014	-0.0002	0.024	-0.0058	0.0181	0.0053	-0.0095	-0.0063	-0.0039	0.0091	0.0035	0.004	0.0084	-0.0144	-0.0009	-0.0332	-0.013	0.0057	-0.0028
363.705	-0.0288	0.0344	0.0071	-0.0093	-0.0096	-0.0201	-0.0149	-0.0253	0.0035	-0.0046	-0.0062	-0.0078	-0.0038	-0.0125	-0.0023	0.0226	0.0053	0.0048	0.0021	0.0124	-0.0067	-0.0045	-0.0041	-0.0127	-0.012	0.0065	0.0058	0.0054	0.0074	0.0118	-0.0026	-0.021	-0.0161	-0.0194	-0.0145	-0.0196
363.742	-0.0204	0.0184	0.016	0.0225	-0.0172	-0.0091	0.0038	-0.0223	-0.0101	-0.0064	-0.0232	-0.0161	-0.0111	-0.0139	0.0055	0.0051	0.0176	-0.0088	0.0129	0.0225	-0.0011	0.0026	-0.0067	-0.0037	-0.0065	-0.0046	-0.0134	-0.0035	0.0026	0.0118	-0.01	-0.0093	-0.028	0.0017	-0.0113	-0.0227
363.779	-0.0132	0.0096	-0.0128	0.0078	-0.0195	-0.0162	-0.0081	-0.0173	0.02	-0.0123	-0.0084	-0.0081	-0.0054	-0.0082	0.0067	-0.0116	0.0134	-0.0196	0.0025	0.0035	0.0045	-0.0138	-0.0068	0.0003	0.0086	0.0047	-0.0047	-0.0097	0.0146	0.0151	-0.0061	-0.0231	-0.0238	-0.0102	-0.0143	-0.0022
363.816	-0.0043	-0.005	-0.0075	-0.004	-0.0179	-0.0086	-0.0225	-0.0314	0.0029	0.0023	-0.0183	0.0052	-0.0149	-0.0181	0.0187	0.0098	-0.0128	-0.0022	-0.0046	-0.0001	-0.0089	0.0077	-0.0087	0.005	0.0053	0.0064	0.0146	-0.0163	0.0167	0.0112	-0.0125	-0.0152	-0.0118	-0.008	-0.0069	-0.0203
363.853	-0.0109	-0.0008	0.014	-0.0005	-0.0065	-0.0262	0.0046	-0.029	0.0014	-0.0129	-0.0235	-0.0046	0.0014	-0.0036	0.0007	0.0067	0.0268	-0.0111	0.0128	-0.0039	-0.0006	0.0014	0.0045	-0.0147	0.0057	0.0259	0.0056	-0.0138	0.0195	0.0245	-0.0149	-0.008	-0.0275	-0.0164	-0.0069	-0.0061
363.89	-0.0091	0.0057	-0.0001	-0.0062	-0.0079	-0.0083	-0.0048	-0.0103	-0.0158	0.0065	-0.0326	0.0042	-0.0025	-0.006	-0.016	0.0073	0.0173	-0.0084	0.0095	0.004	0.0142	0.006	0.0223	-0.0013	0.026	0.0071	0.0156	-0.0054	0.009	0.0226	-0.0177	-0.0206	-0.0103	-0.0101	0.0005	-0.006
363.927	-0.0391	0.0061	-0.0014	0.0079	0.0113	-0.0196	0.0009	-0.0119	0.0026	0.0042	-0.0203	0.0146	-0.0056	-0.008	0.0177	-0.0048	-0.0093	0.0021	-0.0111	0.0156	0.0007	0.004	0.0212	0.0006	0.001	0.0043	0.0139	0.0039	0.0203	0.0225	-0.0164	-0.0299	-0.0075	-0.0114	0.005	-0.0188
363.965	-0.0231	0.0148	0.0259	-0.0049	-0.0103	0.0074	0.0079	0.0054	0.013	0.0176	-0.0018	0.0049	0.0043	0.0019	-0.0016	0.0016	-0.0005	0.0037	0.0164	-0.0046	0.0034	0.0018	0.0139	0.0051	-0.0042	-0.0069	-0.0045	-0.0017	0.0244	0.0347	-0.006	-0.0169	-0.026	-0.0088	0.0006	-0.0138
364.002	-0.0068	0.018	0.0252	0.0036	0.0005	0.0139	-0.0129	0.0059	0.0182	0.0052	0.0009	0.0006	-0.0066	0.0078	-0.0074	-0.0055	0.0052	0.0043	-0.0038	-0.0071	0.0092	0.0152	0.0155	0.0104	-0.0165	0.0141	0.015	0.0018	-0.02	0.029	-0.0186	-0.0019	-0.0156	-0.0166	-0.0007	-0.0109
364.039	-0.0037	0.0056	0.029	0.0009	-0.0036	0.0024	-0.0049	0.0031	0.0116	0.0067	0.0091	0.0187	0.004	0.0072	0.0073	0.0016	-0.01	0.0158	0.0068	0.0119	0.0038	0.0011	0.0268	0.0006	0.02	-0.001	0.0188	0.0082	0.0076	0.017	-0.0034	-0.0054	-0.0153	-0.0314	-0.007	-0.0035
364.076	-0.0359	0.0223	0.0092	-0.0158	-0.0111	-0.0067	0.012	-0.0086	0.0116	0.0071	-0.0057	0.0139	0.0095	0.0014	0.0017	-0.0064	0.0192	-0.0023	-0.0078	0.0077	-0.0154	0.0028	0.0004	-0.019	-0.0068	-0.0049	-0.0014	0.0102	-0.0002	0.0067	0.0058	0.0054	-0.0077	0.0006	-0.0021	-0.0073
364.113	-0.0176	0.001	-0.0149	-0.0118	0.0014	-0.0096	0.0037	0.0012	-0.0009	0.0033	0.0045	-0.0118	0.0121	-0.0057	0.0044	-0.0202	-0.0052	0.0004	0.0008	0.0135	0.0233	0.0124	-0.0043	0.0208	0.0089	0.0037	0.0048	-0.0104	-0.0019	0.028	0.0084	-0.0057	0.0072	-0.0154	-0.0038	-0.01
364.15	-0.0279	-0.0127	-0.0048	-0.0196	-0.017	-0.0151	-0.0155	-0.0006	0.0105	-0.004	0.0092	0.02	-0.0097	-0.0049	-0.0043	-0.0115	-0.0055	-0.0049	-0.0032	0.0056	0.0247	-0.005	-0.0029	0.0004	0.0144	-0.0089	0.005	0.004	-0.0053	0.0295	-0.0151	-0.0201	-0.0189	-0.0199	-0.0052	-0.0008
364.187	-0.0272	0.0083	-0.0083	-0.0006	-0.0217	-0.0107	-0.0086	-0.0066	0.0012	0.0049	0.006	0.0147	-0.0026	-0.0123	-0.0193	-0.022	-0.0016	-0.0154	-0.0016	0.0021	-0.0171	-0.0012	-0.0057	0.0146	-0.0012	0.0012	-0.023	-0.0017	0.0035	0.0298	-0.0068	0.0005	-0.0214	-0.006	-0.0043	-0.0088
364.224	-0.0217	0.0055	0.0003	-0.0185	0.0014	-0.0092	-0.0032	-0.0051	0.0025	0.0014	-0.0159	-0.0038	-0.0078	-0.0263	-0.0077	-0.0042	-0.0061	-0.0015	-0.0132	0.0107	0.0001	0.0096	-0.01	0.0041	-0.0148	-0.0052	-0.0053	-0.0102	0.0054	0.0185	0.0129	-0.0141	-0.0123	-0.0042	0.0007	-0.0136
364.261	-0.0249	0.0311	0.0076	-0.0056	0.0095	-0.0035	-0.0049	-0.0112	-0.0235	0.0044	0.002	-0.0026	-0.0149	0.0059	-0.0059	0.0017	-0.0005	-0.013	0.0014	-0.0081	0.0016	0.0193	0.0136	0.0056	0.0034	0.0003	0.0037	0.0053	0.0103	0.0058	-0.0126	-0.0056	-0.021	-0.0174	-0.0038	-0.0285
364.298	-0.0066	0.0001	-0.008	0.0005	-0.0002	-0.0014	-0.0113	-0.0018	-0.0065	-0.0163	-0.0157	0.0103	0.0076	-0.013	0.0003	0.0107	0.0201	-0.0069	0.008	0.0113	0.0048	-0.0006	0.0199	0.026	-0.0108	0.0036	-0.0045	0.0092	0.0032	0.0208	0.0153	-0.0035	-0.0213	-0.0073	-0.0121	-0.004
364.335	-0.0223	0.0017	-0.0085	0.0027	0.001	-0.0063	-0.0345	-0.0138	-0.007	-0.0067	-0.0113	0.025	-0.007	-0.0071	-0.0184	0.0206	-0.004	-0.0007	-0.0003	0.02	0.0101	-0.0091	-0.0195	-0.0007	0.0091	-0.0057	-0.0002	-0.0075	-0.011	0.0348	-0.0131	-0.0165	-0.0042	-0.0058	-0.0026	0.0048
364.372	-0.0307	0.0076	-0.0022	0.0067	-0.0003	-0.0153	0.019	-0.0058	-0.0056	-0.0004	-0.0066	0.0133	-0.0081	0.0029	0.0018	0.0141	-0.0094	0.0047	0.0053	0.0235	-0.0001	-0.0141	0.0052	0.004	0.0029	0.0098	-0.0098	-0.0045	0.0118	0.0286	-0.001	-0.004	-0.0061	-0.0171	-0.002	-0.0028
364.409	-0.0247	-0.0072	0.0021	0	-0.0149	0.0184	-0.008	-0.0184	0.002	-0.024	-0.0088	-0.0031	-0.0058	-0.0082	0.0073	0.0103	-0.0105	-0.006	0.0116	0.0349	0.0115	-0.0031	-0.0055	-0.0183	0.0035	0.0116	-0.0063	0.0262	-0.0124	0.0271	-0.0157	-0.0073	-0.0272	-0.0283	0.0121	-0.003
364.446	-0.0403	0.0048	0.0138	0.0046	0.0182	0.0108	0.0031	0.0042	-0.0024	-0.022	-0.0181	0.0169	-0.0041	0.0007	0.005	-0.005	0.0147	0.0011	0.0045	0.0224	-0.0111	0.0099	0.0049	0.0052	-0.0132	0.0175	0.0164	0.0047	-0.0081	0.0289	-0.0108	-0.0188	-0.0063	-0.0103	0.0086	-0.0005
364.483	-0.0259	-0.0134	-0.0028	0.0135	0.0141	-0.0029	-0.0045	-0.0125	-0.0094	0.0107	-0.0072	0.0137	-0.0117	0.0018	0.0079	0.0051	0.0009	-0.0106	0.0107	0.006	0.0155	0.0099	-0.0015	0.0088	-0.0007	0.0238	-0.0025	0.0028	0.0117	0.0422	0.0092	-0.0081	-0.0177	-0.0073	-0.0106	-0.0059
364.521	-0.0172	0.0012	0.0109	-0.0014	-0.0102	-0.0046	-0.0145	-0.0093	0.0053	-0.0024	0.013	0.0068	0.0079	-0.0102	0.0089	0.0255	0.02	0.0031	0.0174	0.001	-0.0057	0.0036	-0.0092	0.0132	-0.009	-0.0018	-0.01	0.0008	0.0126	0.0401	-0.0035	-0.0169	-0.0234	-0.011	-0.0066	-0.0136
364.558	-0.019	0.0115	0.0223	0.0282	-0.0021	0.0051	0.0055	-0.0126	0.0068	0.0201	0.003	0.0154	-0.005	0.004	0.0189	0.0272	0.0282	0.0016	0.0034	-0.0065	0.0058	0.0313	-0.0048	0.0122	0.0089	0.004	-0.0019	0.018	0.0246	0.0152	0.0094	-0.0204	-0.0052	-0.016	-0.0084	-0.0033
364.595	-0.0194	-0.0076	0.0249	0.0039	-0.0003	0.0124	-0.0059	0.031	0.0069	0.0243	0.0085	0.0236	-0.0052	-0.0074	-0.0002	0.0288	0.0291	0.0135	0.0142	0.0145	0.0009	0.028	0.0153	0.0264	0.0063	0.0047	0.0177	0.0139	0.025	0.0376	-0.0111	-0.0113	-0.0311	-0.0155	0.0052	0.0028
364.632	-0.008	0.0285	0.0131	0.0025	0.0129	0.0077	0.0027	0.0143	0.0151	0.0232	0.012	0.0236	0.0123	0.0051	0.0181	0.0295	0.0176	0.0286	0.0119	0.0351	0.0182	0.0427	0.0335	0.0354	0.0156	0.0324	0.0392	0.0266	0.0465	0.053	0.0063	-0.0167	-0.0134	-0.0029	-0.0359	-0.0007
364.669	-0.0241	0.0397	0.0431	0.0226	0.0381	0.0104	0.0149	0.0158	0.015	0.0393	0.035	0.0544	0.0292	0.039	0.0435	0.0448	0.0471	0.0344	0.0486	0.0328	0.0203	0.0285	0.0437	0.0383	0.0409	0.0299	0.0287	0.0212	0.0407	0.0485	0.0136	-0.0082	-0.0204	-0.01	-0.0176	0.0087
364.706	-0.0196	0.0549	0.0552	0.043	0.0739	0.0233	0.0342	0.0329	0.0226	0.0595	0.0291	0.0662	0.0338	0.0273	0.0562	0.0581	0.0673	0.0525	0.0482	0.0641	0.0494	0.0426	0.0421	0.0769	0.0276	0.0603	0.0664	0.049	0.0526	0.0537	0.0053	-0.0053	-0.0244	-0.0151	-0.0105	0.0126
364.743	-0.0222	0.0836	0.0655	0.0386	0.0761	0.0596	0.0278	0.0311	0.0527	0.0737	0.0439	0.0692	0.0437	0.0253	0.0637	0.0579	0.0721	0.0737	0.0741	0.085	0.0355	0.0901	0.0742	0.084	0.0446	0.0705	0.0594	0.0366	0.094	0.1047	0.0148	-0.0018	-0.0081	-0.0196	-0.0095	-0.0111
364.78	0.0036	0.0962	0.0589	0.0603	0.0701	0.0338	0.0416	0.0523	0.052	0.0648	0.0583	0.0811	0.0335	0.0559	0.063	0.0348	0.0634	0.0581	0.0787	0.0617	0.0298	0.0525	0.077	0.0725	0.0528	0.0505	0.0475	0.0448	0.0822	0.0749	0.0463	-0.0195	-0.0243	-0.006	-0.0082	-0.0015
364.817	0.0009	0.0958	0.0479	0.0556	0.041	0.0482	0.0318	0.0299	0.0276	0.0497	0.045	0.0561	0.0399	0.0505	0.0594	0.0644	0.0485	0.0556	0.0713	0.0482	0.0459	0.0631	0.0482	0.0362	0.0791	0.0585	0.0526	0.0469	0.0677	0.0631	0.0073	0.0058	-0.021	-0.0184	0.0012	0.0001
364.854	-0.0277	0.0812	0.0268	0.0155	0.0158	0.0251	0.0109	0.0127	0.014	0.0203	0.0277	0.0374	0.0303	0.0226	0.0178	0.0259	0.0536	0.0279	0.0297	0.0105	0.0268	0.0291	0.0446	0.0336	0.0233	0.0295	0.0418	0.019	0.045	0.0673	0.0067	-0.0122	-0.0252	-0.0187	-0.0342	-0.0063
364.891	-0.035	0.0532	0.0181	0.0085	0.0157	0.0173	0.032	-0.0023	0.0014	0.0237	-0.0064	0.042	0.0044	0.0319	0.0103	0.0377	0.026	0.0205	0.0242	0.0287	0.0415	0.022	0.0155	0.0212	0.042	0.0288	0.0493	0.0188	0.0385	0.0619	0.013	0.0033	-0.0089	-0.0223	-0.0148	-0.0102
364.928	-0.0341	0.0342	0.005	0.0088	0.0152	-0.0144	0.0163	0.002	0.0122	0.0052	-0.0008	0.0316	-0.0003	0.0075	-0.0047	0.035	0.0338	0.023	0.0327	0.0336	0.0014	0.0197	0.0215	0.0075	-0.0032	0.0352	0.0307	0.0075	0.0314	0.0472	0.0099	-0.0276	-0.0133	-0.0009	-0.0197	-0.0009
364.965	-0.0363	0.0139	0.0237	0.0048	0.0059	0.0155	-0.0013	0.0113	0.0112	0.0009	0.0076	0.0095	0.0004	0.0116	0.0033	0.0235	0.0169	0.0143	0.0364	0.0327	0.0139	0.0081	0.0046	0.0208	-0.006	0.0155	0.0383	0.0156	0.02	0.0502	0.0147	-0.0216	-0.0001	-0.0107	-0.0038	-0.0027
365.002	-0.0258	-0.0151	0.0271	0.0241	-0.0004	-0.0008	0.0009	-0.0045	-0.0099	0	-0.0155	-0.005	0.0054	0.0102	0.0053	0.0293	0.0091	0.024	0.0241	0.013	-0.0257	0.0078	-0.0051	0.0082	-0.0056	0.0125	0.0092	-0.0117	0.0255	0.0194	0.009	-0.0145	-0.0228	0.0047	-0.0075	-0.008
365.039	-0.0349	0.0058	0.0063	0.0142	-0.0065	-0.0075	0.0047	0.0001	-0.0047	0.0133	-0.0288	-0.0224	-0.0009	-0.0024	-0.0154	0.005	0.0004	-0.0045	0.0031	0.0066	0.0006	0.0187	0.0045	-0.0045	0.0194	0.0079	0.0023	0.0095	0.0071	0.015	-0.0011	-0.0054	-0.0201	-0.0191	-0.0133	-0.0021
365.077	-0.0409	0.0081	-0.0173	0.0147	-0.0077	-0.0121	-0.0028	0.0019	0.0034	-0.0035	0.0009	0.0009	0.0095	-0.0077	0.0078	0.0061	-0.0078	-0.0071	0.0087	0.0021	-0.0046	0.0123	0.0059	0.0105	-0.0003	-0.002	-0.0117	-0.0036	0.0153	0.0037	-0.013	-0.0312	-0.0307	-0.0045	-0.0077	-0.0022
365.114	-0.0208	0.0103	-0.0045	0.0043	0.0008	-0.0034	0.0002	-0.021	-0.0006	0.0048	-0.0194	-0.0076	-0.0121	0.0009	0.007	-0.0007	-0.0111	-0.001	0.0198	0.023	0.0084	0.0203	0.0022	0.0149	-0.0095	0.0065	0.0063	0.0073	0.0053	0.0151	-0.0088	-0.0241	-0.014	-0.0166	-0.0169	0.0005
365.151	-0.0276	0.004	-0.009	-0.0132	-0.0119	-0.0041	0.0016	-0.0159	-0.018	0.0044	-0.0061	0.0095	-0.0048	0.0047	0.0174	0.0049	-0.0014	-0.0081	0.0122	0.0005	0.0091	0.0265	0.0048	-0.0004	0.0008	0.0082	0.0052	0.0203	0.0207	0.0218	-0.005	-0.0058	-0.0123	-0.0166	-0.0005	-0.0102
365.188	-0.0278	0.0036	-0.0005	0.0023	-0.0246	-0.0017	0.0184	-0.0054	-0.0123	-0.0108	-0.0118	0.0034	0.0037	0.0067	0.0055	0.0232	0.0033	0.0188	0.0188	-0.0022	-0.0133	-0.0142	0.0204	-0.0235	0.0004	0.0113	0.0125	-0.0115	0.0207	0.0009	-0.0087	-0.0194	-0.0188	-0.0113	-0.0251	0.0088
365.225	-0.0207	0.0151	0.0058	-0.0135	-0.0197	-0.0138	-0.015	-0.0127	-0.0084	-0.0094	-0.0049	0.0062	-0.0063	0.0088	0.0115	-0.0067	0.0151	0.0243	0.0027	-0.0015	-0.0135	0.0041	0.0082	0.0004	-0.0136	-0.0062	0.0053	-0.007	-0.0034	0.0036	-0.0057	-0.0257	-0.0394	-0.0236	0	-0.0081
365.262	-0.0242	0.0115	0.0027	-0.0036	-0.0147	-0.0209	-0.0349	-0.0173	0.0075	-0.0192	-0.0124	-0.004	-0.0123	-0.0114	-0.0043	-0.005	0.0024	-0.008	0.0057	-0.0086	-0.0012	-0.0013	-0.0118	-0.0103	-0.0068	-0.0008	0.0012	-0.0177	-0.0025	-0.0003	-0.0237	-0.0142	-0.0338	-0.0217	-0.0234	-0.0051
365.299	-0.0052	-0.013	-0.0017	-0.0129	-0.0075	-0.0152	-0.0271	-0.0178	-0.0154	0.0077	-0.0233	-0.0025	-0.0151	0.0041	-0.0222	-0.0002	-0.0137	-0.0065	-0.0163	0.0104	0.0163	0.0164	-0.0148	0.0061	-0.0024	-0.0211	-0.006	0.0159	0.0137	0.0044	-0.0121	-0.0206	-0.0223	-0.0243	-0.0006	-0.0019
365.336	-0.0075	0.0135	-0.0119	0.0116	-0.0066	-0.0069	-0.0283	-0.0133	0.003	-0.0254	-0.0173	-0.0059	-0.0082	-0.0082	-0.0091	0.0119	-0.0091	-0.0006	0.0199	-0.0107	-0.0207	0.0077	0.0006	0.0061	-0.0039	-0.0061	0.0338	-0.0236	-0.0004	-0.0007	0.0098	-0.0145	-0.0188	-0.013	-0.0037	0.007
365.373	-0.0325	0.0132	-0.0057	0.0065	-0.0094	-0.0189	-0.0076	-0.0139	-0.0158	-0.0247	-0.0106	-0.0169	-0.0051	-0.0023	0.0133	-0.0037	-0.0102	-0.0136	-0.0188	-0.0183	-0.0024	0.0147	0.0109	0.0035	-0.0157	-0.0029	0.0165	-0.0166	0.0117	0.0147	0.0009	-0.0275	-0.0123	-0.0277	-0.0027	-0.0004
365.41	-0.0259	0.0133	0.002	-0.0144	-0.0124	-0.0175	-0.002	-0.0204	-0.0199	0.0137	-0.0229	-0.0094	-0.0314	-0.0157	0.0014	-0.0076	0	-0.0142	0.0202	0.0029	-0.0076	0.0097	-0.0133	0.0009	-0.0062	-0.0071	-0.017	-0.0165	0.0127	0.0011	-0.0077	-0.0139	-0.0165	-0.0129	-0.0026	-0.0141
365.447	-0.0185	-0.0046	-0.0286	-0.0163	-0.0006	-0.0289	-0.0182	-0.0329	-0.009	-0.0078	-0.025	-0.0202	0	-0.0152	-0.0175	-0.0152	-0.001	-0.0237	0.0069	-0.0111	-0.0187	0.0141	0.0011	-0.0143	-0.0303	-0.0074	-0.0004	-0.0041	0.0068	-0.0105	0.0019	-0.0191	-0.0234	-0.0234	-0.0096	-0.0083
365.484	-0.0247	-0.0115	-0.0097	0.0108	-0.0087	-0.0212	-0.0221	-0.0077	-0.0115	-0.0096	-0.0152	-0.0187	-0.0058	-0.003	-0.0025	0.0144	0.0047	-0.01	0.0008	-0.0037	-0.0281	-0.003	0.0044	0.0003	-0.015	0.0127	0.0057	0.0055	0.0016	0.0124	-0.0048	-0.0172	-0.0088	-0.0128	-0.0129	0.0067
365.521	-0.0271	-0.0113	-0.0131	-0.0273	0.0027	-0.005	-0.0093	-0.0155	-0.0159	-0.0095	-0.0019	-0.0157	-0.0029	0.0097	-0.0061	0.002	-0.0093	-0.0004	0.0112	0.0098	-0.0047	0.004	0.0048	0.0171	-0.0143	-0.0133	0.0169	0.0043	0.0021	-0.012	0.0047	-0.0079	-0.0215	0.0046	-0.0051	-0.0123
365.558	-0.03	0.0049	-0.0121	-0.0208	-0.0182	-0.0365	-0.0193	-0.0074	-0.0254	-0.021	-0.0246	-0.0133	-0.0177	-0.0112	-0.0144	0.0028	-0.0197	0.0065	-0.0057	-0.0059	-0.008	0.0027	-0.0114	-0.012	-0.0293	0.013	-0.0073	-0.007	0.012	0.0038	-0.0173	-0.003	-0.0375	-0.0252	-0.0205	-0.0145
365.595	-0.0156	-0.0143	0.0069	-0.0241	-0.0156	-0.0339	-0.0037	-0.0158	-0.0097	-0.0032	-0.0239	-0.004	-0.0064	-0.0081	-0.0188	0.0011	-0.0064	0.0174	0.0018	-0.0124	0.0149	-0.0062	-0.008	-0.0074	-0.0203	-0.0071	-0.0079	-0.0042	-0.0013	0.0107	-0.0166	-0.0175	-0.0088	-0.0028	-0.0104	-0.0068
365.633	-0.0096	-0.0038	-0.0189	-0.0098	-0.0182	-0.0208	0.0028	-0.02	-0.0023	0.0047	-0.0275	-0.0007	-0.003	-0.0167	-0.028	-0.0064	-0.0079	0.001	-0.0037	0.0013	0.009	0.0112	-0.0054	-0.0297	-0.0018	0.0017	-0.0027	-0.0057	-0.0078	0.0111	-0.0154	-0.0172	-0.0292	-0.0393	-0.012	-0.0128
365.67	-0.0143	-0.014	-0.0098	0.0009	-0.0107	-0.0009	-0.0187	-0.0166	-0.0004	-0.0109	-0.0027	0.0036	-0.015	0.0018	0.0192	-0.0058	0.004	0.0027	-0.0015	0.0347	-0.0009	0.0114	0.0073	-0.0044	-0.0104	0.0061	0.0005	-0.0141	0.0004	0.0216	0.0106	0.0076	-0.0156	-0.0167	-0.0148	0.0065
365.707	-0.0275	0.0088	-0.0074	-0.0082	-0.0166	0.0011	-0.0113	-0.0113	-0.0041	-0.0017	-0.014	-0.0003	-0.0181	0.0007	0.0051	-0.0115	-0.0015	-0.0076	0.0012	0.0083	0.0036	0.0017	-0.0141	-0.0047	-0.0123	-0.0234	-0.0074	-0.0043	-0.0036	0.0016	-0.0236	-0.0092	-0.0047	-0.0199	-0.0068	0.0028
365.744	-0.0396	-0.0061	0.0122	0.0136	-0.0253	-0.004	-0.0158	-0.0147	-0.0258	-0.0187	-0.0205	-0.0145	0.0029	-0.0012	-0.0067	0.0053	-0.0056	-0.025	0.0111	0.0155	-0.0036	-0.0043	-0.0068	-0.0147	-0.0019	-0.014	-0.0154	-0.012	-0.0022	0.0078	-0.0075	-0.0104	-0.0339	0.0035	-0.0166	-0.0102
365.781	-0.0201	-0.001	-0.0084	-0.0052	-0.0198	-0.0026	-0.0059	-0.014	-0.0124	-0.0192	-0.0231	-0.0239	-0.0065	0.0039	-0.0187	-0.0097	-0.0054	-0.0093	0.0026	-0.0005	-0.0116	-0.0107	-0.0047	0.0028	-0.0108	-0.0109	-0.0103	-0.0122	0.0026	-0.0054	-0.0253	-0.0193	-0.0094	-0.02	-0.0174	-0.0128
365.818	-0.0396	-0.0084	-0.0116	-0.0014	-0.0239	-0.0042	-0.0204	-0.0178	0.0005	-0.0081	-0.0081	-0.0015	-0.0227	-0.0022	-0.0123	-0.0104	-0.0123	-0.0073	-0.0062	-0.0191	-0.0117	-0.0002	0.0048	-0.0221	-0.0195	-0.0098	-0.0116	-0.0197	-0.0024	0.0315	-0.0123	-0.0203	-0.0371	-0.0191	-0.0119	-0.013
365.855	-0.0362	-0.0073	-0.0058	-0.0159	-0.0203	-0.0133	-0.0305	-0.0101	-0.0339	-0.0014	-0.0255	-0.0061	-0.0155	-0.0086	-0.011	-0.0117	0.004	0.0047	-0.008	0.0065	-0.0125	0.0107	-0.0143	-0.0223	-0.0066	0.0075	-0.0178	-0.0212	0.0143	0.0184	-0.0062	-0.0222	-0.0284	-0.0022	-0.0212	-0.0172
365.892	-0.0256	-0.0159	-0.0102	-0.004	-0.0013	-0.0291	-0.0113	-0.0177	-0.0093	-0.0104	-0.0187	-0.023	-0.0233	-0.0255	-0.006	-0.0163	-0.0159	0.0079	-0.0008	0.0125	0.0091	-0.0059	-0.0026	-0.0033	0.0166	-0.0135	-0.0066	-0.0055	0.0053	0.0172	0.0011	-0.0046	-0.0201	-0.0199	-0.0192	-0.002
365.929	-0.0228	0.0039	-0.0178	-0.0166	-0.0096	-0.0194	0.0095	-0.0319	-0.0273	-0.0062	-0.0246	0.0041	-0.0192	-0.0122	-0.0002	-0.0011	-0.0108	-0.0112	-0.0089	0.0064	-0.0218	0.0077	-0.0011	-0.0226	0.0063	-0.0166	-0.005	-0.0165	-0.0118	0.0006	-0.0127	0.0052	-0.0252	-0.0099	-0.0126	-0.004
365.966	-0.0338	0.0061	-0.0154	0.0084	0.0022	-0.0123	-0.0137	-0.0118	-0.0217	0.0069	-0.0305	-0.0084	-0.0261	-0.0183	-0.0289	-0.0138	-0.007	-0.0059	-0.0113	-0.0074	-0.0188	-0.0155	-0.0129	-0.0167	-0.0059	-0.0042	-0.0187	-0.0034	-0.002	0.0009	-0.0131	-0.0173	-0.0305	-0.0166	-0.0184	-0.0179
366.003	-0.0232	-0.0142	-0.0053	-0.0109	-0.0166	-0.0206	-0.0162	-0.0279	-0.0083	-0.0087	-0.03	0.0045	-0.0047	-0.0285	-0.0069	-0.0121	-0.0076	0.0059	-0.0102	-0.0233	-0.0271	-0.02	0.0149	0.003	-0.0178	-0.0053	-0.0029	0.0002	0.0058	0.0119	-0.0144	-0.0064	-0.0406	-0.0091	-0.0033	-0.0216
366.04	-0.0283	-0.0034	-0.0175	-0.0002	-0.0351	-0.0073	-0.0107	-0.0225	0.0026	-0.0034	-0.0347	-0.0118	-0.0185	-0.0039	-0.0089	-0.0019	-0.0058	0.0063	0.0279	0.0162	-0.0228	-0.0123	-0.0095	-0.0091	-0.0062	0.0076	-0.0008	-0.0054	0.0007	0.0001	-0.0081	-0.0148	-0.0144	-0.014	0.0015	-0.0087
366.077	-0.0413	-0.0215	-0.0181	-0.0103	-0.0191	-0.0275	-0.0338	-0.0145	-0.0073	-0.0272	-0.0044	-0.0145	-0.0141	-0.0145	-0.0163	0.006	-0.0069	-0.001	0.0047	0.0006	0.0067	0.0043	0.0051	-0.0113	-0.0119	-0.0134	-0.0083	0.0171	-0.0006	-0.0017	-0.0195	-0.023	-0.0233	-0.0081	0.0061	-0.0003
366.114	-0.0226	-0.0318	0.003	-0.0139	-0.0199	-0.0099	-0.0188	-0.0248	-0.0113	-0.0152	-0.0127	0.006	-0.0159	-0.0221	-0.0016	-0.0126	-0.027	-0.0101	-0.0198	-0.0007	-0.005	-0.0048	0.0023	-0.0018	-0.0229	-0.0128	0.0206	-0.0051	-0.0089	0.0098	-0.011	-0.0155	-0.0347	-0.0424	-0.017	-0.0237
366.151	-0.0224	-0.0307	-0.0042	-0.0002	-0.0102	-0.0133	-0.0149	-0.0067	-0.0253	-0.0277	-0.0192	-0.0067	-0.0288	-0.0134	-0.0252	-0.0048	0.0057	-0.0112	0.0033	-0.0003	-0.005	0.0001	-0.0133	-0.017	-0.0041	0.0004	-0.0169	-0.0094	0.0022	0.003	-0.003	-0.0113	-0.0335	-0.0175	-0.0012	-0.005
366.189	-0.0342	0.0005	-0.0311	-0.0118	-0.0182	-0.0138	-0.0192	-0.012	-0.0293	-0.0183	0.0058	-0.0122	-0.0263	-0.0188	-0.0074	-0.0064	-0.0007	-0.0138	-0.0096	0.0076	-0.0154	0.0011	0.0122	0.0053	-0.0028	-0.0059	-0.0085	0.0004	0.0053	-0.0068	-0.0159	-0.0011	-0.014	0.0001	-0.0203	0.0074
366.226	-0.0106	-0.0107	-0.014	-0.0158	-0.0093	-0.0316	0.0091	-0.0122	-0.0107	-0.0123	-0.0065	-0.0024	-0.0206	-0.0198	-0.0092	-0.006	-0.0061	0.0071	-0.0075	0.0008	0.0031	0.0032	-0.0182	0	-0.0108	-0.0121	0.0045	-0.0274	0.0064	-0.0015	-0.0185	-0.0126	-0.0228	-0.0067	-0.0257	-0.0085
366.263	-0.0106	-0.0217	-0.0178	-0.0121	-0.0038	-0.0025	-0.0099	-0.0106	-0.0037	0.0069	-0.0163	-0.0053	-0.0224	-0.0196	-0.0097	-0.0008	-0.0001	-0.0211	-0.0042	-0.0006	-0.0048	-0.0051	-0.0087	-0.0002	-0.0101	-0.0129	-0.0166	-0.024	-0.0019	-0.0065	-0.0113	-0.0276	-0.0159	-0.0117	-0.0202	-0.0095
366.3	-0.0183	-0.0036	-0.0312	-0.0205	-0.0195	-0.0227	-0.0074	-0.0144	-0.0045	-0.0112	-0.0102	-0.0156	-0.0162	-0.0126	-0.0067	-0.0206	-0.0095	-0.0194	-0.0106	0.0066	-0.0066	0.0107	-0.0173	-0.0044	-0.0222	-0.0012	-0.0208	-0.0161	0.0116	-0.0099	-0.0181	-0.0211	-0.0124	-0.0079	0.0071	-0.02
366.337	-0.0355	-0.027	0.0067	-0.0197	-0.0183	-0.0217	-0.0195	-0.0231	-0.0107	-0.0157	-0.0368	-0.0014	0.0041	-0.0148	-0.017	-0.0141	-0.0038	-0.0093	-0.0079	-0.003	0.0065	0.0152	-0.0093	-0.0039	-0.0026	-0.0083	-0.013	-0.022	-0.0036	0.0009	0.0058	-0.0126	-0.0245	-0.0282	-0.0091	-0.0284
366.374	-0.026	-0.0208	-0.0022	-0.0139	-0.0108	-0.0257	-0.0171	-0.0252	-0.0116	-0.0156	-0.0141	-0.0225	0.0069	0.0087	-0.0063	-0.0212	-0.0058	0.0114	0.0082	-0.0009	0.0001	-0.0144	-0.0069	-0.0106	-0.0014	0.0013	-0.0089	-0.0051	-0.0141	-0.0056	0.0008	-0.0101	-0.0362	-0.0141	0.004	0.0007
366.411	-0.0172	-0.0238	0.0034	-0.0016	-0.0047	-0.0376	-0.0155	0.0001	-0.0136	-0.0175	-0.0183	0.0081	-0.0275	0.009	-0.0234	-0.0104	-0.0165	-0.0229	0.0088	0.0102	0.0263	-0.0089	-0.0186	-0.0032	0.0039	0.0008	-0.0124	-0.0188	0.0045	0.0011	-0.0111	-0.0215	-0.0182	-0.0301	-0.0022	-0.0117
366.448	-0.0353	-0.0101	-0.0135	-0.0107	-0.0064	-0.02	-0.0119	-0.0116	0.0062	-0.0065	-0.0176	-0.0107	-0.0114	-0.0133	-0.0126	-0.0122	-0.0117	-0.0254	0.0157	0.0118	-0.0257	-0.0114	0.0123	0.0013	-0.0104	-0.0215	-0.004	-0.0158	-0.0022	-0.0013	0.0059	-0.0145	-0.0034	-0.0161	-0.0065	-0.0027
366.485	-0.0269	0.0001	-0.0251	-0.004	-0.0071	-0.0221	-0.02	-0.0121	-0.0209	0.0021	-0.0163	-0.0074	-0.0058	-0.0116	-0.0015	-0.0047	-0.0033	0.0042	0.0005	-0.0062	0.003	0.0056	-0.004	-0.0181	-0.028	-0.016	-0.0061	-0.0173	0.0062	0.005	0.0184	-0.0223	-0.0207	-0.0056	0.0005	-0.0144
366.522	-0.0342	-0.0171	-0.0358	-0.0118	-0.0069	-0.0152	-0.0286	-0.0025	-0.0035	-0.0044	-0.0178	-0.0142	-0.0228	-0.0185	-0.0055	-0.01	0.0132	-0.002	0.0093	-0.0208	-0.0019	0.0105	-0.0047	-0.0008	-0.0214	0.0031	-0.0026	-0.0055	0.0041	0.0103	-0.0085	-0.0042	-0.0298	-0.008	-0.0124	-0.0197
366.559	-0.0279	-0.0168	-0.0303	-0.0086	-0.0212	-0.0146	-0.0195	-0.0004	-0.0022	-0.0029	-0.0152	-0.01	-0.0312	-0.0054	-0.0253	0.009	0.0094	-0.0147	0.0121	-0.0001	-0.0075	0.0036	-0.0029	-0.0203	-0.0207	-0.02	0.0052	0	0.0063	0.0002	-0.0137	0.006	-0.028	-0.0147	-0.0077	-0.0205
366.596	-0.0174	-0.0051	-0.0111	-0.0158	-0.017	-0.0205	0.0037	-0.0205	-0.0072	-0.0182	-0.0091	0.0008	-0.0283	-0.0034	-0.0179	0.0021	-0.0216	-0.0256	0.0073	-0.0137	-0.0166	0.0087	0.0134	-0.0082	0.011	-0.0377	-0.0069	-0.0155	-0.0097	0.0014	-0.0053	-0.0155	-0.0155	-0.0226	-0.0062	-0.0075
366.633	-0.0469	0.0068	-0.0232	-0.0221	-0.0113	-0.012	-0.0174	-0.0048	0.0028	-0.0118	0.0002	-0.0138	-0.0168	0.012	-0.0096	-0.0117	0.0068	0.0002	-0.0094	-0.0094	-0.0085	-0.0071	-0.0148	-0.0175	0.0117	-0.0231	-0.0158	0.0004	0.0077	0.0061	-0.0148	0.0081	-0.0129	-0.03	-0.0099	-0.0016
366.67	-0.0422	-0.0175	-0.0326	-0.0097	-0.0018	-0.0202	-0.0312	-0.0258	-0.0235	0.0001	-0.0063	-0.0036	-0.0222	-0.0008	-0.0156	-0.004	0.0001	0.008	-0.0059	0.004	0.0003	-0.017	-0.0203	0.0072	-0.0099	0.0009	-0.0248	-0.0163	0.0179	-0.0009	-0.0308	-0.0234	-0.0189	-0.0009	-0.0114	-0.0171
366.707	-0.0358	-0.0288	0.0003	-0.0083	-0.0098	-0.0293	-0.024	-0.0103	-0.0244	0.0034	-0.0271	-0.0183	-0.0145	-0.0239	-0.0318	-0.0117	0.0024	-0.0115	0.0057	-0.0058	-0.0038	-0.0109	0.0024	-0.0063	-0.0079	-0.0202	-0.0072	-0.0117	0.001	0.0035	-0.0141	-0.0227	-0.0204	-0.012	-0.022	-0.009
366.745	-0.0416	-0.0118	-0.0073	-0.0265	-0.0136	-0.0063	0.0066	0.0078	-0.0094	-0.0164	-0.0049	-0.0214	-0.0262	-0.0138	0.0049	0.008	-0.0092	-0.0094	-0.0167	-0.0113	-0.0214	-0.0008	-0.0024	-0.0069	-0.0007	-0.0156	-0.0133	-0.0088	-0.0015	-0.0038	-0.0029	-0.0179	-0.0131	-0.0275	-0.0124	-0.0132
366.782	-0.0277	-0.029	-0.0249	-0.0175	-0.0128	0.0027	-0.0157	-0.0201	-0.0221	-0.0129	-0.0292	-0.0124	-0.0127	-0.0043	-0.0278	-0.0064	-0.0009	-0.0154	-0.0065	0.0222	0.0007	-0.0005	0.0002	-0.0154	-0.0016	-0.0142	-0.0209	-0.0267	-0.0144	-0.0042	-0.0167	-0.0049	-0.0324	-0.0143	-0.0175	-0.0125
366.819	-0.0364	-0.0186	-0.0281	-0.0126	-0.0203	-0.0186	-0.0004	-0.0244	-0.0229	0.0113	-0.0145	-0.0074	-0.017	-0.0091	-0.0026	-0.0149	-0.0063	0.0007	-0.015	-0.0049	-0.0097	0.0051	-0.0059	-0.0208	-0.0164	-0.0034	-0.0023	0.0048	-0.0148	-0.0002	-0.0154	-0.0127	-0.0424	-0.0037	-0.0069	-0.0003
366.856	-0.0531	-0.016	-0.0227	-0.0062	-0.0257	-0.0107	-0.0181	-0.0197	-0.0127	-0.0069	-0.0177	-0.0105	-0.0075	-0.0173	-0.0267	0.001	0.0034	-0.0111	-0.0053	-0.0184	-0.0092	0.0019	-0.0141	-0.005	-0.0094	-0.0133	-0.004	-0.0087	-0.0154	0.0053	-0.009	-0.013	-0.0183	-0.02	0.0089	-0.0103
366.893	-0.0248	-0.0141	-0.0321	0.0005	-0.0091	0.009	-0.0058	-0.0184	-0.0005	0.0027	-0.0124	-0.0111	-0.0162	-0.0049	0.009	0.0056	0.0005	-0.0146	0.0194	-0.0151	0.004	-0.0042	0.0102	0.0045	-0.0031	-0.0062	0.0112	0.0008	-0.006	0.0027	-0.0014	-0.0214	-0.0117	-0.0069	0.008	-0.0186
366.93	-0.0212	-0.0003	-0.0222	-0.0166	-0.008	-0.0181	-0.0035	-0.0175	-0.0116	-0.0135	-0.0108	0.0094	-0.0234	-0.006	-0.0071	0.0012	-0.0023	-0.0152	-0.0136	-0.0011	-0.0103	0.0187	-0.0033	-0.0001	-0.0127	-0.0003	-0.0102	0.0022	-0.0138	0.0027	0.0084	-0.02	-0.0142	0.0073	-0.0155	0.0064
366.967	-0.0243	0.0128	-0.0004	-0.0071	-0.0005	-0.0125	-0.0152	-0.0284	-0.0087	-0.0115	-0.0189	-0.0002	-0.0195	-0.0053	-0.007	-0.0054	-0.0092	-0.0077	0.004	0.0178	-0.0057	0.0011	-0.0042	-0.0097	-0.0055	-0.0057	-0.0197	-0.0057	-0.0096	0.0274	0.027	-0.0049	-0.0184	-0.009	-0.0272	-0.0074
367.004	-0.0151	-0.0064	-0.0063	-0.0077	-0.0184	-0.025	-0.0054	-0.0048	-0.0123	-0.0091	-0.0151	-0.0196	-0.0207	-0.0233	-0.0009	0.0084	-0.0121	-0.0113	-0.0093	-0.0059	-0.0156	-0.0088	-0.0165	-0.0093	-0.0052	-0.0106	-0.0014	-0.016	0.013	0.0116	-0.0024	-0.0191	-0.0247	-0.032	-0.0247	-0.0079
367.041	-0.0318	0.0013	-0.0123	-0.0082	0.0039	0.0142	-0.0042	-0.0358	-0.0003	-0.0148	0.0107	0.0013	-0.0105	-0.0054	-0.0191	-0.0033	-0.0042	0.0002	-0.0245	-0.0147	0.0135	0.004	0.0175	-0.0083	-0.0204	-0.0041	-0.0107	-0.0046	-0.0068	-0.0035	0.0132	-0.0125	-0.0186	-0.0111	0.0003	-0.0079
367.078	-0.0239	-0.043	-0.0151	-0.0154	-0.0143	-0.0202	-0.0316	-0.0359	-0.0113	-0.0056	-0.0268	-0.0115	-0.0264	-0.0218	-0.0186	-0.0068	-0.0103	-0.0048	-0.0136	0.0073	0.0009	-0.0024	0.0039	-0.0169	-0.0257	-0.0163	-0.019	-0.0161	-0.0006	-0.0028	0.0024	-0.0163	-0.0367	-0.028	-0.0324	-0.006
367.115	-0.0217	-0.0135	-0.0039	-0.0175	-0.0271	-0.0301	-0.0272	-0.0204	-0.0171	-0.0012	-0.0215	0.0005	0.0096	-0.0007	0.0044	-0.0101	-0.0016	-0.0213	0.0001	0.0045	-0.015	-0.0108	0.0027	-0.0158	-0.0348	-0.0102	-0.0063	-0.0067	0.0023	-0.002	-0.0107	-0.0057	-0.0388	-0.0235	-0.0101	-0.0173
367.152	-0.013	-0.012	-0.0162	-0.0358	-0.0214	-0.0142	-0.0092	-0.0254	-0.0106	-0.0172	-0.0267	-0.0004	-0.0098	-0.0124	0.0085	-0.0064	0.0133	-0.0002	0.0055	-0.0057	-0.0051	-0.013	-0.0161	-0.0212	-0.0012	-0.0059	0.0083	-0.0024	0.0076	0.0065	-0.0127	-0.0174	-0.0119	-0.0229	-0.0043	-0.0125
367.189	-0.0098	-0.0199	-0.0223	-0.0204	-0.0115	-0.0272	-0.0209	-0.017	-0.0216	0.0011	-0.013	-0.0156	-0.0063	-0.0064	0.0051	0.0038	-0.0075	-0.026	-0.0087	-0.0105	0.0033	-0.0057	-0.0047	-0.0165	-0.0019	-0.0053	0.0192	0.0108	-0.0003	-0.0077	0.0026	-0.0067	-0.0275	0.0014	-0.002	-0.0097
367.226	-0.0349	-0.0066	-0.0173	-0.0001	-0.0221	-0.0034	0.0018	-0.0137	-0.0247	-0.0133	-0.0089	-0.0203	-0.0157	-0.0204	-0.0183	-0.0058	-0.0023	-0.0118	-0.0028	-0.0074	-0.0024	-0.0012	0.0099	-0.0056	-0.0204	-0.0234	0.0139	0.0061	-0.0106	0.0083	-0.0074	0.0002	-0.0116	-0.0199	-0.0144	-0.0024
367.263	-0.0071	-0.0101	-0.0143	-0.0166	-0.0126	-0.0099	-0.0162	-0.0014	-0.0068	-0.0061	-0.0051	-0.012	-0.0202	-0.012	-0.0046	-0.0117	-0.0192	-0.0091	0.0132	-0.0141	-0.0076	-0.011	-0.0036	-0.0237	-0.0021	-0.0004	-0.0079	-0.0229	-0.0008	-0.0198	-0.004	-0.0006	-0.0386	-0.0036	-0.0063	0.003
367.301	-0.0228	-0.0155	-0.0042	-0.0237	-0.0166	-0.0118	-0.0215	-0.0264	-0.0111	-0.011	-0.0207	0.0016	-0.0092	-0.0029	-0.0192	-0.0024	-0.0264	-0.0042	0.0075	-0.0102	-0.0017	0.0077	-0.0125	-0.0229	-0.0089	-0.0287	-0.01	-0.0179	-0.0051	0.0029	-0.0116	-0.023	-0.0296	-0.0249	-0.0135	0.0087
367.338	-0.033	-0.0247	-0.032	-0.0091	-0.0058	-0.0032	-0.0184	-0.0173	-0.0078	-0.0103	-0.0014	-0.0282	-0.0206	-0.0087	-0.0043	-0.0021	0.0002	-0.005	0.0042	-0.0204	-0.0003	-0.0094	0.0047	-0.0108	-0.0141	-0.0085	0.0188	-0.0132	-0.0107	0.0074	-0.0101	-0.0067	-0.0168	-0.0031	-0.0056	-0.0143
367.375	-0.0053	-0.0079	0.0004	-0.0215	-0.0223	-0.0226	0.0084	-0.0057	-0.0157	-0.017	-0.0181	-0.0099	-0.0047	-0.0084	-0.0181	0.0048	0.0152	-0.0076	0.0092	0.0015	-0.0037	-0.0122	-0.0098	-0.0084	-0.0248	-0.0223	-0.0037	-0.0218	-0.0223	-0.0056	-0.0213	-0.0161	-0.0213	-0.0187	-0.0059	0.0083
367.412	-0.0171	0.0075	-0.0153	-0.0147	-0.0216	-0.0238	-0.0034	-0.0143	-0.0134	-0.005	-0.0175	0.0021	-0.0084	0.0073	0.0058	0.0139	0.0022	-0.0031	-0.0039	0.0029	-0.0091	-0.0096	0.0127	-0.0118	-0.0153	-0.0078	0.0217	0.0077	-0.0185	0.0075	0.0002	-0.0175	-0.0111	-0.0246	-0.0023	-0.013
367.449	-0.0299	-0.0174	-0.0228	-0.0228	-0.0344	-0.0107	-0.008	-0.0192	-0.0014	-0.0214	-0.0297	-0.0211	-0.0211	0.007	0.0018	0.0029	-0.0089	-0.0129	-0.0091	-0.0056	-0.0085	-0.0065	-0.0144	-0.0059	0.01	-0.0008	-0.0269	-0.0295	0.0127	-0.0117	0.0032	-0.0002	-0.0251	-0.0304	-0.0271	-0.0146
367.486	-0.0257	-0.019	-0.0189	0.0018	-0.0155	-0.0137	-0.0132	0.0046	-0.0093	-0.0211	0.0018	-0.0173	-0.0087	-0.0032	0.0031	-0.0129	-0.0031	-0.0059	0.0095	-0.0225	-0.0017	-0.0079	-0.003	-0.0094	-0.0046	-0.0022	-0.0161	-0.0137	-0.028	-0.0105	-0.007	-0.0038	-0.0285	0.0087	-0.0154	-0.0178
367.523	-0.0145	-0.0065	-0.013	-0.0108	-0.0098	-0.0056	-0.0177	-0.0165	-0.0042	0.0006	-0.0094	-0.0139	-0.0148	-0.0244	-0.0054	-0.0194	-0.0083	-0.0105	-0.0156	-0.0106	0.0002	0.01	0.014	-0.0241	0.0095	-0.0157	-0.0061	-0.0163	-0.0098	-0.0003	-0.0117	-0.0069	-0.0198	-0.0065	-0.0111	-0.0192
367.56	-0.0457	-0.0089	-0.0157	-0.0138	-0.0168	-0.0078	0.0021	-0.012	-0.0198	-0.0047	-0.0298	-0.0016	-0.0124	-0.0329	-0.0078	-0.006	-0.0113	-0.0042	-0.003	-0.0078	-0.017	-0.0109	0.0086	-0.0169	-0.0068	-0.0029	-0.0035	-0.001	-0.0058	0.0041	-0.0208	-0.0154	-0.0281	-0.0152	0	-0.012
367.597	-0.0378	0.0122	-0.0202	-0.0068	-0.0011	-0.0252	-0.0061	-0.0101	-0.0095	-0.0081	-0.0239	-0.0051	-0.0799	-0.01	0.0078	-0.0115	-0.0082	-0.0142	-0.0159	-0.008	-0.007	0.0085	-0.0047	-0.0016	-0.0193	-0.0232	0.0018	-0.0177	-0.0072	0.0011	-0.0174	-0.0157	-0.0291	-0.0102	-0.0157	0.0076
367.634	-0.0213	-0.0139	-0.0103	-0.0036	-0.0053	0.0022	-0.0005	-0.0006	-0.0059	-0.019	-0.0309	0.0009	-0.111	0.0049	-0.0039	-0.0009	-0.001	-0.0125	-0.0009	-0.0187	-0.0014	0.0051	0.0046	0.0003	-0.011	0.0051	0.0078	-0.0096	-0.0099	0.0042	0.0016	-0.0149	-0.0324	-0.0104	0.0018	0.0015
367.671	-0.0171	0.0191	0.0034	-0.0294	-0.0171	-0.0143	-0.0265	0.0043	-0.0106	0.0055	-0.0346	-0.0023	-0.1624	-0.0233	-0.0094	-0.018	-0.0061	-0.0008	0.0214	0.0063	0.0027	0.0013	0.0066	-0.0201	-0.0211	-0.0124	0.0059	-0.0173	0.0029	-0.0098	-0.0117	0.006	-0.0284	-0.0123	0.0051	-0.0012
367.708	-0.0464	-0.009	-0.0221	-0.0133	-0.0253	-0.0059	-0.0111	-0.0115	0	-0.0068	-0.0253	-0.0178	-0.1613	-0.0101	0.0047	-0.0086	0.0165	-0.0024	-0.0048	0.0061	0.0029	0.0114	-0.0081	-0.0034	-0.0018	0.0001	-0.0067	-0.0345	-0.0028	0.0185	-0.0144	-0.01	-0.0334	-0.0199	-0.0216	-0.0229
367.745	-0.0251	0.0049	-0.02	-0.0194	-0.014	-0.0121	-0.0168	-0.0034	0.0056	-0.0008	0.0031	-0.0214	-0.035	-0.001	-0.01	-0.0033	-0.0012	-0.0112	-0.0174	-0.006	0.0081	0.0194	-0.0095	-0.0019	-0.0202	-0.0135	0.0097	-0.0162	0.0073	0.0124	-0.0114	-0.024	-0.0158	-0.016	-0.0343	0.006
367.782	-0.0238	0.0053	0.0139	-0.0092	-0.0197	0.007	-0.0172	0.0063	-0.0082	-0.0004	0.0055	0.0033	-0.0267	-0.0062	0.0146	0.0089	0.0033	-0.0243	-0.0048	-0.0042	-0.0057	0.0091	0.0121	-0.0101	-0.004	0.0226	-0.0066	-0.0169	0.0009	0.0123	0.0009	-0.0104	-0.0192	0.0034	-0.0213	0.0061
367.819	-0.0087	-0.0202	0.0034	-0.0037	-0.0162	-0.0173	-0.0075	-0.023	-0.0228	-0.0049	-0.0008	-0.0075	0.0037	-0.0092	-0.0113	0.0112	-0.0068	-0.0041	0	-0.0076	0.0032	0.0054	-0.0084	-0.009	-0.0051	0.0125	0.0028	0.0053	-0.0052	-0.0025	0.0002	-0.0031	-0.0394	0.0146	-0.0114	-0.0057
367.856	-0.0081	-0.0134	-0.0132	0.0109	0.0088	-0.0162	-0.0282	-0.0078	-0.0058	-0.0032	-0.0257	-0.0092	-0.0103	-0.032	0.0125	-0.0161	-0.004	-0.0053	-0.0079	-0.004	-0.0069	-0.0032	-0.0013	-0.0037	0.0033	0.0003	0.009	-0.006	-0.0048	0.0056	0.0004	-0.0206	-0.0304	-0.0117	-0.0101	-0.0069
367.894	-0.0312	-0.0247	0.0072	-0.0033	-0.0042	-0.0202	-0.0018	-0.0211	-0.0342	-0.0153	-0.0409	-0.0077	-0.035	-0.0228	-0.0138	-0.0028	-0.0286	-0.0347	-0.0119	0.001	0.004	-0.0116	-0.0247	-0.0219	-0.0131	-0.0111	0.0138	-0.0065	-0.0207	0.0141	-0.0149	-0.027	-0.0403	-0.0271	-0.0107	-0.0122
367.931	-0.0378	0.0147	0.0001	0.0048	0.0033	0.0145	0.0006	-0.0094	0.0036	-0.0198	0.0054	-0.0131	-0.0011	-0.0092	-0.0055	0.0211	-0.0042	0.0128	0.0121	0.0072	0.0135	0.0148	0.0182	0.0003	0.003	-0.0034	0.0059	0.0045	0.0151	0.0157	0.0119	-0.0142	-0.0077	-0.0104	-0.0267	-0.0122
367.968	-0.0403	0.0202	0.0148	0.0252	0.0076	-0.0005	0.0088	-0.016	0.0199	-0.0016	-0.002	-0.0052	0.0133	-0.0024	-0.011	0.0156	0.0078	0.0171	-0.0008	0.0098	-0.0071	-0.0006	0.0138	-0.0014	-0.0023	0.0173	0.0272	0.0052	0.0043	0.0208	0.006	-0.0282	-0.0157	-0.0098	-0.0203	0.0087
368.005	-0.0285	0.0215	-0.0057	-0.0023	0.0041	0.0075	0.0107	-0.0189	0.0072	-0.0099	-0.0049	0.0146	-0.0114	-0.0115	-0.0143	-0.0096	0.041	0.0062	-0.0095	0.0202	0.0113	0.0028	0.0261	0.0159	-0.0063	0.0104	0.0219	0.012	0.028	0.026	0.0268	-0.0215	-0.0165	-0.003	-0.0151	0.0169
368.042	-0.0254	0.0077	0.024	0.0023	0.0106	-0.0103	0.001	-0.0142	-0.0091	0.009	-0.005	-0.0001	0.0076	0.0017	-0.004	0.0073	0.0452	0.0128	0.0058	0.0178	0.0204	-0.0079	0.0011	0.0213	-0.0068	-0.0096	0.0095	0.0104	-0.004	0.036	-0.0077	-0.0071	-0.0106	-0.0104	-0.0181	-0.004
368.079	-0.0062	0.0139	0.0163	-0.0081	0.0003	-0.0103	0.0005	-0.0194	0.0039	0.0038	-0.0053	0.0142	-0.0131	0.0073	0.0035	0.0068	0.0091	0.0102	0.0028	0.0214	0.0002	0.0196	0.0156	0.0195	0.0147	-0.0034	0.0172	-0.0092	-0.0081	0.0151	-0.0095	-0.0063	-0.0381	-0.0125	-0.0032	-0.008
368.116	-0.0206	0.021	0.0052	-0.0131	-0.0048	-0.0095	0.0176	-0.0071	0.0234	0.0146	-0.0231	-0.0107	-0.0216	0.0097	-0.0016	0.0056	0.0012	0.0135	-0.0031	0.0151	-0.0042	0.0039	0.0132	0.0105	0.0069	-0.011	0.0236	0.0011	0.0016	0.0031	0.0002	-0.0133	-0.0305	-0.0157	-0.0209	-0.0176
368.153	-0.0311	0.0042	-0.0149	0.0012	-0.0106	-0.0169	-0.0136	-0.02	-0.0165	-0.0095	0.0042	-0.0123	-0.0094	0.0083	-0.0011	-0.0145	0.0001	0.025	-0.0059	-0.0006	0.0126	0.006	-0.0131	0.0032	-0.0157	0.0125	0.0282	-0.0125	-0.006	0.0176	-0.0104	-0.0218	-0.0182	-0.0119	-0.0232	0.0147
368.19	-0.0106	-0.0025	-0.0076	-0.0298	-0.0099	-0.018	-0.0017	-0.0285	-0.0179	-0.0046	-0.0122	0.0004	-0.0146	-0.0198	0.0023	0.0022	0.0008	0.0033	0.006	-0.012	-0.012	0.0008	-0.0055	0.0162	-0.0047	-0.0053	0.0069	-0.0002	-0.0056	0.0054	0.0011	-0.0098	-0.0319	-0.0006	-0.0127	-0.011
368.227	-0.021	0.0026	-0.008	-0.0002	0.0037	-0.0174	-0.0138	-0.0349	-0.0114	-0.0113	0.0006	0.0133	-0.0097	-0.0115	-0.0126	-0.0089	0.008	0.0059	0.0104	0.0252	0.0244	0.0046	0.0184	0.0166	-0.0061	-0.0005	-0.0014	-0.0365	0.019	0.0271	-0.0029	-0.0004	-0.0319	-0.0078	-0.02	-0.0138
368.264	-0.0192	0.0121	0.0199	0.0129	0.0115	-0.0214	0.0183	-0.0062	-0.0139	-0.0205	-0.0016	-0.0049	-0.0206	-0.0018	-0.0092	0.007	-0.0107	0.0004	-0.0005	0.0046	0.0199	0.0024	0.0076	0.0051	0.001	-0.0089	0.0218	-0.0036	0.0041	0.0347	-0.0092	-0.0134	-0.0247	-0.0472	-0.0122	0.0004
368.301	-0.0166	-0.0121	0.0105	0.0014	0.0035	-0.0353	-0.0046	-0.0162	-0.0053	-0.0101	0.0044	0.0086	-0.0249	-0.0073	-0.0129	0.0087	-0.0037	-0.0031	-0.0106	-0.0031	0.0279	-0.0096	0.0139	0.0089	-0.0071	-0.0198	0.0071	0.0061	0.0141	0.0468	-0.0112	-0.0093	-0.0218	-0.0187	-0.0248	-0.025
368.338	-0.0301	0.0162	0.0038	-0.0044	-0.0109	-0.0128	-0.0137	-0.007	-0.0035	-0.0052	-0.0076	0.016	0.0007	-0.0136	-0.0144	0.0012	-0.0079	-0.0029	-0.0017	0.0022	0.0091	0.0047	0	0.0114	0.0051	-0.0038	-0.0063	0.0107	0.0038	0.019	0.0061	-0.0165	-0.0197	-0.0016	-0.0107	-0.0117
368.375	-0.0167	-0.0048	-0.0061	0.0036	-0.004	-0.0188	-0.0021	-0.0106	-0.0064	-0.0026	-0.0048	-0.0109	-0.009	-0.0109	-0.0014	0.0111	-0.0171	0.0017	0.0089	0.0055	-0.005	0.003	-0.0071	0.0017	-0.0105	-0.0044	0.0102	0.0008	-0.0092	0.0257	-0.0115	-0.0045	-0.0252	-0.0142	-0.0024	-0.0051
368.412	-0.018	-0.004	-0.0079	-0.007	0.0122	-0.0052	-0.0118	-0.0132	-0.0109	-0.0033	-0.0176	-0.0039	-0.0146	-0.0134	0.0171	0.0346	0.0095	0.0051	0.01	0.0221	0.0119	-0.0012	0.01	0.0113	-0.0069	0.0035	-0.0045	0.0073	-0.006	0.0147	-0.0109	-0.0085	-0.0279	0.0004	-0.0086	-0.002
368.45	-0.0209	0.0141	0.0054	-0.018	-0.0247	-0.0015	-0.005	-0.0219	-0.0016	-0.0219	-0.0136	0.0159	0.0032	-0.0223	-0.0149	-0.0014	0.0164	-0.0099	0.0024	0.0133	-0.0002	0.0046	-0.0082	-0.0163	-0.0074	-0.0058	0.0009	-0.0009	-0.0067	0.006	-0.0196	-0.0126	-0.0188	-0.0083	-0.003	-0.0001
368.487	-0.035	0.0137	-0.005	-0.0071	0.0071	-0.0016	-0.0083	-0.0099	-0.0269	-0.014	-0.0088	-0.0076	-0.0015	-0.0192	-0.0024	-0.0013	-0.0143	0.0161	0.0075	-0.0073	0.0151	0.006	-0.0158	-0.0201	0.0011	-0.0057	-0.0111	-0.0078	0.0027	0.0285	-0.0212	-0.0297	-0.0239	-0.0194	-0.0036	-0.0059
368.524	-0.0173	0.0047	-0.0022	-0.0068	0.0021	-0.0125	-0.0102	-0.0143	-0.003	-0.0004	-0.0119	-0.0053	-0.0117	-0.0126	-0.0053	0.0018	-0.0213	0.0033	0.0053	0.0024	0.0123	0.0319	-0.0029	0.0003	-0.0092	-0.0067	0.016	-0.0099	-0.0036	0.02	0.0017	-0.0115	-0.019	-0.0018	0.0008	0
368.561	-0.0265	0.0047	-0.0172	-0.0021	-0.0038	0.002	-0.0033	0.0036	-0.0115	-0.0087	-0.0058	-0.0099	-0.013	-0.0022	-0.0031	-0.0027	-0.0026	-0.0149	-0.0042	-0.002	-0.0109	0.0081	-0.0024	-0.0099	0.0014	-0.0047	0.0023	-0.0207	0.0074	0.0282	0.0026	-0.0167	-0.0173	-0.0032	-0.0151	-0.017
368.598	-0.0126	0.0027	-0.0098	0.0158	0.0078	0.0025	-0.0095	0.001	-0.0002	0.0241	-0.0159	0.0231	0.0019	-0.0003	-0.004	0.0056	0.0024	-0.0084	-0.0193	-0.0058	0.0063	-0.005	0.0099	-0.0006	-0.0115	0.0051	0.0179	0.0029	0.0341	0.022	-0.0059	-0.0074	-0.0138	-0.0168	-0.0191	-0.0048
368.635	-0.0317	0.0187	-0.0154	0.0221	0.0126	-0.0013	-0.0078	0.0045	0.0014	0.0027	-0.0125	-0.0025	-0.0033	-0.002	0.0012	0.0066	0.0211	-0.0011	0.0121	0.0105	0.006	0.0112	0.0141	0.0018	-0.0136	-0.0064	0.0118	-0.0005	0.0219	0.0068	-0.0068	0.0016	-0.0178	-0.0128	-0.0035	-0.0189
368.672	-0.0231	-0.0005	0.0158	0.005	-0.0179	0.0072	0.0082	-0.0116	0.0006	-0.0082	0.0076	-0.0019	0.0083	0.0174	0.0195	0.0173	0.0227	-0.0048	0.0027	0.0315	0.0083	-0.0001	0.0298	0.0021	-0.0035	-0.003	0.0087	0.0179	0.0188	0.0185	-0.0149	-0.0029	-0.0269	-0.0236	-0.0181	0.0008
368.709	-0.0296	0.0066	0.0071	0.0197	0.0032	0.0114	0.0053	-0.0063	0.0114	0.0103	0.0233	0.0135	0.0005	0.014	-0.0037	-0.0013	0.032	0.0085	0.0176	0.0399	0.0201	0.0139	0.0263	0.0173	0.0027	0.0085	0.0146	0.0187	0.0194	0.0386	0.0044	-0.0032	-0.0185	-0.0189	-0.0253	-0.0102
368.746	-0.0223	0.0127	0.0076	0.0105	0.0034	-0.0171	0.0254	-0.0093	-0.0034	0.008	0.0185	-0.0232	0.0219	0.0065	0.0292	0.0191	0.0548	0.0254	0.0126	0.0408	-0.0005	0.0156	0.0215	0.0178	-0.0031	0.0286	0.02	0.0113	0.0176	0.0525	-0.0129	0.0013	-0.0224	-0.0372	-0.0064	-0.0052
368.783	-0.0256	0.0179	0.0012	0.0302	-0.0052	0.015	-0.0042	-0.0067	-0.011	0.0095	0.0011	0.016	-0.0034	0.0064	0.0024	0.0065	-0.0011	0.0236	0.0122	0.0044	0.0071	0.0176	0.0008	0	0.01	0.0043	0.011	-0.0004	0.0089	0.022	-0.0094	-0.0263	-0.0416	-0.0307	-0.0204	-0.0028
368.82	-0.0343	0.0352	0.009	0.0173	0.0143	0.0045	0.0394	-0.0182	-0.0076	0.0014	-0.002	-0.0051	0.0054	0.0103	0.0209	-0.0128	0.0215	0.0075	0.0353	0.009	0.0184	0.0127	0.0146	0.0072	-0.0187	0.0255	0.0163	0.0131	0.0142	0.0265	-0.0085	-0.0301	-0.0129	-0.0176	-0.0279	-0.0173
368.857	-0.0325	0.0046	0.0122	-0.0044	0.0223	-0.0015	0.0161	-0.0115	0.0013	0.0102	0.0033	-0.0012	0.0019	0.0024	0.0117	0.0048	0.0101	0.0034	0.0246	0.0214	0.0162	0.0171	0.0114	0.0077	-0.0003	0.0154	0.0084	0.0164	0.0286	0.0361	-0.0001	-0.0111	-0.0107	-0.0159	-0.0111	-0.0084
368.894	-0.0254	0.0259	-0.0074	-0.0077	-0.0086	-0.0141	-0.0181	-0.0142	0.0033	-0.0054	0.0012	0.0116	0.0085	0.0017	-0.0063	0.0187	-0.0112	0.0121	0.0013	-0.0001	0.0078	-0.0039	0.0201	0.0026	-0.0062	-0.0028	0	0.0154	-0.0071	0.0108	-0.0091	-0.0007	-0.0395	-0.0246	-0.017	0.0083
368.931	-0.0103	0.0048	-0.0045	-0.0091	-0.0201	-0.013	0.0008	0.002	0.0002	0.0048	-0.0116	0.0009	-0.0203	-0.0052	0.0008	0.0002	0.0025	0.0183	0.0168	-0.0101	0.0224	-0.0023	0.0151	0	-0.0062	-0.0064	-0.0068	0.0028	0.0038	0.0003	-0.0107	-0.0113	-0.0181	-0.0251	-0.0165	0.0171
368.968	-0.031	0.0007	-0.0024	-0.0191	-0.0262	-0.0053	-0.0236	-0.014	-0.0167	0.0112	-0.0176	-0.0056	0	-0.0068	0.0036	0.012	-0.0036	0.0097	0.0216	0.0061	-0.0063	0.0148	0.0024	0.0019	-0.015	-0.0025	0.0019	0.0008	-0.0061	-0.0048	0.0113	-0.0342	-0.0151	-0.0243	-0.0074	0.0048
369.006	-0.028	-0.0089	0.0021	-0.0067	-0.0168	-0.0227	0.0104	-0.0136	-0.0336	-0.0165	-0.0222	0.0078	-0.0153	-0.0096	-0.0104	-0.0084	0.0087	0.0035	0.0004	-0.0002	0.0087	0.0011	-0.0044	0.0137	0.0002	-0.0036	-0.0182	0.0048	0.0143	0.0137	-0.0076	-0.0027	-0.0422	0.0077	-0.0032	-0.0096
369.043	-0.0187	0.0067	-0.0013	-0.0041	-0.0149	-0.0107	-0.0048	-0.0077	-0.009	0.0056	-0.0364	0.0031	-0.0028	-0.008	-0.0079	0.0025	-0.015	-0.0119	0.0042	0.0059	0.0209	0.0084	0.0143	-0.0061	0.0124	-0.0078	0.0064	-0.0116	-0.0058	0.0073	-0.0056	-0.0065	-0.0079	-0.0273	-0.022	-0.0026
369.08	-0.017	0.0027	-0.0067	-0.0148	-0.0027	-0.0095	-0.0135	-0.0046	-0.0071	-0.0084	-0.0265	-0.0019	-0.0094	-0.0127	0.0059	-0.0176	-0.0083	0.0046	0.0126	0.0072	0.0069	0.0137	0.0035	0.013	0.0079	-0.0189	0.001	-0.0159	-0.0164	-0.0201	-0.0059	0.014	-0.005	-0.0223	-0.0047	-0.0084
369.117	-0.0172	0.0052	-0.003	-0.0196	-0.0135	-0.0173	-0.0346	-0.0126	-0.0197	-0.0066	-0.0217	-0.0068	0.0055	-0.0293	-0.0022	-0.0164	-0.0026	-0.0019	-0.0148	0.008	-0.0003	-0.0067	0.0053	0.0041	0.0094	-0.0236	-0.0085	-0.0085	-0.0019	0.0092	-0.0113	-0.0161	-0.0238	-0.0306	-0.0198	-0.0048
369.154	-0.0244	-0.018	-0.0116	-0.0104	-0.0205	-0.0107	-0.0281	0.0012	-0.0132	-0.0022	-0.0209	-0.0086	-0.0071	-0.0086	-0.0117	-0.0001	-0.0017	0.0042	-0.0002	0.0081	0.007	0.0039	0.0003	-0.0245	-0.0158	0.0009	-0.0103	-0.0159	0.0043	0.0012	-0.0056	-0.0168	-0.03	-0.007	-0.0192	-0.0088
369.191	-0.046	-0.0189	-0.0111	-0.005	-0.0335	-0.0317	-0.0212	-0.0048	0.0014	-0.0181	-0.0192	-0.0104	-0.0124	-0.0206	-0.0191	-0.0155	0.0036	0.0017	-0.0017	0.0085	-0.0149	0.0019	-0.0092	-0.0153	-0.0247	0.0153	-0.0057	-0.0153	-0.0032	-0.0013	-0.002	-0.0162	-0.0362	-0.0132	-0.0072	-0.0121
369.228	-0.0225	-0.0144	0.0049	-0.0232	-0.0267	-0.0051	-0.0124	-0.0138	-0.0064	-0.0076	0.0009	-0.0154	-0.0018	-0.017	-0.0081	0.0025	0.0104	-0.0094	-0.0084	-0.0001	-0.0071	0.0174	0.0034	-0.013	-0.0176	-0.024	0.0022	-0.0065	-0.0187	-0.0082	-0.036	-0.0166	-0.0347	-0.0228	-0.0203	-0.0065
369.265	-0.0213	0.0005	-0.0013	-0.0145	-0.0189	-0.0204	0.0078	-0.0102	-0.0292	-0.0103	-0.0164	-0.0036	-0.0236	-0.0132	-0.0114	-0.0095	-0.0031	0.0041	-0.0073	0.0012	0.0009	0.0137	-0.0183	-0.0043	-0.006	-0.0143	-0.0013	-0.0244	0.0066	0.0058	-0.0144	-0.0012	-0.0297	-0.0178	-0.0195	-0.0237
369.302	-0.0329	-0.0066	-0.0244	-0.0027	-0.0151	-0.0062	-0.0081	-0.0125	-0.0221	-0.0021	-0.0061	-0.0127	-0.0131	-0.0019	-0.0105	-0.0151	-0.0073	0.0114	-0.0068	-0.006	-0.0038	0.0035	0.008	-0.0229	-0.0233	-0.0189	-0.0216	-0.0026	-0.0093	-0.0072	-0.0049	-0.0188	-0.0177	-0.013	-0.0059	-0.0143
369.339	-0.0411	0.0019	-0.0184	-0.0122	-0.0042	-0.0091	-0.0119	-0.0135	-0.0257	-0.0119	-0.0201	0.029	-0.0033	-0.003	0.0088	-0.0007	0.0045	0.0076	-0.0151	-0.0084	0.0036	-0.0023	0.011	-0.0068	0.0009	-0.0168	-0.0273	-0.004	0.0126	0.0099	-0.002	-0.0011	-0.0136	-0.0103	-0.0014	-0.0133
369.376	-0.0164	-0.0014	-0.0269	0.0106	-0.0171	0.0085	-0.0119	0.0016	-0.0071	-0.0129	-0.0226	0.0047	-0.0198	0.0218	-0.0097	-0.0044	0.0084	0.0251	0.0004	0.0088	-0.0039	-0.0049	0.0182	0.0119	-0.0021	-0.0054	0	-0.0098	-0.0033	-0.0037	-0.0166	-0.0187	0.0048	-0.0037	-0.0274	-0.0185
369.413	-0.024	0.0059	0.0011	0.0074	-0.0091	0	-0.0128	0.005	-0.0161	-0.0044	0.0152	-0.0085	-0.0033	-0.0074	-0.0028	-0.006	0.0094	0.0014	0.0108	0.0016	-0.0043	0.0001	0.0054	-0.012	-0.0149	-0.0083	0.0131	-0.0202	0.0102	0.0146	-0.0214	-0.0199	-0.016	-0.0147	-0.0235	-0.0092
369.45	-0.0351	0.031	-0.0013	-0.0227	0.0036	-0.0269	-0.0111	-0.0031	-0.0043	0.0108	-0.0073	-0.0128	0.0028	0.0115	0.0057	-0.0132	0.0176	0.0051	-0.0099	0.0042	-0.0172	-0.0037	0.0222	0.0041	0.0029	-0.0021	0.0122	-0.0267	-0.0057	0.0135	0.0051	-0.0077	-0.0183	-0.0063	0.0037	-0.0098
369.487	-0.0149	0.0102	-0.0098	-0.0177	-0.0204	-0.0048	-0.0107	-0.0159	-0.0027	-0.0049	-0.014	0.0045	-0.0117	-0.0109	0.001	-0.0014	-0.0022	-0.0037	0.0058	-0.0101	-0.0003	0.0293	0.0091	-0.0078	-0.0011	-0.0061	-0.0163	-0.0036	-0.0113	0.0116	-0.0106	-0.0225	-0.0288	-0.0095	-0.012	-0.0003
369.524	-0.0479	-0.0017	-0.0076	-0.015	0.0127	-0.0162	-0.0052	-0.0184	-0.0095	-0.0185	-0.0142	-0.0121	-0.0226	-0.0044	-0.0078	0.0122	-0.005	-0.0053	0.0154	-0.0096	-0.0044	0.0016	-0.0174	0.0216	-0.009	-0.0094	0.0094	0.0034	0.0135	0.0018	0.0023	0.0012	-0.0169	-0.0257	-0.0105	-0.0126
369.562	-0.0415	-0.0051	-0.0117	0.0013	-0.0151	-0.0103	-0.007	-0.0021	-0.0125	0.0011	-0.0321	-0.0115	-0.0167	-0.0097	-0.0096	-0.0047	0.0007	0.009	0.0066	-0.0082	0.0054	-0.0005	0.0037	0.0063	0.0029	-0.001	-0.0057	-0.0008	0.008	-0.0039	0.0062	-0.0279	-0.019	-0.0277	-0.0143	-0.0015
369.599	-0.0089	-0.0222	-0.0159	-0.0085	-0.032	-0.0077	-0.0116	-0.021	-0.0062	-0.0189	-0.0172	-0.0081	-0.0233	0.0057	0.0106	0.0009	0.0067	-0.0177	-0.0049	0.0125	-0.0056	0.0021	-0.0164	-0.0192	0.0145	0.0125	-0.0045	-0.0079	0.0165	0.0171	-0.017	-0.0211	-0.0215	-0.0124	-0.0223	-0.0081
369.636	-0.0208	0.0071	-0.0201	-0.009	-0.0125	-0.0209	-0.0149	-0.0199	-0.0039	0.0062	-0.0112	-0.003	-0.0032	-0.003	-0.0111	0.005	-0.0025	-0.0161	-0.0076	0.01	-0.0021	0.0018	-0.0112	0.0061	-0.0041	-0.0331	0.0101	-0.0097	0.002	0.0197	-0.0097	-0.0144	-0.0202	-0.0132	-0.0098	0.0049
369.673	-0.0148	-0.0059	0.0029	-0.0055	-0.0032	0.0027	-0.0199	0.0008	-0.02	0.0024	-0.012	-0.0008	-0.0071	-0.0121	0.0018	-0.0045	-0.0124	-0.0035	0.0167	-0.0123	0.0059	0.0021	-0.0158	-0.0199	-0.0084	0.0014	0.0007	0.0154	-0.0068	0.007	-0.0064	-0.0259	-0.0237	-0.0177	-0.013	0.012
369.71	-0.0202	0.0099	-0.0217	0.0003	-0.0187	0.0074	0.0057	0.0043	-0.0197	-0.0052	-0.0165	-0.0098	-0.0195	-0.0095	-0.0107	0.01	-0.0022	-0.0143	-0.0079	-0.0036	0.001	-0.0027	-0.0039	-0.0243	-0.0104	-0.0111	0.0072	-0.0039	-0.0065	0.01	-0.0105	-0.014	-0.0207	-0.0135	-0.0169	0.0062
369.747	-0.0187	-0.0133	-0.0257	-0.0206	-0.0267	-0.0008	0.0052	-0.0127	-0.0207	-0.0046	-0.0335	0.0052	0.001	0.0016	-0.0133	0.0036	-0.0146	-0.0098	-0.0083	0.0044	0.0051	-0.004	-0.0044	-0.0113	-0.016	-0.0075	0.0115	-0.0134	-0.0056	-0.0051	-0.0104	0.0024	-0.0171	-0.0121	-0.0116	-0.0123
369.784	-0.0203	-0.0008	-0.0059	-0.0237	-0.0106	0.0056	-0.0168	-0.0085	-0.0286	-0.0037	-0.0042	-0.0208	0.0051	-0.0038	-0.0035	0.0014	-0.0159	-0.0144	-0.0061	-0.0136	-0.0226	0.0028	0.0053	0.0047	-0.0268	-0.0038	-0.0023	-0.0029	-0.0112	0.0075	-0.0015	0.0031	-0.0076	-0.0067	-0.026	-0.0235
369.821	-0.0238	-0.0059	-0.0093	-0.0045	-0.0224	-0.0186	0.001	-0.0306	-0.0166	-0.0006	-0.0172	-0.0114	-0.02	-0.0059	-0.0057	-0.0083	-0.0042	0.0081	0.0025	0.0048	-0.0032	0.0005	0.0081	-0.004	-0.0111	-0.0134	-0.0144	-0.0049	-0.0093	0.0243	0.0049	0.0024	-0.0124	-0.0285	-0.018	0.0101
369.858	-0.0145	0.0071	-0.018	-0.0174	-0.0316	-0.0185	0.0053	-0.0202	-0.0052	-0.0029	-0.0067	-0.0045	-0.0083	-0.0007	0.0183	-0.0021	0.0101	-0.0003	-0.013	-0.0186	0.0006	0.0045	-0.0033	-0.017	-0.0058	-0.0171	-0.0153	0.0212	0.0113	0.0132	-0.0067	-0.0267	-0.0147	-0.0019	-0.0202	-0.0209
369.895	-0.0283	-0.0108	-0.0254	-0.003	-0.0153	-0.0176	-0.0082	-0.0208	0.0042	-0.0024	-0.0078	-0.0031	-0.0066	0.0065	-0.0028	0.005	-0.0038	0.0025	0.0133	0.0052	-0.0031	-0.0027	-0.0019	0.0008	-0.0142	-0.0114	-0.0087	0.0069	0.0038	-0.0019	-0.0107	0.0004	-0.0065	0.0062	-0.0161	0.0089
369.932	-0.0184	0.0128	-0.0286	-0.0169	-0.0253	-0.0247	-0.0024	-0.006	-0.0199	-0.0233	-0.011	-0.0133	-0.03	-0.0151	-0.0067	-0.01	-0.0076	0.0029	0.0147	-0.0117	-0.0076	0.0076	-0.0071	-0.0105	-0.0248	-0.0074	0.008	-0.0199	-0.0076	0.0095	-0.0071	-0.0013	-0.0072	-0.012	-0.0096	-0.0041
369.969	-0.0239	-0.0158	-0.0243	-0.0248	-0.0114	-0.0091	-0.0088	0.0012	0.001	-0.008	-0.0091	0.0164	-0.0188	-0.0114	0.0007	-0.0067	-0.0091	-0.0194	-0.0103	-0.02	-0.0095	0.007	-0.0137	-0.0118	0.0024	-0.0106	-0.0046	0.0067	-0.0116	0.0009	-0.0176	0.0077	-0.0348	-0.0081	-0.017	-0.0135
370.006	-0.0198	0.0012	-0.003	-0.0038	-0.0015	-0.0142	-0.0104	-0.0233	-0.0009	0.0011	-0.03	-0.0117	-0.0206	0.0018	-0.0251	0.0089	-0.0155	-0.0071	-0.004	0.0026	-0.0153	0.0093	-0.0021	-0.0081	-0.0035	0.0029	0.0079	0.0079	0.0211	0.0099	-0.0159	-0.0079	-0.0025	-0.0118	-0.0117	-0.0054
370.043	-0.0333	-0.0186	-0.001	-0.0039	-0.0108	-0.0069	0	-0.0282	-0.015	-0.0015	-0.0165	-0.0343	-0.0065	-0.0084	0.0006	0.0001	-0.0129	0.0016	0.0013	0.0002	0.0037	0.0154	-0.0071	-0.0029	-0.0079	-0.0003	0.011	-0.0051	0.0195	-0.0107	-0.0238	-0.004	-0.0039	-0.0158	-0.0414	-0.0178
370.08	-0.0286	-0.0029	-0.0114	-0.0188	-0.0166	-0.013	0.0039	-0.0191	-0.0124	0.0123	-0.0098	-0.0186	-0.006	-0.0019	-0.0203	-0.0079	0.002	0.0102	0.0036	-0.0001	-0.0201	0	-0.0164	0.0043	-0.0026	-0.0203	-0.0022	0.002	0.0224	0.0004	-0.0106	-0.017	-0.0161	-0.0045	-0.0126	-0.011
370.118	-0.0093	0.0131	-0.0141	-0.0029	-0.0107	0.0118	-0.0105	-0.0137	-0.0163	0.0019	-0.0067	-0.0137	-0.0008	-0.0007	-0.0007	-0.0016	-0.001	0.0176	-0.0012	-0.0122	-0.0027	0.0228	0.012	0.0079	0.0291	-0.0075	-0.0033	-0.0038	0.0134	0.0199	-0.0096	-0.0221	-0.0071	-0.0077	-0.0183	0.0036
370.155	-0.0329	0.0009	-0.0092	-0.0147	-0.0241	-0.0167	-0.0117	-0.0248	-0.0239	-0.0131	-0.0271	-0.0021	-0.0186	-0.0167	-0.004	0.0036	-0.0046	-0.0033	0.0038	-0.0085	0.0098	0.0171	0.0139	-0.0135	-0.0034	-0.0073	-0.0073	-0.0089	0.0144	0.0148	-0.0196	-0.023	-0.0129	-0.0274	-0.0097	-0.0018
370.192	-0.0339	-0.0127	-0.0134	-0.0103	-0.0073	0.0044	-0.0129	-0.0245	-0.0107	-0.0065	-0.0041	-0.0085	-0.0137	-0.0074	-0.0155	-0.0169	-0.0089	-0.0003	-0.0139	0.0004	0.0053	-0.0029	0.0048	-0.0223	-0.0117	0.005	-0.0078	0.0027	0.008	-0.0059	-0.0099	-0.0158	-0.0279	-0.0125	-0.0176	0.004
370.229	-0.0274	-0.0129	-0.0157	-0.0151	-0.0108	0.0023	-0.0186	-0.0132	-0.014	-0.0057	-0.012	-0.0229	-0.0169	-0.0265	0.003	-0.0117	-0.0103	-0.0181	-0.0133	0.0126	0.0126	-0.0125	0.003	-0.0031	-0.009	-0.0097	-0.0007	-0.004	0.0061	-0.0125	-0.0155	0.0071	-0.0339	-0.0098	-0.0057	-0.029
370.266	-0.0274	0.0007	-0.0108	-0.0203	-0.034	-0.0106	0.0213	-0.002	-0.0199	0.0024	-0.0029	-0.006	0.0045	-0.0077	0.0047	0.0001	-0.0051	-0.0048	0.0056	0.0101	0.0111	0.0045	-0.0081	-0.0264	0.0006	-0.0065	0.003	-0.0228	-0.0008	0.0194	0.0015	-0.0227	-0.0125	-0.006	-0.0155	-0.0211
370.303	-0.0288	0.0114	-0.0044	-0.0046	-0.0181	-0.009	0.0196	0.0024	-0.0016	-0.0133	-0.03	-0.0155	-0.0159	-0.0014	0.0017	-0.0069	0.0031	0.0003	-0.004	-0.0035	-0.0083	0.0155	0.0041	-0.0026	0.0016	-0.0063	0.0129	0.0023	-0.0004	0.0075	-0.0089	-0.0162	-0.0126	-0.0091	-0.0128	-0.0238
370.34	0.0095	-0.0005	0.0021	-0.0142	-0.0185	-0.0136	-0.0068	-0.002	-0.0169	-0.0077	-0.0015	-0.0093	-0.0175	-0.0096	0.0095	0.0022	0.0087	-0.0005	-0.0016	0.0079	0.011	-0.0032	-0.0191	-0.002	-0.0029	0.0168	0.0073	0.0046	-0.0094	0.0009	0.0212	0.0093	-0.0422	-0.0274	-0.0083	0.0033
370.377	-0.0162	0.0007	0.0042	0.0044	-0.0014	-0.0164	0.0105	-0.0112	-0.0216	-0.012	-0.0123	0.0053	-0.0013	0.0041	0.0216	-0.017	-0.0038	0.0203	0.0011	0.0105	0.0067	0.0015	-0.0019	0.0124	0.0032	-0.0159	0.0089	-0.0025	-0.0039	0.0247	0.002	-0.0137	-0.0352	-0.0226	-0.0177	-0.0041
370.414	-0.0135	0.0055	-0.0129	-0.0008	0.0109	-0.0308	-0.0008	0.0179	0.0087	0.0021	-0.0189	-0.005	-0.0227	-0.0158	0.0015	0.0042	0.0038	0.0057	0.0025	0.006	-0.0109	0.0034	0.0057	0.0083	0.0094	-0.0181	-0.0013	0.0047	0.0178	0.0346	-0.0061	-0.0099	-0.036	-0.0198	-0.0014	-0.0104
370.451	-0.025	0.0217	-0.012	-0.013	0.0118	0.0145	0.0063	-0.0003	0.0088	-0.0007	-0.0051	0.0118	0.0101	0.0015	0.0055	-0.0069	0.0015	0.028	0.0119	0.0133	0.0046	0.0128	0.0251	0.0042	0.0115	0.0028	0.023	0.0067	0.0184	0.0261	0.0014	-0.0202	-0.0206	-0.0135	-0.0125	0.0049
370.488	-0.0147	0.011	0.0099	0.0145	0.0068	0.0226	0.0038	-0.0079	0.0019	0.003	-0.0018	0.0025	-0.0099	0.0105	0.0156	0.0222	0.0095	0.0158	0.0073	0.0149	0.0094	0.0292	0.0218	0.017	0.0076	-0.0072	0.0296	-0.0088	0.0324	0.017	0.0101	-0.013	-0.0241	-0.0016	-0.0341	0.0036
370.525	0.006	0.0367	0.0179	0.0272	0.0004	0.0247	0.0059	-0.0053	0.0096	0.0087	0.0031	0.0174	0.0054	0.0275	0.0283	0.0232	0.0058	0.0045	0.0104	0.0296	0.0305	0.0258	0.0158	0.0228	0.0051	0.0178	0.0107	-0.0013	0.0514	0.0341	0.0025	-0.0255	-0.0078	-0.0063	-0.0219	-0.025
370.562	-0.0333	0.0469	0.0452	0.0081	0.0178	0.0217	-0.0039	0.0146	0.0275	0.0231	-0.0019	0.022	0.0105	0.0251	0.0141	0.0313	0.0283	0.0214	0.0198	0.0326	0.0294	0.0268	0.0214	0.0055	0.0054	0.0213	0.0169	0.0282	0.0427	0.0506	0.0012	-0.0061	-0.0034	-0.0109	-0.0202	-0.0134
370.599	-0.0232	0.0487	0.0389	0.0223	0.0323	0.0272	0.0055	0.0231	0.0188	0.0309	0.0025	0.0331	0.0058	0.0164	0.0417	0.0379	0.0266	0.0265	0.0256	0.0485	0.0226	0.0324	0.0489	0.0218	-0.0028	0.0132	0.0278	0.0236	0.0459	0.0612	0.0037	-0.0032	-0.0122	-0.0182	-0.0013	0.0008
370.636	-0.0238	0.0164	0.0162	0.0055	0.0196	0.0261	0.0098	0.0062	0.0064	0.029	-0.0011	0.0058	0.0074	0.0194	0.0269	0.0078	0.0413	0.0226	-0.0095	0.0278	0.0152	0.0287	0.0428	0.0233	-0.006	0.0003	0.0496	0.0348	0.0414	0.0524	0.0057	-0.0108	-0.0066	0.0042	-0.0072	0.0019
370.674	-0.0079	0.0152	0.0286	-0.0058	0.0093	0.0244	0.0281	0.0032	0.0178	0.0123	0.0158	0.0189	0.0052	0.009	0.0068	0.022	0.0396	0.0129	0.0269	0.014	0.0199	0.0209	0.026	0.0412	0.0146	-0.0014	0.0397	0.0163	0.0186	0.0587	-0.0219	-0.0036	-0.0253	-0.0035	-0.0058	-0.0105
370.711	-0.0349	0.0132	0.0196	0.0018	0.0123	0.0148	0.0196	0.0188	0.0017	0.0027	-0.0027	0.0042	0.0096	0.0238	0.0006	0.0165	0.0119	0.0144	0.0214	0.0148	0.0214	0.0246	0.0085	0.0204	0.0038	0.015	0.0111	0.0079	0.0112	0.0439	-0.0065	-0.0134	-0.0066	-0.0082	-0.0209	-0.0058
370.748	-0.0157	0.0506	0.0112	0.0076	0.0103	0.0038	0.0036	0.0138	0.0037	0.0132	-0.0025	0.0115	0.007	0.0103	0.0222	-0.0023	0.0174	0.0004	0.0306	0.014	0.0199	0.0233	0.0284	0.0108	0.0051	0.0129	-0.002	0.0028	0.0114	0.0291	-0.0065	0.0024	-0.0083	0.0024	-0.0057	-0.0048
370.785	-0.0263	0.047	0.0207	-0.0025	0.0034	0.011	-0.0035	0.0141	0.0016	0.002	-0.0043	0.0453	0.0022	-0.0149	0.018	-0.0028	0.0196	0.0144	0.024	0.0447	0.0219	0.0138	0.0376	0.0129	-0.0054	0.025	0.0009	0.0018	0.0077	0.0414	0.0041	-0.0113	-0.0215	-0.0158	-0.0093	0.0011
370.822	-0.0192	0.0263	0.0323	-0.0165	0.0214	0.0128	0.0055	0.017	0.0262	0.0161	-0.0027	0.0336	0.0061	0.0007	0.0165	0.0183	0.0207	0.0202	0.0278	0.0396	-0.0044	0.0192	0.0296	0.0064	0.0148	-0.0019	0.0112	-0.0037	0.0379	0.0192	-0.0062	-0.0084	-0.0066	-0.0134	-0.0009	-0.0061
370.859	-0.0133	0.041	0.0297	0.0093	0.0419	0.0083	0.0162	-0.0007	0.0239	0.013	-0.0104	0.0156	0.0219	0.019	0.0089	0.0225	0.0225	0.0054	0.0334	0.0243	0.0158	0.0317	0.0113	-0.0086	0.0158	-0.0017	0.0157	0.0148	0.0285	0.0495	0.0052	-0.0035	-0.0132	-0.0138	-0.0241	0.015
370.896	-0.0243	0.0224	0.0301	0.0068	0.0186	0.0153	0.0125	-0.0046	0.0328	0.0075	0.0037	0.0366	0.0314	0.0276	0.0229	0.0217	0.0564	0.0299	0.0289	0.0189	0.0061	0.0326	0.0267	0.0182	0.018	0.0209	0.0145	0.0202	0.0324	0.0393	0.0044	-0.0078	-0.0078	-0.0167	-0.0274	0.0046
370.933	-0.0362	0.0314	0.0209	-0.0105	0.0325	0.037	0.0261	0.0049	0.014	0.0235	0.011	0.003	0.0043	0.0091	0.0178	0.012	0.0188	0.0217	0.0166	0.0169	0.0167	0.0283	0.0174	0.0332	0.0172	0.0351	0.0176	0.0018	0.0448	0.0312	-0.0093	-0.0268	-0.0139	-0.015	-0.0122	-0.0064
370.97	-0.0197	0.0581	0.0303	0.0114	0.0361	0.021	0.0115	-0.0074	0.0135	0.031	0.0202	0.0146	-0.0095	0.0007	-0.0013	-0.0006	0.0267	0.0269	0.0236	0.0167	0.0279	0.009	0.036	0.0399	0.0236	0.0325	0.0503	0.0218	0.0406	0.041	0.0196	-0.0109	-0.0389	-0.014	-0.0134	-0.013
371.007	-0.0026	0.0387	0.0171	0.0084	0.0178	0.0082	0.0103	0.0031	0.025	0.0283	0.0244	0.0256	0.0254	0.0217	0.0164	0.0197	0.0027	0.0235	0.0449	0.0229	0.0386	0.0517	0.02	0.049	0.0156	0.0201	0.0521	0.0273	0.0193	0.0421	-0.0009	0.0067	-0.0206	-0.0438	-0.0121	-0.0127
371.044	-0.0311	0.044	0.0024	0.001	0.0041	0.0197	-0.007	-0.0136	-0.0187	-0.0051	-0.0091	0.0131	0.0263	-0.0198	-0.0004	-0.0002	0.0217	0.0203	0.0199	0.0187	0.0126	0.0446	0.0361	0.0207	-0.0006	0.0033	0.0307	0.0192	0.0087	0.0361	-0.0089	0.0012	-0.0254	-0.0188	-0.021	-0.0109
371.081	-0.0218	0.016	0.0142	-0.0071	0.0029	0.0032	0.0078	-0.0107	-0.0011	0.0009	0.0045	0.022	-0.0036	-0.006	0.0176	0.007	0.0287	0.0103	0.0178	0.0165	0.0093	0.0152	0.0093	0.0128	-0.0068	0.0036	0.0281	0.0174	0.0321	0.0186	-0.0104	-0.0113	-0.0098	-0.0074	-0.0269	-0.0098
371.118	-0.0211	0.0261	0.0039	0.0157	0.0167	-0.0126	-0.003	-0.0077	0.0117	0.0162	0.002	0.0199	-0.0058	-0.0038	0.0062	-0.0101	0.0077	-0.0009	0.0073	0.0239	0.0138	0.0068	-0.0001	0.0109	0.0038	-0.0154	0.0113	0.014	0.0037	0.0073	-0.0073	-0.0097	-0.0059	-0.0092	-0.0129	0.0066
371.155	-0.0261	0.0084	0.0033	-0.0067	-0.0004	0.0046	-0.0271	-0.0018	0.0241	-0.0063	-0.0191	0.0161	-0.0081	-0.0089	-0.0023	-0.0003	-0.0112	0.0111	-0.0006	0.0036	0.0133	0.0254	0.035	0.0145	0.0021	-0.0092	-0.005	0	0.0187	0.0103	-0.0002	-0.0135	-0.0222	-0.0075	-0.0139	0.0071
371.192	-0.0178	0.0001	-0.0081	0.006	-0.01	-0.0134	-0.0077	0.0029	0.002	-0.0005	0.0018	0.0077	-0.002	0.0143	-0.0087	-0.0124	0.0089	-0.0002	-0.0062	-0.0065	0.0121	-0.0028	0.0292	0.0062	-0.0108	-0.0008	0.0002	0.0036	0.0039	0.0109	0.0137	-0.0211	-0.0187	-0.0088	-0.019	0.0013
371.23	-0.0226	0.0137	-0.0004	-0.0048	0.0098	0.0028	0.0096	-0.0129	0.0134	-0.0168	-0.0104	0.0099	0.0083	-0.0059	-0.0258	-0.0112	0.0167	-0.0015	0.0008	-0.0182	0.0135	0.0174	0.0146	-0.0069	0.0116	-0.024	0.0187	0.0112	0.0228	0.0184	-0.0102	-0.0216	-0.0146	-0.027	-0.0278	-0.0045
371.267	-0.0144	-0.0041	-0.0077	-0.0061	0.0112	0.013	-0.0086	-0.0204	0.0006	0.0101	-0.0064	-0.0018	-0.0063	0.0082	0.0186	-0.0041	0.0124	-0.0082	-0.0095	0.0192	0.025	0.0176	0.0185	-0.0031	0.003	-0.0073	0.0136	-0.001	0.0014	0.0087	-0.0104	-0.0128	-0.0274	-0.0185	0.0093	-0.0108
371.304	-0.023	-0.0013	0.0109	-0.0056	-0.0161	-0.0078	0.0032	-0.0008	-0.0181	-0.007	-0.0215	0.0042	-0.0072	-0.0146	-0.0142	-0.0053	0.025	0.0005	0.0061	0.013	0.0064	0.01	0.0089	0.0092	-0.0075	-0.0094	0.0191	0.0077	0.0059	0.0085	-0.0007	0.0057	-0.0365	-0.0338	-0.0151	-0.0022
371.341	-0.0189	-0.0036	0.0008	0.0009	-0.0101	-0.0115	-0.0012	-0.0253	0.0067	0.0052	-0.0098	-0.0212	-0.0103	-0.0164	0.0174	0.0024	0.0144	-0.0002	-0.0087	0.0117	0.0004	-0.0056	0.0041	-0.0185	-0.0019	-0.004	0.0098	0.0064	-0.0069	0.0243	-0.0013	-0.0005	-0.0038	-0.0138	-0.0157	0.0154
371.378	-0.0026	0.0061	0.0044	0.0052	0.0009	0.0103	-0.0241	-0.0058	-0.0212	0.0043	-0.0083	-0.0025	0.002	-0.0055	-0.0148	-0.0002	0.0059	-0.004	0.0004	0.0072	0.0041	0.0125	0.0014	-0.0008	-0.0063	-0.0066	0.0047	0.0035	0.0006	0.001	0.001	-0.0094	-0.022	-0.0355	0.0056	-0.0064
371.415	-0.0264	-0.0026	-0.002	-0.0118	-0.0041	-0.0183	0.0014	-0.0087	-0.0119	-0.0026	-0.0154	-0.0076	-0.0074	-0.0076	0.0058	0.0059	-0.014	-0.0017	-0.0127	0.0125	0.0079	0.0204	0.0026	-0.0087	0.0023	-0.0049	0.0191	0.0008	0.0064	0.0057	-0.0143	0.0021	-0.0211	-0.0114	-0.0152	0.0095
371.452	-0.0173	0.0013	0.0091	-0.0164	-0.0037	0.0084	0.0009	-0.004	0.0033	0.0153	-0.0035	-0.0038	-0.0108	0.0041	-0.0024	0.013	0.0183	-0.0078	-0.005	0.0009	0.0157	0.0248	0.0088	0.0035	-0.0086	0.0031	0.0081	0.0146	-0.0012	0.0202	-0.0152	-0.0106	-0.0101	-0.0031	-0.0158	-0.0049
371.489	-0.0388	0.0017	0.0031	-0.0168	-0.0144	-0.018	-0.027	-0.0019	-0.0099	0.0071	-0.0224	-0.0127	0.0051	0.0013	-0.0128	0.0144	0.0235	-0.0016	-0.0004	0.002	-0.0047	0.009	0.019	0.0324	-0.0096	0.0198	0.0001	-0.0075	-0.0046	0.006	-0.0042	-0.0089	-0.0234	-0.0188	-0.0199	-0.0034
371.526	-0.036	0.0029	0.0065	-0.0183	0.0039	0.0061	-0.0137	-0.0193	0.0196	-0.0006	0.012	0.0076	0.0113	-0.002	0.0061	0.0138	0.0192	0.0056	0.0054	0.0057	0.0126	-0.0103	0.0099	0.0198	0.0052	0.0039	-0.0055	0.0017	-0.0003	0.0146	-0.013	0.0006	-0.0204	-0.0148	-0.019	-0.0158
371.563	-0.0089	0.0062	-0.003	-0.0014	0.0042	-0.0169	-0.0049	-0.02	0.0096	0.0041	0.0001	-0.0034	-0.0198	-0.0086	-0.0069	0.0081	0.0142	0.0016	-0.0011	0.0124	0.0191	0.0106	0.0249	0.0057	-0.02	-0.0013	0.0085	0.0093	0.0123	0.0218	-0.0149	0.0046	0.0001	-0.0088	-0.0267	0.0009
371.6	-0.0191	0.0056	-0.0075	0.0042	-0.0097	-0.0055	-0.0069	-0.0126	-0.0072	0.0136	0.0057	0.0061	-0.0244	0.0029	-0.0044	0.013	0.0206	0.0148	0.0107	0.0037	0.0063	0.0248	0.0203	0.0042	-0.002	0.0031	0.0164	0.0142	0.0022	0.0233	-0.0051	-0.0003	-0.0074	-0.0243	-0.0026	0.0023
371.637	-0.0166	0.0029	0.001	0.0028	0.0003	-0.0053	0.0036	0.0131	0.0034	0.0156	0.0014	0.0182	-0.0044	0.0233	-0.0062	0.0252	0.0156	0	0.0152	0.0042	0.0156	0.0211	0.0072	0.013	0.0056	0.0045	0.0235	0.0109	0.0033	0.0154	-0.0154	-0.0141	-0.0214	-0.018	-0.0241	0.0135
371.674	-0.0296	0.0162	0.0225	0.0224	0.0073	0.0061	0.0139	0.0199	-0.0051	0.0261	-0.0025	0.0062	0.0171	0.0137	0.0095	0.0208	0.0253	0.0119	0.0236	0.002	0.0147	0.0263	0.0212	0.0143	0.0105	-0.0052	0.016	0.0231	0.0283	0.0197	-0.0045	-0.0321	-0.0059	-0.0153	-0.0168	0.0086
371.711	-0.0317	0.0288	0.0345	0.0074	-0.0055	0.0083	0.0247	0.0131	0.0034	0.0416	0.0087	0.0187	-0.0002	0.0049	0.0289	0.0075	0.0283	-0.0182	0.007	0.0345	0.0124	0.0133	0.0323	0.0198	0.0234	0.0048	0.0239	0.0367	0.0185	0.0312	0.0027	-0.0236	-0.0191	0.0001	-0.008	-0.0016
371.748	-0.0245	0.0287	0.0193	0.0251	-0.0139	0.0102	0.0269	0.0211	0.0192	0.0325	0.0013	0.027	0.0165	0.0279	0.0071	0.025	0.0103	0.0021	0.0384	0.0179	0.0244	0.0262	0.0279	0.0087	0.0191	0.0191	0.038	0.021	0.0259	0.0454	-0.0001	0.0002	-0.0222	-0.0183	-0.0182	0.0128
371.786	-0.0084	0.0419	0.03	0.0457	0.0197	0.0266	0.0069	0.0172	0.0048	0.0194	0.0362	0.0137	0.0224	0.0254	0.05	0.0219	0.0383	0.022	0.0371	0.0488	0.0046	0.0322	0.0273	0.0304	0.0329	0.0246	0.0418	0.0395	0.0404	0.0367	0.0325	0.0026	-0.0166	-0.0255	-0.0114	0.0177
371.823	-0.015	0.0647	0.0501	0.042	0.0264	0.0256	0.0223	0.0357	0.0274	0.0433	0.0394	0.0376	0.0381	0.0481	0.0361	0.0445	0.0659	0.0305	0.0332	0.05	0.0216	0.0467	0.0292	0.0376	0.0143	0.0261	0.0471	0.0439	0.0502	0.0386	0.0068	-0.0105	-0.0089	-0.0248	0.0139	0.0154
371.86	-0.017	0.0953	0.0702	0.0277	0.0301	0.0348	0.0402	0.0348	0.0397	0.0572	0.0447	0.083	0.039	0.0553	0.0308	0.0431	0.0745	0.0499	0.0511	0.0501	0.039	0.053	0.0596	0.0682	0.0556	0.0359	0.0702	0.0275	0.0429	0.0597	0.0175	-0.0066	-0.0145	-0.0155	-0.0034	-0.0146
371.897	-0.0379	0.1276	0.1087	0.0745	0.0571	0.043	0.0505	0.053	0.037	0.0478	0.0736	0.0737	0.0651	0.0505	0.0437	0.0404	0.0615	0.0585	0.0738	0.0865	0.0622	0.065	0.0626	0.0684	0.0376	0.0371	0.0726	0.054	0.0803	0.073	0.0005	-0.0152	-0.0406	-0.0363	-0.0103	-0.0008
371.934	-0.0001	0.1287	0.0814	0.1022	0.0739	0.0868	0.0537	0.0797	0.0521	0.0859	0.0845	0.1454	0.088	0.0862	0.0783	0.0939	0.1071	0.073	0.1143	0.1183	0.0581	0.0842	0.0949	0.1004	0.0893	0.0846	0.1057	0.0794	0.084	0.1184	0.022	-0.0246	-0.0195	-0.0172	-0.0001	0.0131
371.971	0.0026	0.2257	0.1576	0.13	0.12	0.1195	0.1225	0.1281	0.1153	0.1415	0.1527	0.1505	0.1425	0.1217	0.1288	0.1319	0.1532	0.1486	0.1521	0.155	0.1033	0.1341	0.1571	0.1296	0.1386	0.1405	0.1428	0.1235	0.1375	0.2111	0.0476	-0.0179	-0.0255	0.0046	-0.0189	0.0076
372.008	-0.0098	0.327	0.2203	0.1836	0.1359	0.1831	0.1488	0.1627	0.2	0.1772	0.2	0.2407	0.1816	0.2111	0.1534	0.1919	0.1725	0.1731	0.2166	0.187	0.1819	0.1899	0.2007	0.2206	0.1497	0.1541	0.2012	0.1941	0.2376	0.2697	0.0435	0.0093	-0.0237	-0.0112	-0.0099	0.007
372.045	-0.0334	0.3561	0.2772	0.2073	0.1952	0.1959	0.1681	0.1794	0.1841	0.2008	0.1741	0.2577	0.2016	0.2179	0.1743	0.2352	0.2495	0.1876	0.2289	0.2072	0.2151	0.2196	0.2281	0.2014	0.1439	0.1693	0.2563	0.2339	0.2748	0.2852	0.0502	-0.0014	-0.0243	-0.0116	0.0019	0.0147
372.082	-0.0333	0.3579	0.2603	0.21	0.1902	0.1953	0.1481	0.1617	0.189	0.1902	0.1677	0.2393	0.2174	0.1989	0.1576	0.2243	0.2351	0.2162	0.1945	0.1824	0.2142	0.1808	0.2146	0.1853	0.1804	0.2022	0.214	0.2188	0.2743	0.2754	0.0574	-0.034	-0.0184	-0.0161	-0.0164	-0.0175
372.119	-0.0263	0.2696	0.2263	0.1605	0.1819	0.1574	0.1718	0.1475	0.1564	0.159	0.158	0.1767	0.1592	0.1772	0.1358	0.1604	0.1953	0.1949	0.1985	0.1604	0.1617	0.176	0.1877	0.1422	0.1614	0.1467	0.1857	0.168	0.2239	0.2352	0.0564	0.0024	-0.017	-0.0081	0.0092	-0.0124
372.156	-0.0184	0.2444	0.1324	0.1019	0.1132	0.1395	0.1172	0.109	0.1054	0.1243	0.1075	0.1488	0.1335	0.1552	0.0936	0.1291	0.1663	0.1178	0.1577	0.1255	0.1188	0.1402	0.1441	0.122	0.1326	0.0996	0.1263	0.1053	0.1571	0.166	0.0366	-0.0302	-0.0264	-0.0076	-0.0145	0.0065
372.193	-0.014	0.1985	0.0938	0.1046	0.0674	0.0935	0.0653	0.0949	0.0977	0.0835	0.0625	0.0911	0.1018	0.1071	0.0916	0.1016	0.1235	0.0941	0.1235	0.1033	0.0871	0.1113	0.1043	0.0964	0.0755	0.0916	0.1067	0.0811	0.0973	0.1114	0.0243	-0.0034	-0.0149	-0.0221	-0.0228	-0.0029
372.23	-0.0193	0.1366	0.125	0.0802	0.071	0.0534	0.0614	0.0532	0.06	0.0789	0.062	0.0948	0.0853	0.0823	0.0737	0.0506	0.1168	0.0571	0.0962	0.0685	0.0601	0.0897	0.098	0.0728	0.0512	0.0721	0.0889	0.056	0.0732	0.0988	0.0126	-0.0214	-0.0168	-0.0328	-0.0129	-0.0092
372.267	0.0142	0.1212	0.1005	0.0648	0.0598	0.0739	0.0538	0.0746	0.0645	0.073	0.0578	0.0712	0.0872	0.0798	0.0482	0.0606	0.0693	0.0711	0.1011	0.0672	0.0632	0.0734	0.0744	0.0752	0.0425	0.0466	0.0774	0.0481	0.0944	0.1183	0.012	-0.0071	-0.0023	-0.0293	-0.0201	0.0033
372.304	-0.0299	0.0959	0.0765	0.0595	0.0466	0.0531	0.0588	0.0466	0.0293	0.0574	0.0368	0.0348	0.0362	0.0633	0.0433	0.0464	0.0729	0.0664	0.0866	0.0569	0.0608	0.0831	0.0661	0.0728	0.0392	0.0463	0.0757	0.0613	0.087	0.1003	0.0264	-0.0022	-0.0115	-0.018	-0.018	0.0013
372.342	-0.0238	0.0779	0.054	0.0609	0.0337	0.0536	0.0697	0.0292	0.0289	0.0651	0.0474	0.0569	0.0334	0.0511	0.0312	0.0452	0.0585	0.0453	0.0711	0.0597	0.029	0.054	0.0545	0.0724	0.0376	0.038	0.0398	0.034	0.0773	0.0851	0.0117	-0.0055	-0.0311	-0.0198	-0.0248	-0.02
372.379	-0.0415	0.0752	0.0731	0.0323	0.0191	0.0269	0.0532	0.0207	0.0202	0.0592	0.0397	0.0534	0.0508	0.0335	0.0421	0.0474	0.0557	0.0389	0.0527	0.0506	0.0232	0.0712	0.0694	0.056	0.0534	0.025	0.0464	0.0582	0.0459	0.0539	0.0249	0.0006	-0.0199	-0.0112	-0.0254	-0.0166
372.416	-0.0133	0.0857	0.0321	0.0342	0.0091	0.0302	0.0158	0.0307	0.0239	0.0314	0.0258	0.0475	0.041	0.0314	0.0241	0.0311	0.0643	0.0583	0.0619	0.0498	0.0152	0.0318	0.0434	0.0379	0.0348	0.0194	0.0553	0.0441	0.0471	0.0257	0.0044	0.0009	-0.0224	-0.0153	-0.02	-0.011
372.453	-0.0382	0.0695	0.0203	0.0148	0.0049	0.0278	0.0247	0.0162	0.0151	0.0343	0.0219	0.0339	0.0255	0.0121	0.0323	0.031	0.0533	0.0237	0.039	0.0436	0.0265	0.0376	0.0271	0.0343	0.0207	0.0302	0.029	0.0306	0.0322	0.0497	0.0087	-0.0041	-0.0184	-0.0044	-0.0161	-0.0084
372.49	-0.0232	0.0387	0.0261	0.0131	0.005	-0.0047	0.0011	0.0175	0.0053	0.0183	0.0129	0.0138	0.014	0.0158	0.0222	0.0274	0.0259	0.0275	0.0294	0.0201	0.0232	0.0406	0.0266	0.0085	0.0221	0.0361	0.0204	0.0123	0.0168	0.0427	-0.0054	-0.0175	-0.022	-0.0053	-0.0123	-0.0041
372.527	-0.0208	0.0268	0.0192	0.0263	0.0131	0.0161	0.0122	0.0053	-0.0057	0.015	0.0147	0.0291	0.0211	0.0096	-0.0086	0.0261	0.0138	0.0125	0.0132	0.0265	0.0261	0.0319	0.0201	0.0357	0.0082	0.0328	0.02	0.0286	0.0263	0.0369	-0.0148	0.0019	-0.0297	-0.0047	-0.0184	-0.0144
372.564	-0.0442	0.0198	-0.0045	0.0303	0.0211	0.0147	0.0265	-0.0073	0.0099	0.0183	0.004	0.0133	0.0173	0.0212	0.0216	0.011	0.0083	0.0053	0.0267	0.0466	0.0291	0.0127	0.0286	0.023	-0.0025	0.0081	0.0114	0.0176	0.0194	0.0398	-0.0016	-0.0289	-0.0242	-0.0068	-0.0161	-0.0155
372.601	-0.0042	0.0253	0.0235	0.0169	0.0417	0.0112	0.0046	0.0064	0.0152	0.0185	-0.0059	0.0128	-0.0044	0.0011	0.0053	0.0219	0.0157	0.0073	0.0337	0.0165	0.0077	0.0028	0.0384	0.0144	0.0063	0.0109	0.0049	-0.0091	0.0178	0.037	0.0021	-0.009	-0.0035	-0.014	-0.021	0.0026
372.638	-0.0112	0.0268	0.0094	0.008	0.0179	0.005	0.0027	-0.0183	0.0097	0.0074	0.0082	0.0351	0.0203	0.0125	0.0224	0.0285	0.0172	0.0129	0.0068	0.0238	0.0249	0.0036	0.0326	-0.0064	0.002	-0.0034	0.0328	0.0064	0.0196	0.0319	0.0034	-0.0269	-0.0175	-0.018	-0.0045	-0.0146
372.675	-0.003	0.0267	0.0074	-0.004	0.0257	0.0024	0.0081	-0.0046	0.0202	0.0199	-0.01	0.0311	0.0058	0.0226	0.0093	0.0169	0.0281	0.0205	0.0333	0.0302	0.0111	0.0317	0.0426	0.0121	0.0232	0.0051	0.0129	0.0102	0.0154	0.0566	0.0007	-0.0126	-0.0255	-0.0078	-0.0127	-0.0115
372.712	-0.012	0.0106	0.0314	0.0105	0.031	0.0118	-0.0095	0.02	0.0237	0.0068	0.0004	0.0128	0.0037	0.0079	0.0159	0.0338	0.0139	0.0176	0.0386	0.024	0.0063	0.0205	0.0232	0.0262	0.0237	0.0101	0.038	0.0246	0.0091	0.0337	-0.0028	-0.0105	-0.0244	-0.0014	0.0002	-0.0087
372.749	-0.001	0.045	0.0457	-0.0001	0.019	0.026	0.0102	0.0139	0.0062	0.014	0.0193	0.0242	0.0077	0.027	0.0104	0.0286	0.0337	0.0412	0.0449	0.0453	0.0082	0.0595	0.0275	0.0284	0.0084	0.0312	0.0435	0.0096	0.0386	0.0442	0.0057	-0.0404	-0.0286	0.006	-0.0043	-0.0124
372.786	-0.0043	0.0393	0.0587	0.0261	0.0296	0.0165	0.0135	0.0119	0.0267	0.0229	0.0264	0.0422	0.015	0.0313	0.0231	0.027	0.0459	0.0462	0.0303	0.0429	0.0101	0.0134	0.0435	0.029	0.0339	0.0383	0.0333	0.035	0.0373	0.0612	0.0085	-0.0215	-0.0166	-0.0095	-0.015	0.0001
372.823	-0.0195	0.0574	0.0287	0.018	0.0388	0.0336	0.0005	0.0079	0.0067	0.0199	0.0008	0.0099	0.0211	0.0129	0.02	0.0315	0.0233	0.0608	0.022	0.0698	0.0265	0.03	0.0452	0.0344	0.0283	0.0109	0.0557	0.0263	0.0201	0.0519	0.0167	-0.024	-0.0134	-0.0303	-0.0183	-0.0191
372.86	-0.0147	0.0449	0.0366	0.014	0.0232	0.0354	0.0166	0.0044	0.009	0.0132	0.0284	0.0333	0.0287	0.0205	0.0069	0.0404	0.015	0.042	0.0465	0.0594	0.0195	0.0354	0.0376	0.0255	0.0282	0.0231	0.0492	0.0202	0.0169	0.0521	0.0038	-0.0075	-0.0298	-0.0161	-0.0055	-0.0032
372.897	-0.0154	0.0501	0.0399	0.0184	0.0197	0.0264	-0.004	0.0022	0.0219	0.03	0.0012	0.0267	0.0254	0.0329	0.016	0.0329	0.0134	0.0305	0.0164	0.0339	0.018	0.0356	0.0316	0.0321	0.0262	0.0175	0.0263	0.0292	0.012	0.0357	0.0012	-0.0119	-0.0276	-0.0146	-0.0132	-0.0071
372.935	-0.0222	0.0597	0.0078	0.0063	0.0341	0.0093	-0.0023	-0.015	0.0022	0.0138	0.0034	0.0213	0.0223	0.0125	-0.0095	0.0118	0.0027	0.0184	0.0247	0.0308	0.0116	0.0421	0.034	0.0206	-0.0085	0.0197	0.0242	0.037	0.0065	0.0466	0.0045	-0.0183	-0.0109	0.0025	-0.006	0.0066
372.972	-0.0167	0.0563	0.0208	0.0156	-0.0021	0.0057	0.0107	0.0014	0.0248	0.0108	-0.0066	0.0321	0.0141	0.01	0.0006	0.0209	0.0145	0.0303	0.0282	0.0256	0.0172	0.0368	0.0092	0.006	-0.0103	0.0131	0.0354	0.0295	0.0255	0.0361	0.0018	-0.0018	-0.0192	-0.0185	-0.0287	-0.0065
373.009	-0.014	0.0241	0.01	0.0423	0.0143	-0.0061	-0.0158	0.0113	0.0377	0.0078	0.0061	0.0128	0.0096	0.0051	0.0039	0.017	0.0158	0.0294	0.0205	0.0105	0.0133	0.0333	0.0198	0.0126	0.0162	0.0031	0.0085	0.0147	0.0207	0.0236	0.0075	0.0025	-0.0143	-0.0145	-0.0332	-0.0037
373.046	-0.02	0.0181	0.0198	0.0167	0.0158	0.0007	0.0102	-0.001	0.0134	0.0193	0.0106	0.0093	0.0042	0.0124	-0.0092	0.009	0.0197	0.0373	0.0125	0.0371	0.0074	0.0467	0.0188	0.0056	0.0084	0.0104	0.0184	0.03	0.0358	0.0087	0.0072	-0.0141	-0.0172	-0.0034	-0.0082	-0.0085
373.083	-0.0225	0.0284	0.022	0.0231	0.0141	0.0069	-0.0016	0.0097	0.008	0.0272	0.0029	0.028	0.018	0.0018	0.0156	0.0167	0.0216	0.0568	0.0253	0.0047	0.0164	0.0187	0.0254	0.016	0.0321	0.0022	0.0167	0.0116	0.0243	0.0335	0.005	0.0006	-0.0147	-0.0079	-0.0317	-0.0005
373.12	-0.0233	0.0453	0.0321	0.0216	0.0348	0.0175	0.0116	0.0238	0.0377	0.0316	-0.0038	0.0117	0.0128	0.0092	0.0108	0.0184	0.0167	0.0228	0.012	0.0144	0.0264	0.0164	0.0248	-0.0025	0.0229	0.0109	0.0419	0.0319	0.0234	0.0465	0.0043	0.006	-0.0042	-0.0037	-0.0058	-0.0036
373.157	-0.0035	0.0388	0.0246	0.0179	0.0133	0.0218	0.0128	0.0051	0.0078	0.0472	0.0203	0.023	0.0066	0.008	0.0225	0.0233	0.026	0.0189	0.026	0.0131	0.0342	0.0369	0.0043	0.0164	0.0184	0.0303	0.0342	0.0376	0.0201	0.0545	0.0009	0.0071	-0.0142	-0.0239	-0.0248	-0.0082
373.194	-0.0076	0.0429	0.0357	0.0475	0.0248	0.0289	0.0061	0.028	0.0104	0.0362	0.0379	0.0483	0.0101	0.004	0.0342	0.0217	0.0362	0.031	0.0383	0.054	0.0292	0.0285	0.0213	0.0122	0.0151	0.0256	0.0303	0.0178	0.0283	0.0421	-0.0083	-0.0059	-0.0333	-0.0072	0.0039	-0.0016
373.231	-0.0165	0.0512	0.03	0.0396	0.0136	0.0184	0.0215	0.01	0.0158	0.0364	0.0308	0.0403	0.0477	0.0148	0.013	0.0245	0.0389	0.057	0.0166	0.0388	0.0424	0.0671	0.0401	0.0241	0.0189	0.0352	0.0215	0.0159	0.0297	0.0748	0.0047	-0.02	-0.0275	0.0023	-0.0184	-0.0034
373.268	-0.0219	0.0935	0.0408	0.0541	0.0519	0.0348	0.0197	0.0261	0.0504	0.0523	0.042	0.0581	0.0448	0.0291	0.0449	0.0339	0.0651	0.0593	0.0358	0.0496	0.0415	0.0497	0.0399	0.0402	0.0163	0.0385	0.0394	0.036	0.0578	0.0452	-0.0006	-0.0043	-0.0125	-0.0178	-0.0184	-0.0052
373.305	-0.0365	0.0882	0.0747	0.0349	0.0383	0.0472	0.0401	0.0277	0.0495	0.0527	0.0413	0.0513	0.0628	0.024	0.0305	0.081	0.0894	0.0538	0.0448	0.0319	0.0625	0.0586	0.0642	0.0544	0.0377	0.0662	0.0781	0.0309	0.0645	0.0849	0.0234	-0.0058	-0.0214	-0.0086	-0.0057	-0.0077
373.342	-0.0198	0.0941	0.0924	0.0682	0.0694	0.0759	0.0434	0.0724	0.0449	0.0849	0.0665	0.0873	0.0555	0.0569	0.0375	0.0812	0.0841	0.0556	0.0757	0.0487	0.085	0.0583	0.0985	0.0459	0.067	0.0663	0.076	0.0524	0.0947	0.1112	0.011	-0.0076	-0.0251	-0.0237	-0.0095	-0.0012
373.379	-0.0101	0.1336	0.1293	0.0857	0.0791	0.0672	0.0628	0.0708	0.0651	0.0856	0.0679	0.0876	0.0761	0.0534	0.0702	0.0805	0.0886	0.0913	0.0991	0.0859	0.0784	0.0831	0.1064	0.0855	0.0854	0.0914	0.0916	0.0846	0.0888	0.1436	0.023	-0.0234	-0.0216	-0.0342	-0.0145	-0.0009
373.416	-0.0159	0.2037	0.152	0.1017	0.097	0.0848	0.0833	0.0897	0.0947	0.1148	0.1104	0.1003	0.0954	0.0975	0.0851	0.0881	0.1034	0.1127	0.1093	0.0909	0.0854	0.0944	0.1301	0.1243	0.1042	0.0888	0.1489	0.1524	0.1361	0.1914	0.0295	-0.0029	-0.0349	0.0008	-0.0169	-0.0005
373.453	-0.0094	0.2682	0.1511	0.1513	0.1254	0.1369	0.1319	0.1204	0.128	0.1383	0.1307	0.1659	0.124	0.1292	0.1084	0.14	0.1478	0.1704	0.1497	0.1258	0.1101	0.1457	0.1792	0.1561	0.1286	0.1085	0.1672	0.1825	0.1609	0.2162	0.0472	0.0042	-0.0022	0.0032	-0.0144	0.0092
373.491	-0.0018	0.354	0.2736	0.1897	0.1906	0.1782	0.1563	0.189	0.2031	0.1913	0.1884	0.2488	0.1681	0.1601	0.1473	0.1895	0.2178	0.2011	0.2035	0.1736	0.1667	0.1885	0.2313	0.2151	0.176	0.1745	0.2315	0.2486	0.2398	0.2816	0.0462	-0.004	-0.0126	-0.0172	-0.0096	0.0124
373.528	0.02	0.4248	0.3451	0.248	0.2196	0.2373	0.1859	0.1865	0.2386	0.2158	0.2379	0.2893	0.2069	0.2007	0.21	0.2196	0.3119	0.2426	0.2685	0.2477	0.2201	0.2045	0.2991	0.2808	0.1983	0.2096	0.3041	0.2616	0.2888	0.3432	0.0791	-0.0003	-0.0157	-0.0028	-0.0104	0.0202
373.565	0.0092	0.4795	0.3836	0.2834	0.2664	0.2534	0.242	0.1762	0.2752	0.2527	0.2582	0.3416	0.2246	0.2133	0.196	0.261	0.3368	0.2992	0.3009	0.2809	0.2218	0.2741	0.2957	0.3021	0.2427	0.2708	0.3317	0.2743	0.3362	0.3801	0.0807	0.0236	-0.0028	-0.0172	-0.0067	0.035
373.602	-0.0014	0.4555	0.383	0.2713	0.2588	0.2623	0.2271	0.1775	0.243	0.2468	0.2451	0.3346	0.2315	0.2136	0.1741	0.2424	0.3054	0.2749	0.2727	0.2507	0.2261	0.2718	0.3001	0.3183	0.2112	0.2794	0.2748	0.2887	0.3572	0.3285	0.1054	0.0081	-0.0241	-0.0166	-0.0143	0.0167
373.639	0.0076	0.4032	0.3142	0.2265	0.2589	0.1981	0.2095	0.1709	0.2407	0.2168	0.217	0.2663	0.2184	0.1992	0.1634	0.2211	0.267	0.2537	0.2746	0.2292	0.1993	0.2356	0.28	0.2212	0.1865	0.2508	0.2347	0.2306	0.2763	0.321	0.0656	0.0083	-0.0214	-0.0231	-0.0256	0.0106
373.676	0.0111	0.3425	0.2507	0.2202	0.2041	0.1331	0.1709	0.1597	0.1697	0.2258	0.1877	0.241	0.1967	0.1831	0.1583	0.1872	0.2228	0.1825	0.2117	0.1771	0.1756	0.1764	0.2535	0.1852	0.1525	0.1974	0.1844	0.1984	0.2276	0.2829	0.0564	-0.0109	-0.0195	-0.0163	-0.0002	0.0182
373.713	-0.0032	0.3557	0.2436	0.193	0.1842	0.1666	0.1297	0.1461	0.1562	0.1995	0.1881	0.1982	0.1851	0.1839	0.1669	0.1977	0.2366	0.1982	0.1808	0.1743	0.1586	0.1961	0.2173	0.1975	0.1462	0.2015	0.19	0.2119	0.2089	0.2481	0.071	-0.0123	-0.0109	-0.0098	-0.0149	0.0018
373.75	-0.0036	0.3664	0.2457	0.2173	0.1731	0.1786	0.1627	0.168	0.1837	0.1982	0.1796	0.2103	0.17	0.1815	0.1999	0.2039	0.2132	0.219	0.2067	0.2005	0.2095	0.1651	0.2004	0.2004	0.176	0.1996	0.1931	0.2125	0.2119	0.2734	0.0681	0.0124	-0.022	-0.0097	-0.0202	0.013
373.787	-0.0067	0.3105	0.2638	0.2025	0.1426	0.1971	0.1672	0.1573	0.2016	0.2149	0.1983	0.219	0.1785	0.1943	0.1838	0.2011	0.1874	0.2191	0.2085	0.198	0.1885	0.2114	0.1982	0.2061	0.1658	0.1929	0.2136	0.2069	0.2354	0.2861	0.054	-0.0156	-0.0214	-0.0113	0.0105	0.0062
373.824	-0.0268	0.2915	0.2211	0.1779	0.1665	0.1912	0.127	0.1451	0.1882	0.2174	0.1725	0.2335	0.1997	0.1985	0.1503	0.2226	0.1702	0.2132	0.1853	0.1868	0.1672	0.2137	0.1809	0.2032	0.1533	0.2272	0.1889	0.1947	0.2132	0.2901	0.0585	-0.0085	-0.0154	-0.0024	-0.0005	0.0121
373.861	-0.0129	0.2651	0.17	0.1596	0.1522	0.149	0.1143	0.1143	0.1512	0.1571	0.1403	0.1751	0.1455	0.1931	0.1383	0.1666	0.1512	0.1801	0.1498	0.1579	0.1416	0.1765	0.181	0.2069	0.1236	0.2164	0.1764	0.1523	0.2168	0.255	0.0563	-0.0103	-0.0209	-0.0212	-0.0027	0.0087
373.898	-0.0232	0.1854	0.1252	0.1247	0.112	0.1192	0.0862	0.0876	0.1196	0.1175	0.0923	0.1192	0.1171	0.1303	0.0707	0.1065	0.1345	0.1279	0.1081	0.138	0.1049	0.1031	0.1312	0.143	0.1183	0.1273	0.1357	0.1094	0.1633	0.1945	0.0487	-0.0187	-0.0281	0.0038	-0.01	-0.0072
373.935	-0.0262	0.1189	0.1116	0.0784	0.0719	0.0781	0.0791	0.0778	0.0861	0.0883	0.0658	0.088	0.0702	0.0953	0.0554	0.0944	0.1037	0.0907	0.095	0.1263	0.0781	0.0808	0.087	0.1117	0.0894	0.0965	0.09	0.1083	0.1184	0.1663	0.0052	-0.0117	-0.0226	-0.0141	-0.0206	0.0135
373.972	-0.0221	0.1107	0.1284	0.0561	0.0733	0.0741	0.0568	0.0494	0.0626	0.0813	0.0636	0.088	0.0648	0.0729	0.056	0.0648	0.079	0.0773	0.0847	0.085	0.0587	0.0743	0.0709	0.0861	0.0397	0.09	0.0816	0.0617	0.1041	0.0956	0.0183	-0.0029	-0.0148	0.0028	-0.002	0.0119
374.009	-0.0224	0.0804	0.0646	0.0519	0.0622	0.0557	0.0403	0.0245	0.0318	0.0556	0.0499	0.0585	0.0425	0.0504	0.0267	0.0446	0.0684	0.0692	0.0856	0.078	0.0549	0.0506	0.0766	0.0633	0.0199	0.069	0.0577	0.0737	0.0777	0.0795	0.0075	-0.007	-0.027	0.0033	-0.006	0.0095
374.047	-0.0174	0.0583	0.0486	0.0419	0.0376	0.0309	0.0305	0.0259	0.0351	0.0611	0.0319	0.0524	0.0427	0.043	0.0328	0.0477	0.0484	0.06	0.0563	0.0767	0.059	0.0431	0.0553	0.078	0.0414	0.0333	0.0411	0.0587	0.0555	0.0658	0.0102	-0.0151	-0.0105	0.0032	-0.0036	0.0088
374.084	-0.0244	0.0706	0.0547	0.0246	0.0263	0.0208	0.0231	0.0239	0.0171	0.0327	0.0284	0.0637	0.0345	0.0325	0.0335	0.049	0.0244	0.0326	0.0243	0.0355	0.0582	0.0416	0.0404	0.0436	0.0297	0.0237	0.035	0.0363	0.0701	0.083	0.0268	0.0128	-0.0299	-0.0032	-0.0131	0.0065
374.121	-0.0344	0.0495	0.0468	0.0208	0.0181	0.0453	0.0083	0.016	0.0325	0.0354	0.0108	0.0351	0.0048	0.0431	0.0504	0.0264	0.0377	0.0413	0.03	0.0387	0.0465	0.0451	0.0442	0.0173	0.0159	0.0172	0.0347	0.0318	0.0622	0.0396	0.0041	-0.0192	-0.0326	-0.0124	-0.0164	-0.0096
374.158	-0.0143	0.0533	0.0161	0.0386	0.0078	0.0185	0.0017	0.0232	0.0133	0.037	0.0113	0.0161	0.0213	0.0175	0.04	0.0375	0.0265	0.0348	0.0416	0.0332	0.0197	0.0459	0.0365	0.0229	0.0152	0.0325	0.0271	0.0245	0.0589	0.0511	-0.0129	-0.0033	-0.0294	-0.0179	-0.0093	-0.0021
374.195	-0.0094	0.0456	0.0529	0.0083	0.0166	0.0134	0.0213	0.0118	0.0039	0.0288	0.0098	0.0258	0.0066	0.0173	0.0222	0.0298	0.0365	0.0393	0.0289	0.0517	0.0228	0.0465	0.0369	0.0418	0.0167	0.0209	0.0482	0.0228	0.056	0.0269	0.0088	0.0003	-0.0451	-0.014	-0.0135	-0.0031
374.232	-0.031	0.0573	0.0364	0.0128	0.0333	0.0243	0.009	-0.0035	0.0217	0.0103	0.0238	0.0341	0.0091	0.0238	0.0102	0.0241	0.036	0.039	0.0374	0.0502	0.0225	0.0348	0.0119	0.0382	0.0085	0.0003	0.0393	0.0245	0.0432	0.0494	-0.0082	-0.0161	-0.0133	-0.0007	-0.0211	0.0072
374.269	-0.0234	0.0109	0.0316	0.0235	0.0211	0.0007	0.017	0.0252	0.0175	0.0291	0.0052	0.001	0.0294	0.0149	0.0293	0.0232	0.0277	0.0457	0.0512	0.0589	0.0068	0.0285	0.0236	0.0284	0.0057	0.0157	0.0464	0.0422	0.07	0.059	-0.0126	-0.0049	-0.0255	-0.0047	-0.0165	-0.0066
374.306	-0.0111	0.0328	0.0283	-0.0014	0.0279	0.0171	0.0358	0.0313	0.0226	0.0233	0.0129	0.0131	0.0324	0.0147	0.0371	0.0265	0.0478	0.0249	0.0334	0.0262	0.0401	0.033	0.038	0.0428	0.0191	0.0275	0.0639	0.0256	0.0543	0.0736	-0.0011	-0.0166	-0.0138	-0.0197	-0.0038	0.0209
374.343	-0.0166	0.0547	0.0356	0.0209	0.0303	0.0124	0.0238	0.0241	0.0156	0.0221	0.0284	0.0228	0.0337	0.0262	0.0253	0.0348	0.0578	0.0507	0.0354	0.0385	0.0242	0.041	0.0582	0.0158	0.0132	0.0463	0.0455	0.0484	0.0461	0.0761	0.0091	-0.0097	-0.0022	-0.0278	-0.0073	-0.0128
374.38	-0.0283	0.0792	0.0641	0.0091	0.0411	0.0365	0.0262	0.0329	0.0396	0.0383	0.0387	0.0303	0.0486	0.0328	0.0476	0.0315	0.0458	0.0461	0.051	0.059	0.0344	0.055	0.0583	0.0545	0.0381	0.031	0.0666	0.0614	0.0586	0.0644	0.0188	-0.0202	-0.0164	0.0091	0.0075	-0.0197
374.417	-0.0249	0.0791	0.0556	0.0209	0.0116	0.0354	0.0415	0.0671	0.014	0.0431	0.0499	0.0561	0.0503	0.0558	0.0225	0.0626	0.071	0.0713	0.0744	0.052	0.0588	0.0712	0.0481	0.0678	0.0506	0.0419	0.0511	0.0609	0.0515	0.0772	0.0211	-0.0112	-0.0119	-0.0177	-0.0138	0.0063
374.454	-0.0211	0.1126	0.0675	0.0535	0.0355	0.0593	0.0397	0.0617	0.0589	0.0569	0.0293	0.0694	0.0435	0.0371	0.0504	0.0595	0.0939	0.0661	0.0747	0.0691	0.0653	0.0593	0.0671	0.0519	0.0606	0.0434	0.0533	0.0422	0.0577	0.089	0.0285	-0.0105	-0.0097	-0.017	-0.0167	-0.0129
374.491	-0.0198	0.1123	0.0535	0.0604	0.0506	0.0574	0.0377	0.0633	0.05	0.0731	0.051	0.0689	0.0665	0.0458	0.0393	0.054	0.08	0.0622	0.0675	0.084	0.0536	0.0733	0.0572	0.0408	0.0599	0.0577	0.0662	0.0667	0.0703	0.0981	0.013	0.0086	-0.0036	0.0026	-0.0023	-0.0009
374.528	-0.0211	0.1239	0.1009	0.0714	0.0731	0.071	0.0557	0.0226	0.0511	0.0861	0.0666	0.0845	0.073	0.0802	0.0726	0.0932	0.0928	0.0798	0.0975	0.071	0.0679	0.0759	0.0886	0.0719	0.0496	0.0595	0.1061	0.0731	0.1124	0.0935	0.03	0.0051	-0.0178	0.0152	-0.0155	0.0001
374.565	-0.0245	0.1468	0.1043	0.1	0.1013	0.0812	0.1057	0.0495	0.0721	0.1044	0.0681	0.0934	0.048	0.0824	0.0816	0.0834	0.1255	0.0766	0.0912	0.0685	0.084	0.0702	0.0917	0.0607	0.0625	0.0762	0.1106	0.0832	0.1112	0.1296	0.0208	-0.014	-0.0247	-0.0128	-0.0085	-0.0059
374.603	-0.0129	0.137	0.1486	0.0987	0.1329	0.1073	0.1047	0.0507	0.0811	0.1233	0.0946	0.1313	0.0964	0.0943	0.1024	0.1176	0.1226	0.0983	0.1218	0.1013	0.1027	0.1153	0.1185	0.1026	0.11	0.1086	0.1283	0.1017	0.1419	0.1441	0.0152	-0.0044	-0.0132	-0.0343	-0.0221	0.0032
374.64	-0.0042	0.2241	0.1529	0.1246	0.1234	0.1145	0.1186	0.1034	0.0905	0.1485	0.1056	0.1929	0.135	0.1254	0.0823	0.1315	0.1291	0.1242	0.128	0.1475	0.1008	0.1425	0.1581	0.1285	0.1397	0.1252	0.161	0.1353	0.1718	0.1698	0.0218	0.0046	-0.0061	-0.0112	-0.0255	0.0173
374.677	-0.0153	0.2402	0.167	0.1551	0.1089	0.1347	0.123	0.115	0.1044	0.1238	0.1295	0.1718	0.144	0.1318	0.0875	0.1446	0.1675	0.1369	0.1434	0.1326	0.1143	0.1458	0.1756	0.1237	0.1258	0.1474	0.1887	0.121	0.1648	0.1931	0.046	-0.0163	-0.0044	-0.0157	-0.028	-0.0085
374.714	-0.0087	0.2062	0.1604	0.1136	0.1267	0.1245	0.1029	0.1076	0.1035	0.1454	0.1417	0.15	0.1179	0.0998	0.0662	0.1268	0.1472	0.1043	0.1365	0.1182	0.1041	0.1508	0.1378	0.1383	0.1194	0.1095	0.1737	0.1055	0.1587	0.1804	0.0493	-0.0117	0.0095	0.0033	-0.0039	-0.0069
374.751	-0.0196	0.1776	0.1203	0.0962	0.122	0.1027	0.0755	0.0952	0.0963	0.119	0.0929	0.1315	0.0816	0.1074	0.0678	0.1334	0.1228	0.0943	0.1536	0.1177	0.103	0.1116	0.1245	0.1159	0.0924	0.1048	0.111	0.1054	0.1153	0.1139	0.0344	-0.0114	-0.0104	-0.0212	-0.0167	0.0009
374.788	-0.0207	0.1587	0.1035	0.0773	0.0894	0.0947	0.0723	0.0562	0.0576	0.0862	0.103	0.1097	0.0823	0.0728	0.0474	0.0742	0.1279	0.0807	0.1174	0.088	0.0802	0.1144	0.0753	0.1155	0.0916	0.0826	0.102	0.1031	0.1126	0.1086	0.0344	-0.0134	-0.0131	-0.0055	-0.0052	0.0015
374.825	-0.0159	0.1454	0.1207	0.0804	0.109	0.0918	0.0463	0.0869	0.0397	0.062	0.0709	0.1228	0.0914	0.0693	0.0647	0.0855	0.1012	0.0607	0.1131	0.1146	0.0848	0.1007	0.0662	0.1161	0.0557	0.0948	0.0752	0.0877	0.1216	0.1128	0.0225	-0.0077	-0.022	-0.0019	-0.0142	0.003
374.862	-0.0288	0.1562	0.1448	0.095	0.0793	0.1092	0.0665	0.0794	0.0717	0.1023	0.1072	0.1055	0.0907	0.0933	0.07	0.1007	0.1141	0.0845	0.1156	0.1265	0.078	0.1248	0.0859	0.1199	0.1002	0.1279	0.1177	0.1047	0.1297	0.1644	0.0299	-0.0054	-0.0156	-0.0102	-0.0052	0.0075
374.899	-0.0293	0.2006	0.1725	0.0916	0.1358	0.1258	0.0893	0.08	0.0723	0.1001	0.116	0.1308	0.0966	0.0926	0.1132	0.1025	0.127	0.13	0.1308	0.1533	0.111	0.1608	0.0783	0.125	0.1048	0.1235	0.1376	0.0927	0.1383	0.1597	0.0404	-0.0051	-0.0312	-0.0004	0.012	-0.0033
374.936	-0.0174	0.1967	0.1865	0.1333	0.178	0.151	0.1176	0.1059	0.1215	0.1387	0.1524	0.1865	0.1095	0.1383	0.1152	0.1401	0.1543	0.1302	0.1387	0.1416	0.1318	0.1372	0.1177	0.1801	0.1441	0.124	0.1448	0.1202	0.1638	0.1728	0.0279	0.0028	-0.0326	-0.0003	-0.0115	0.004
374.973	-0.0296	0.2604	0.2144	0.1594	0.1825	0.1626	0.1135	0.1193	0.1287	0.1803	0.1768	0.1918	0.1745	0.1646	0.1184	0.1629	0.181	0.1496	0.1776	0.1611	0.1115	0.1443	0.1767	0.1636	0.1531	0.1618	0.1686	0.144	0.2001	0.2404	0.0515	-0.0098	-0.0114	-0.006	-0.013	0.0125
375.01	-0.0314	0.3222	0.2379	0.1534	0.1503	0.1978	0.1451	0.1773	0.1668	0.1631	0.1921	0.206	0.1809	0.1879	0.1548	0.1911	0.2145	0.2074	0.1999	0.1608	0.1631	0.2226	0.1903	0.1987	0.1785	0.1691	0.2237	0.1885	0.23	0.2567	0.0533	0.0095	-0.0175	0.0004	-0.0091	0.0108
375.047	-0.0142	0.325	0.2485	0.1953	0.1698	0.2006	0.1404	0.1884	0.1718	0.1929	0.1686	0.2092	0.2104	0.1541	0.1561	0.2086	0.2192	0.1844	0.2049	0.1721	0.1693	0.2074	0.2227	0.237	0.1677	0.1616	0.2037	0.2195	0.2487	0.2787	0.0431	-0.0008	-0.0308	-0.0021	-0.0232	-0.0094
375.084	-0.0046	0.2892	0.2312	0.2099	0.1659	0.1574	0.136	0.1695	0.1531	0.1875	0.1851	0.1956	0.1892	0.1499	0.1268	0.1961	0.1979	0.1798	0.1701	0.1594	0.1736	0.1783	0.1976	0.2069	0.1422	0.145	0.2182	0.177	0.2376	0.2736	0.0669	-0.017	-0.0048	-0.0073	0.0089	0.025
375.121	0.0044	0.2612	0.1747	0.1807	0.129	0.134	0.1035	0.1153	0.1225	0.1248	0.1612	0.1478	0.1264	0.1272	0.0941	0.134	0.1656	0.1753	0.1481	0.1408	0.1533	0.1591	0.1635	0.165	0.1434	0.1387	0.1595	0.1419	0.1962	0.2311	0.059	-0.0113	-0.0093	-0.0183	-0.0092	0.009
375.159	-0.0124	0.221	0.1419	0.0938	0.076	0.1056	0.0877	0.0774	0.0776	0.1023	0.1163	0.1226	0.0976	0.087	0.0938	0.0929	0.1244	0.1126	0.112	0.1262	0.1063	0.1328	0.1317	0.1133	0.0868	0.0767	0.1165	0.0908	0.1361	0.1421	0.0291	-0.003	-0.0202	-0.0116	-0.0178	-0.0187
375.196	-0.0158	0.1527	0.1055	0.0611	0.0613	0.0583	0.0453	0.0517	0.0598	0.0781	0.0792	0.0828	0.059	0.059	0.0629	0.0778	0.1009	0.0967	0.105	0.0966	0.0983	0.0965	0.1009	0.0745	0.0679	0.0472	0.0804	0.0683	0.0868	0.1219	0.0291	0.0152	-0.0183	-0.0359	-0.0026	-0.006
375.233	-0.0138	0.1332	0.0589	0.0582	0.0285	0.053	0.0395	0.0317	0.0467	0.0623	0.0692	0.0561	0.0433	0.0553	0.0318	0.0651	0.0609	0.0643	0.0708	0.065	0.0608	0.0597	0.0469	0.0657	0.0729	0.0547	0.0785	0.0693	0.0736	0.089	0.0023	-0.0017	-0.0135	-0.0028	-0.0032	0.0116

## Sheet: Figure 13
	intensity / 104 counts
g/L	0			1			3.1			5.5			10
wavelength / nm	1	2	3	1	2	3	1	2	3	1	2	3	1	2	3
356.292	0.0985714	0.060919	0.0173667	0.0539893	0.0530655	0.0218148	0.0284448	0.0555964	0.051531	0.0191655	0.0586607	0.0609964	0.0331536	0.0422567	0.0635071
356.329	0.100371	0.0618857	0.0213333	0.0544107	0.0561483	0.0223667	0.0334138	0.0592929	0.0587483	0.0283276	0.0623714	0.062025	0.04475	0.0589733	0.0727929
356.366	0.1016	0.0586048	0.0146048	0.0552643	0.0565448	0.0191704	0.0394069	0.0667536	0.0648448	0.038969	0.0749964	0.0712536	0.0665536	0.07675	0.0956286
356.403	0.103652	0.0600905	0.0150143	0.0608357	0.0598655	0.0264185	0.0502241	0.0779893	0.0676	0.0544517	0.0905143	0.0814321	0.0965107	0.104723	0.127221
356.44	0.0982714	0.0602381	0.0172762	0.0605321	0.0631552	0.0249778	0.058431	0.085875	0.0742345	0.0679655	0.103189	0.09615	0.114325	0.130507	0.157496
356.477	0.100205	0.0568524	0.0155381	0.0604393	0.0636586	0.0289148	0.0609379	0.0892679	0.0830931	0.0792448	0.115286	0.108621	0.126721	0.135143	0.162789
356.514	0.0964238	0.0572095	0.0167143	0.0642179	0.0658621	0.0292259	0.0626483	0.0922429	0.0847414	0.078431	0.114379	0.1085	0.122664	0.130543	0.158196
356.551	0.0984238	0.0626619	0.0183143	0.0633393	0.063869	0.0275852	0.0624483	0.0885357	0.0802517	0.0699828	0.109693	0.102675	0.113154	0.11312	0.141764
356.588	0.0960524	0.0611857	0.0216095	0.0597321	0.0647759	0.029437	0.0513759	0.08525	0.0811276	0.0632862	0.103039	0.0986929	0.0954464	0.0988167	0.123275
356.625	0.100581	0.0564048	0.0131238	0.061525	0.0600621	0.0241148	0.0527414	0.0782357	0.0758862	0.0563552	0.0871429	0.0898393	0.0760321	0.08958	0.112864
356.663	0.1009	0.0612952	0.0189571	0.0595214	0.0621517	0.0260889	0.0479517	0.0748929	0.0706897	0.0536552	0.0826607	0.0869143	0.0748857	0.08131	0.111321
356.7	0.0999143	0.0601952	0.0161952	0.0598714	0.0594172	0.0232815	0.0459414	0.0744786	0.072769	0.0499	0.081975	0.0815786	0.0752143	0.0786567	0.112404
356.737	0.0893714	0.0572762	0.0140952	0.0447214	0.0596241	0.0226111	0.0312517	0.0743643	0.0688621	0.0357069	0.0857643	0.0808536	0.0646464	0.0874533	0.112786
356.774	0.0964762	0.0598143	0.016381	0.0576393	0.0593552	0.0239889	0.0482276	0.0769036	0.0694448	0.0582483	0.0909786	0.0917679	0.0900821	0.0930233	0.125389
356.811	0.100371	0.0629476	0.0154619	0.06355	0.0638621	0.0304852	0.0556207	0.086375	0.0746724	0.069631	0.0999714	0.0956893	0.11695	0.113143	0.155596
356.848	0.095119	0.0535667	0.0176857	0.0678321	0.068231	0.0325593	0.068031	0.0986429	0.0854621	0.0934759	0.124646	0.111361	0.160414	0.158527	0.207693
356.885	0.0999619	0.0545667	0.0130905	0.0728786	0.0710828	0.0342556	0.0835241	0.118125	0.0956828	0.123886	0.150543	0.129879	0.222829	0.21055	0.269329
356.922	0.0950143	0.0536714	0.0125286	0.0702107	0.0745138	0.0391704	0.0901793	0.131843	0.109121	0.142079	0.175646	0.156379	0.258486	0.246437	0.306629
356.959	0.0985476	0.0536619	0.0162238	0.0750286	0.0745276	0.0363963	0.0954966	0.132021	0.121493	0.149707	0.178782	0.166986	0.267468	0.248747	0.311904
356.996	0.0995476	0.0563762	0.0150333	0.0729929	0.0696034	0.0332741	0.0899517	0.112225	0.11079	0.126876	0.157004	0.156314	0.225643	0.21946	0.266118
357.033	0.100105	0.0580286	0.0180429	0.0694179	0.0644414	0.0316444	0.0774448	0.0951393	0.0964345	0.100824	0.133732	0.126943	0.173282	0.165653	0.207357
357.07	0.0987476	0.0559476	0.0123952	0.060775	0.0623069	0.0269852	0.0590483	0.0839786	0.083369	0.0724138	0.102543	0.10565	0.115886	0.119707	0.161696
357.107	0.10049	0.0605143	0.0165952	0.0552893	0.0595103	0.0272593	0.0485172	0.0812893	0.0750793	0.0566793	0.0866143	0.0885643	0.0874286	0.09809	0.127114
357.144	0.102467	0.0599238	0.0159286	0.0602643	0.0543276	0.0261	0.0507828	0.0733143	0.0675	0.0518448	0.0770464	0.084025	0.0748857	0.0801667	0.109489
357.181	0.103533	0.0576714	0.013019	0.05665	0.0557759	0.0244889	0.0422897	0.06845	0.068	0.0433517	0.0745036	0.0777143	0.0652464	0.07229	0.100489
357.218	0.0992333	0.0580429	0.0137333	0.0563107	0.0587793	0.0248593	0.0414759	0.0678679	0.0650828	0.0425138	0.073925	0.0762571	0.0624536	0.0689933	0.0948179
357.256	0.096581	0.0603762	0.0192857	0.0572464	0.0569034	0.0267185	0.0421483	0.0696321	0.0650069	0.0359897	0.0733929	0.0763893	0.0608071	0.06777	0.0954571
357.293	0.0995524	0.0577714	0.0142905	0.054025	0.0617724	0.0228444	0.039569	0.0668607	0.0684897	0.0423	0.0730464	0.0806964	0.0620464	0.0686667	0.0956357
357.33	0.10011	0.0620667	0.013719	0.0615643	0.0613966	0.0259037	0.0435138	0.0673	0.0646069	0.043	0.0770286	0.0842536	0.0639536	0.07089	0.0971571
357.367	0.0986286	0.0575381	0.0188857	0.0608321	0.0595379	0.0299	0.0464621	0.0743679	0.0717552	0.0435138	0.07885	0.0839679	0.0697179	0.0801733	0.108311
357.404	0.0988571	0.0575048	0.0152429	0.0622643	0.0628483	0.0283519	0.0530655	0.0815179	0.0721517	0.0513172	0.0859036	0.0887036	0.0796143	0.0881	0.120454
357.441	0.0975238	0.0568429	0.0147857	0.0632786	0.0664138	0.0268593	0.0563138	0.0819214	0.0800069	0.0599483	0.0913429	0.0983679	0.0876107	0.0959933	0.126879
357.478	0.0995048	0.060419	0.0168857	0.0680214	0.0695552	0.034263	0.0609138	0.0916786	0.0849103	0.0680724	0.0996821	0.109639	0.103325	0.107013	0.145714
357.515	0.101505	0.0587238	0.0202952	0.0720357	0.0738414	0.0377889	0.0697138	0.100371	0.0923379	0.0791724	0.113846	0.120418	0.119475	0.122897	0.169621
357.552	0.0955333	0.0586238	0.014619	0.07345	0.0738966	0.0347667	0.076269	0.106693	0.108193	0.0909586	0.119296	0.138164	0.13705	0.144117	0.192225
357.589	0.10051	0.059081	0.018819	0.0794857	0.0819172	0.0444926	0.0925966	0.122439	0.114572	0.119179	0.1444	0.152064	0.172014	0.16574	0.230111
357.626	0.0961619	0.062019	0.0173	0.0846929	0.087031	0.0496259	0.105286	0.137232	0.124972	0.140328	0.169932	0.171639	0.202714	0.202333	0.272107
357.663	0.100824	0.056219	0.015619	0.0954821	0.0974931	0.0614185	0.130245	0.167514	0.145386	0.17821	0.204625	0.200093	0.271779	0.258267	0.340043
357.7	0.0945905	0.0622286	0.0179429	0.111004	0.117176	0.0821481	0.168428	0.217411	0.189676	0.249948	0.282157	0.263289	0.386396	0.358973	0.468393
357.737	0.0985714	0.0603667	0.0179524	0.141961	0.14831	0.108563	0.240662	0.291629	0.245386	0.364283	0.378575	0.358882	0.555068	0.515143	0.658089
357.774	0.103295	0.0603667	0.0175429	0.167429	0.175869	0.139411	0.302469	0.358943	0.30601	0.462072	0.466339	0.454418	0.696246	0.643743	0.829418
357.812	0.0983238	0.0627714	0.0215762	0.17225	0.183069	0.146407	0.326217	0.369693	0.342555	0.49711	0.49735	0.516264	0.739396	0.681317	0.876361
357.849	0.0963762	0.0614143	0.0154524	0.162529	0.167279	0.129604	0.296686	0.333839	0.330745	0.466628	0.462046	0.494911	0.682968	0.622823	0.795871
357.886	0.0994905	0.0568762	0.0146762	0.143793	0.14251	0.10247	0.248597	0.270729	0.278131	0.375669	0.382614	0.41655	0.556311	0.506643	0.649
357.923	0.0990905	0.0616381	0.0190571	0.119539	0.124852	0.0844074	0.198728	0.232718	0.230776	0.304741	0.316636	0.330811	0.454093	0.422027	0.542779
357.96	0.0989571	0.0593762	0.0153143	0.114661	0.1166	0.0769556	0.187366	0.220707	0.209734	0.288938	0.307204	0.296789	0.444179	0.41192	0.530854
357.997	0.0987857	0.0600238	0.0164857	0.117193	0.1185	0.0788889	0.198869	0.233254	0.2179	0.312214	0.330732	0.314371	0.506496	0.456303	0.582318
358.034	0.0998905	0.0575238	0.019819	0.119196	0.119624	0.0789074	0.212748	0.242329	0.214534	0.337097	0.346786	0.326218	0.547054	0.50083	0.634268
358.071	0.102624	0.0581381	0.0174048	0.113232	0.114955	0.0734741	0.207476	0.2337	0.212124	0.319186	0.331089	0.317707	0.537979	0.482033	0.613725
358.108	0.100967	0.0527762	0.00916667	0.105479	0.100962	0.0601741	0.17849	0.20035	0.1946	0.27371	0.280543	0.293164	0.451114	0.409173	0.516946
358.145	0.0982952	0.059281	0.014281	0.0880357	0.0905862	0.0469519	0.133755	0.166332	0.163079	0.201334	0.220918	0.232146	0.330179	0.308207	0.400057
358.182	0.103967	0.0571476	0.0155095	0.0810857	0.0766103	0.0378444	0.105824	0.13145	0.131069	0.147907	0.166814	0.186089	0.235236	0.226077	0.293371
358.219	0.100071	0.0554429	0.0148619	0.0694393	0.0703414	0.0322963	0.0832552	0.1085	0.103203	0.1086	0.131082	0.144639	0.174775	0.17024	0.215986
358.256	0.100686	0.0606238	0.018019	0.0659536	0.0665448	0.0321889	0.0684103	0.0952964	0.0896931	0.0805483	0.111336	0.121286	0.134225	0.134013	0.175282
358.293	0.100824	0.0596	0.0176857	0.0618536	0.0625724	0.025437	0.0576586	0.0836357	0.0824345	0.0674897	0.102011	0.101739	0.115746	0.116553	0.152554
358.33	0.0997619	0.0603714	0.0169714	0.0620107	0.0616207	0.0258222	0.0513414	0.0777857	0.0763517	0.0589207	0.0933321	0.0986286	0.103961	0.102927	0.138904
358.368	0.0997571	0.0596714	0.017019	0.0605	0.0592931	0.024137	0.0518034	0.0813571	0.0750138	0.0576621	0.0896214	0.0956821	0.100789	0.100487	0.139089
358.405	0.0982381	0.0603429	0.0149619	0.0569821	0.0635172	0.0251556	0.050031	0.0809679	0.0746241	0.056969	0.0898929	0.0917964	0.100204	0.0999367	0.137725
358.442	0.0973952	0.0568381	0.0142	0.0583143	0.0603862	0.0242926	0.0452207	0.0776964	0.0708862	0.058469	0.0892929	0.0882714	0.0986393	0.0975467	0.130761
358.479	0.0958143	0.0589524	0.0144381	0.0598	0.0580828	0.0217111	0.0460724	0.0733536	0.0698345	0.0561759	0.0824643	0.0882571	0.0922071	0.0966067	0.126164
358.516	0.0971524	0.0559667	0.0162048	0.0583179	0.0591793	0.0221111	0.0465379	0.0724286	0.0692897	0.0507276	0.0861321	0.0828179	0.0854107	0.0911267	0.121589
[truncated: 451 more rows]

## Sheet: Figure 14
a		b
wavelength / nm	intensity / 104 counts	wavelength / nm	intensity / 104 counts
[truncated: 512 more rows]
